# Supplementary material for: Faecal miRNA profiles associated with age, sex, BMI, and lifestyle habits in healthy individuals
Source: Sci Rep. 2021 Oct 19;11:20645. doi: 10.1038/s41598-021-00014-1 (PMC8526833; doi:10.1038/s41598-021-00014-1)
Supplement: Supplementary file 1 — Supplementary Information 1. [file 41598_2021_14_MOESM1_ESM.xlsx]

## Sheet: A_Alignment_statistics
Supplementary Table 1. A) Alignment statistics and information of the small RNA-Seq data. B) Median stool level of each analysed miRNA with information on the number of samples in which it was detected (normalized reads > 10). The coordinates of the genomic locus of miRNA-coding gene are reported. C) Coefficient of variation computed for each analysed stool miRNA. D)Results of Wilcoxon paired tes…
		Surviving reads		Mapped reads miRNAs		Mapped reads non miRNAs		Mapped reads genome		Human unmapped reads
ID	Raw reads	N°reads	% Raw	N°reads	% Surviving	N°reads	% Surviving	N°reads	% Surviving	N°reads	% Surviving	Detected miRNAs
Cii_001	8342756	7217404	0.865	48201	0.0067	203138	0.028	1612217	0.223	5353848	0.742	895
Cii_002	21686391	19107660	0.881	106532	0.0056	643970	0.034	3607814	0.189	14749344	0.772	1165
Cii_003	29737301	25240053	0.849	220686	0.0087	524858	0.021	5613511	0.222	18880998	0.748	660
Cii_005	19358791	16587538	0.857	164869	0.0099	445931	0.027	4175831	0.252	11800907	0.711	516
Cii_007	7404141	6795228	0.918	45599	0.0067	190985	0.028	1449875	0.213	5108769	0.752	607
Cii_016	3889962	3344836	0.86	54157	0.0162	169857	0.051	1414714	0.423	1706108	0.51	856
Cii_017	17782922	14750997	0.83	88629	0.006	274750	0.019	2999598	0.203	11388020	0.772	660
Cii_024	14401833	11471003	0.796	200460	0.0175	900170	0.078	5666398	0.494	4703975	0.41	926
CMa_011	23789704	18987432	0.798	359448	0.0189	1233243	0.065	10325621	0.544	7069120	0.372	869
CMa_007	8608973	7593962	0.882	51210	0.0067	194335	0.026	1630661	0.215	5717756	0.753	692
CMa_005	30253508	24191736	0.8	404530	0.0167	1597386	0.066	11302128	0.467	10887692	0.45	747
CMa_004	6169416	5545408	0.899	115454	0.0208	259210	0.047	2440810	0.44	2729934	0.492	480
CMa_003	8784343	8017533	0.913	51446	0.0064	200610	0.025	1521558	0.19	6243919	0.779	563
CMa_002	7031608	6141344	0.873	113424	0.0185	285588	0.047	2711413	0.442	3030919	0.494	1035
CMa_001	16784655	15286303	0.911	74603	0.0049	538818	0.035	2780737	0.182	11892145	0.778	892
Cii_004	15783543	12116302	0.768	72916	0.006	327848	0.027	2310929	0.191	9404609	0.776	683
Cii_006	18935752	16334512	0.863	150505	0.0092	372923	0.023	4419006	0.271	11392078	0.697	719
Cii_009	6583245	5482639	0.833	54213	0.0099	166912	0.03	1298970	0.237	3962544	0.723	527
Cii_030	5133600	4534814	0.883	76260	0.0168	218562	0.048	1933367	0.426	2306625	0.509	588
Cii_031	7107422	5974425	0.841	80225	0.0134	288850	0.048	2396028	0.401	3209322	0.537	634
Cii_010	3489029	3078855	0.882	23812	0.0077	85328	0.028	662178	0.215	2307537	0.749	693
Cii_012	4211767	3590395	0.852	38258	0.0107	99277	0.028	983436	0.274	2469424	0.688	736
Cii_013	15444663	11813665	0.765	50129	0.0042	161679	0.014	1716417	0.145	9885440	0.837	652
Cii_015	9253301	7400573	0.8	56555	0.0076	284794	0.038	1772334	0.239	5286890	0.714	910
Cii_018	8062305	7496566	0.93	40732	0.0054	187505	0.025	1290820	0.172	5977509	0.797	773
Cii_019	4948382	3635713	0.735	41292	0.0114	160275	0.044	1209620	0.333	2224526	0.612	1467
Cii_022	18605987	17576594	0.945	118934	0.0068	347674	0.02	4114778	0.234	12995208	0.739	672
Cii_025	4884233	3956815	0.81	78613	0.0199	254567	0.064	1835916	0.464	1787719	0.452	887
Cii_027	2762844	2514068	0.91	22379	0.0089	72295	0.029	649740	0.258	1769654	0.704	776
Cii_032	7219855	6006631	0.832	135414	0.0225	257296	0.043	2797061	0.466	2816860	0.469	1201
Cii_034	6677478	5217126	0.781	112096	0.0215	300337	0.058	2562950	0.491	2241743	0.43	529
Cii_033	7308832	6328478	0.866	79333	0.0125	353211	0.056	2243588	0.355	3652346	0.577	1146
Cii_023	8570432	7510480	0.876	41811	0.0056	184227	0.025	1379620	0.184	5904822	0.786	768
Cii_029	13575966	12037311	0.887	186916	0.0155	565656	0.047	5707855	0.474	5576884	0.463	792
Cii_020	8158141	6734562	0.826	119383	0.0177	387581	0.058	2984518	0.443	3243080	0.482	660
VOV002	2176615	1829163	0.8404	16670	0.0091	80155	0.0438	779367	0.4261	952971	0.521	381
VOV003	8390072	6746492	0.8041	65360	0.0097	310321	0.046	3049492	0.452	3321319	0.4923	582
VOV004	7492785	5467034	0.7296	46389	0.0085	208438	0.0381	2360477	0.4318	2851730	0.5216	390
VOV006	2633734	2260861	0.8584	24420	0.0108	80253	0.0355	1002523	0.4434	1153665	0.5103	411
VOV007	20795680	17412677	0.8373	223801	0.0129	581240	0.0334	8033080	0.4613	8574556	0.4924	291
VOV008	5589885	4416971	0.7902	50974	0.0115	193330	0.0438	2103335	0.4762	2069332	0.4685	543
VOV009	11165678	8085947	0.7242	112007	0.0139	324044	0.0401	3825648	0.4731	3824248	0.4729	445
VOV010	26095682	18323698	0.7022	98979	0.0054	546867	0.0298	5322374	0.2905	12355478	0.6743	514
VOV011	37935844	33193454	0.875	200586	0.006	799937	0.0241	8414682	0.2535	23778249	0.7164	430
VOV012	21845781	15938794	0.7296	173086	0.0109	804922	0.0505	7373227	0.4626	7587559	0.476	1034
VOV013	15301572	12029039	0.7861	115852	0.0096	571897	0.0475	5545736	0.461	5795554	0.4818	459
VOV014	1530168	1265349	0.8269	11063	0.0087	58927	0.0466	533668	0.4218	661691	0.5229	442
VOV015	13624754	11267408	0.827	51540	0.0046	231768	0.0206	2705410	0.2401	8278690	0.7347	381
VOV018	7294030	5790878	0.7939	62507	0.0108	253657	0.0438	2747941	0.4745	2726773	0.4709	1065
VOV019	2504514	1900112	0.7587	13647	0.0072	48077	0.0253	565393	0.2976	1272995	0.67	603
VOV020	3904539	3019644	0.7734	12793	0.0042	66501	0.022	731718	0.2423	2208632	0.7314	671
VOV021	9184043	6653623	0.7245	69343	0.0104	193024	0.029	2479896	0.3727	3911360	0.5879	407
VOV023	3563896	2696535	0.7566	28658	0.0106	73872	0.0274	847784	0.3144	1746221	0.6476	367
VOV024	10600709	8539732	0.8056	68103	0.008	303221	0.0355	3193463	0.374	4974945	0.5826	536
VOV025	765060	588844	0.7697	4010	0.0068	14945	0.0254	171932	0.292	397957	0.6758	846
VOV026	8301619	6720181	0.8095	26469	0.0039	153305	0.0228	1429037	0.2126	5111370	0.7606	352
VOV028	3793329	2891796	0.7623	33090	0.0114	130235	0.045	967230	0.3345	1761241	0.609	483
VOV029	1413085	1098493	0.7774	10838	0.0099	38861	0.0354	465771	0.424	583023	0.5307	246
VOV032	4229409	3448654	0.8154	32244	0.0093	139924	0.0406	1611098	0.4672	1665388	0.4829	501
VOV033	5410836	3785787	0.6997	18661	0.0049	89392	0.0236	992602	0.2622	2685132	0.7093	677
VOV034	16594991	13905617	0.8379	100996	0.0073	603972	0.0434	6056771	0.4356	7143878	0.5137	652
VOV035	2726889	1971820	0.7231	13416	0.0068	43472	0.022	702593	0.3563	1212339	0.6148	548
VOV036	101905	83886	0.8232	538	0.0064	2470	0.0294	24840	0.2961	56038	0.668	204
VOV037	10602250	8326675	0.7854	35538	0.0043	125681	0.0151	1974337	0.2371	6191119	0.7435	266
VOV038	78618	66007	0.8396	437	0.0066	2464	0.0373	23267	0.3525	39839	0.6036	188
VOV039	12454258	9591507	0.7701	96816	0.0101	474932	0.0495	3992660	0.4163	5027099	0.5241	439
VOV040	15601602	12211314	0.7827	136587	0.0112	301871	0.0247	4423609	0.3623	7349247	0.6018	382
VOV041	852870	747598	0.8766	6078	0.0081	24614	0.0329	234977	0.3143	481929	0.6446	506
VOV042	1365610	1221346	0.8944	10591	0.0087	30988	0.0254	387091	0.3169	792676	0.649	285
VOV043	2864841	2476445	0.8644	18590	0.0075	110344	0.0446	922075	0.3723	1425436	0.5756	735
VOV044	6529514	4110945	0.6296	25889	0.0063	72454	0.0176	977932	0.2379	3034670	0.7382	509
VOV045	8370852	6322788	0.7553	46548	0.0074	255463	0.0404	2194974	0.3472	3825803	0.6051	433
VOV046	8092904	6740540	0.8329	49526	0.0073	136418	0.0202	2224090	0.33	4330506	0.6425	465
VOV047	6127201	4550474	0.7427	17771	0.0039	83123	0.0183	1166443	0.2563	3283137	0.7215	407
VOV048	16527380	14516818	0.8783	111368	0.0077	332639	0.0229	4605351	0.3172	9467460	0.6522	370
VOV050	15032806	12434850	0.8272	76456	0.0061	382505	0.0308	3938266	0.3167	8037623	0.6464	428
VOV051	20746603	16646573	0.8024	97549	0.0059	566250	0.034	4983043	0.2993	10999731	0.6608	488
VOV052	578430	455692	0.7878	3039	0.0067	13470	0.0296	122493	0.2688	316690	0.695	714
VOV053	2804657	2379346	0.8484	17881	0.0075	45887	0.0193	667250	0.2804	1648328	0.6928	210
VOV054	15017554	10013483	0.6668	49788	0.005	183851	0.0184	2437550	0.2434	7342294	0.7332	358
VOV055	1389864	1239554	0.8919	8208	0.0066	29509	0.0238	365452	0.2948	836385	0.6747	377
VOV056	3481581	3018839	0.8671	21575	0.0071	131194	0.0435	909474	0.3013	1956596	0.6481	530
VOV057	649965	542123	0.8341	3254	0.006	17921	0.0331	146458	0.2702	374490	0.6908	724
VOV058	8906345	6881391	0.7726	31443	0.0046	132150	0.0192	1588176	0.2308	5129622	0.7454	338
VOV059	9102133	7115329	0.7817	29846	0.0042	183157	0.0257	1967304	0.2765	4935022	0.6936	697
VOV060	9067875	7466617	0.8234	79355	0.0106	216954	0.0291	2644861	0.3542	4525447	0.6061	493
VOV061	15329268	12932818	0.8437	85024	0.0066	364663	0.0282	4004263	0.3096	8478868	0.6556	433
VOV062	1407151	720513	0.512	7738	0.0107	29953	0.0416	329280	0.457	353542	0.4907	567
VOV063	20642044	16432004	0.796	222244	0.0135	509753	0.031	6615480	0.4026	9084527	0.5529	265
VOV064	23724432	20149315	0.8493	157343	0.0078	554692	0.0275	6943972	0.3446	12493308	0.62	470
VOV065	18411147	14159925	0.7691	130211	0.0092	309640	0.0219	4705346	0.3323	9014728	0.6366	339
VOV067	2821319	2114378	0.7494	20662	0.0098	42017	0.0199	605335	0.2863	1446364	0.6841	294
VOV068	5112837	3948179	0.7722	24365	0.0062	99396	0.0252	1030613	0.261	2793805	0.7076	480
VOV069	5855730	4947900	0.845	18253	0.0037	143733	0.029	1107318	0.2238	3678596	0.7435	497
VOV070	1096363	910908	0.8308	6282	0.0069	21767	0.0239	231870	0.2545	650989	0.7147	431
VOV071	2926420	2589856	0.885	17992	0.0069	75142	0.029	696346	0.2689	1800376	0.6952	513
VOV072	163204	138775	0.8503	947	0.0068	4193	0.0302	47505	0.3423	86130	0.6206	329
VOV073	16056191	13582080	0.8459	84045	0.0062	414597	0.0305	4902570	0.361	8180868	0.6023	535
VOV074	11237618	8708428	0.7749	88490	0.0102	311479	0.0358	2889666	0.3318	5418793	0.6222	337
VOV075	9507762	7631194	0.8026	34035	0.0045	176143	0.0231	2036814	0.2669	5384202	0.7056	669
VOV077	9305703	7278130	0.7821	66948	0.0092	283061	0.0389	2830196	0.3889	4097925	0.563	360
VOV078	4296586	3399808	0.7913	9996	0.0029	47853	0.0141	563534	0.1658	2778425	0.8172	731
VOV079	10934709	7634894	0.6982	79194	0.0104	434652	0.0569	3643796	0.4773	3477252	0.4554	594
VOV080	6297639	4980459	0.7908	33969	0.0068	123808	0.0249	1620081	0.3253	3202601	0.643	794
VOV081	9244812	7153036	0.7737	78336	0.011	291872	0.0408	3597809	0.503	3185019	0.4453	930
VOV082	19815709	15637713	0.7892	94793	0.0061	438060	0.028	4678988	0.2992	10425872	0.6667	867
VOV084	8154481	4096134	0.5023	30754	0.0075	176970	0.0432	842414	0.2057	3045996	0.7436	1247
VOV085	2437352	2018691	0.8282	13916	0.0069	52002	0.0258	582365	0.2885	1370408	0.6789	299
VOV087	15262390	11347028	0.7435	93529	0.0082	520898	0.0459	4034815	0.3556	6697786	0.5903	658
VOV088	2719364	2128259	0.7826	6588	0.0031	25317	0.0119	386631	0.1817	1709723	0.8033	574
VOV090	3037165	2485089	0.8182	14466	0.0058	64287	0.0259	546516	0.2199	1859820	0.7484	411
VOV091	9373964	7059355	0.7531	55585	0.0079	217342	0.0308	2847400	0.4034	3939028	0.558	541
VOV092	12797676	8714780	0.681	79182	0.0091	385067	0.0442	3641901	0.4179	4608630	0.5288	420
VOV094	15436530	13804747	0.8943	93603	0.0068	332459	0.0241	3653485	0.2647	9725200	0.7045	586
VOV095	5259424	4640184	0.8823	18712	0.004	78991	0.017	912035	0.1966	3630446	0.7824	402
VOV096	7075500	5396486	0.7627	15498	0.0029	71660	0.0133	926576	0.1717	4382752	0.8121	602
VOV097	6093530	5296252	0.8692	45608	0.0086	134119	0.0253	2132851	0.4027	2983674	0.5634	838
VOV098	5956894	4667836	0.7836	36640	0.0078	135490	0.029	1522441	0.3262	2973265	0.637	419
VOV100	15943328	13531381	0.8487	60012	0.0044	262830	0.0194	2652900	0.1961	10555639	0.7801	310
VOV101	6817235	5239028	0.7685	22746	0.0043	123429	0.0236	1367211	0.261	3725642	0.7111	494
VOV102	12744806	10726159	0.8416	39663	0.0037	186460	0.0174	2016245	0.188	8483791	0.7909	470
VOV104	4134255	3117633	0.7541	18112	0.0058	48810	0.0157	781493	0.2507	2269218	0.7279	861
VOV105	22557261	18198515	0.8068	141610	0.0078	824520	0.0453	6358925	0.3494	10873460	0.5975	942
VOV106	6808104	4604324	0.6763	30201	0.0066	155063	0.0337	1659409	0.3604	2759651	0.5994	539
VOV107	8837449	6795070	0.7689	18858	0.0028	97715	0.0144	1049278	0.1544	5629219	0.8284	502
VOV108	4362335	3216368	0.7373	23401	0.0073	110045	0.0342	1133920	0.3525	1949002	0.606	527
VOV109	18280711	13344696	0.73	173844	0.013	582361	0.0436	7037242	0.5273	5551249	0.416	617
VOV110	9721658	7156262	0.7361	96380	0.0135	367053	0.0513	3101379	0.4334	3591450	0.5019	354
VOV111	7590166	6503827	0.8569	31295	0.0048	104019	0.016	1345553	0.2069	5022960	0.7723	247
VOV112	10466051	7212886	0.6892	65168	0.009	311269	0.0432	2890199	0.4007	3946250	0.5471	408
VOV113	10801026	8776913	0.8126	31664	0.0036	168497	0.0192	1835662	0.2091	6741090	0.768	666
VOV115	9279395	7763839	0.8367	41593	0.0054	226019	0.0291	2040938	0.2629	5455289	0.7027	427
VOV116	7367059	5661324	0.7685	45719	0.0081	200099	0.0353	1949980	0.3444	3465526	0.6121	321
VOV117	6266981	4829883	0.7707	44091	0.0091	195243	0.0404	1898899	0.3932	2691650	0.5573	547
VOV119	10498405	5635661	0.5368	71253	0.0126	336891	0.0598	2678507	0.4753	2549010	0.4523	543
VOV121	14668448	13122476	0.8946	202494	0.0154	641644	0.0489	6092423	0.4643	6185915	0.4714	620
VOV122	5552096	3846651	0.6928	35512	0.0092	106271	0.0276	1658074	0.431	2046794	0.5321	434
VOV123	10411520	8255251	0.7929	59009	0.0071	343683	0.0416	2726344	0.3303	5126215	0.621	518
VOV124	9624735	7433365	0.7723	67231	0.009	301685	0.0406	3560350	0.479	3504099	0.4714	330
VOV125	7639854	5580744	0.7305	47640	0.0085	209612	0.0376	2504666	0.4488	2818826	0.5051	582
VOV126	6497276	4806216	0.7397	48898	0.0102	183188	0.0381	2175281	0.4526	2398849	0.4991	344
VOV127	24186650	16666263	0.6891	171691	0.0103	829245	0.0498	7550169	0.453	8115158	0.4869	591
VOV129	15514356	7529464	0.4853	100140	0.0133	306695	0.0407	3443640	0.4574	3678989	0.4886	402
VOV130	16511212	11173666	0.6767	139120	0.0125	375374	0.0336	4566469	0.4087	6092703	0.5453	638
VOV131	13506896	10013821	0.7414	93709	0.0094	518106	0.0517	3614181	0.3609	5787825	0.578	631
VOV132	6910267	5240740	0.7584	49721	0.0095	272373	0.052	2369529	0.4521	2549117	0.4864	524
VOV133	18776509	12928829	0.6886	141475	0.0109	776383	0.0601	5772244	0.4465	6238727	0.4825	768
VOV134	11104074	7313255	0.6586	104867	0.0143	308303	0.0422	3416234	0.4671	3483851	0.4764	350
VOV135	1208602	812054	0.6719	8942	0.011	50672	0.0624	376096	0.4631	376344	0.4634	532
VOV136	12843829	9621839	0.7491	101147	0.0105	387748	0.0403	4366179	0.4538	4766765	0.4954	475
VOV137	6817235	3320745	0.7199	46240	0.0139	159041	0.0479	1735067	0.5225	1380397	0.4157	463
VOV139	4549076	3446493	0.7576	39312	0.0114	166417	0.0483	1539329	0.4466	1701435	0.4937	322
VOV140	4111511	3149145	0.7659	35062	0.0111	124960	0.0397	1363999	0.4331	1625124	0.5161	755
VOV141	6332200	4730082	0.747	44285	0.0094	258087	0.0546	1999360	0.4227	2428350	0.5134	526
VOV142	25475855	21288521	0.8356	480133	0.0226	1218833	0.0573	10267860	0.4823	9321695	0.4379	743
VOV144	33394436	26502149	0.7936	374916	0.0141	1582358	0.0597	12188036	0.4599	12356839	0.4663	1100
GF001	23841571	16498779	0.692	138495	0.0084	666920	0.0404	5964551	0.3615	9004486	0.5897	1327
GF003	13505250	11788441	0.8729	81779	0.0069	344382	0.0292	3451143	0.2928	7542327	0.6711	390
GF004	5430222	4619575	0.8507	43739	0.0095	97816	0.0212	1699232	0.3678	2597387	0.6015	357
GF006	19944007	14219907	0.713	239637	0.0169	400073	0.0281	5516681	0.388	7227068	0.5671	457
GF011	1270063	938444	0.7389	9364	0.01	38484	0.041	407096	0.4338	483500	0.5152	332
GF019	3552372	3552372	1	33061	0.0093	188033	0.0529	1675643	0.4717	1655635	0.4661	415
VF010	8199904	8199904	1	76297	0.0093	573842	0.07	3856893	0.4704	3692872	0.4504	894
VF335	5804359	5330331	0.9183	50431	0.0095	53697	0.0101	1203308	0.2257	3925361	0.7547	374
VF337	5002313	4315625	0.8627	17591	0.0041	57820	0.0134	830980	0.1926	3321153	0.79	421
VF040	7543715	7543715	1	66351	0.0088	346856	0.046	3097807	0.4106	4032701	0.5346	645
VF006	966505	846651	0.876	12325	0.0146	17056	0.0201	244688	0.289	546506	0.6763	565
VF005	46717309	41117696	0.8801	231834	0.0056	1269660	0.0309	10856284	0.264	27536780	0.6995	475
VF001	51386997	45466719	0.8848	328479	0.0072	1018935	0.0224	13350394	0.2936	29491426	0.6767	326
VF048	9954402	8239103	0.8277	71612	0.0087	327589	0.0398	3553953	0.4314	4285949	0.5202	359
VF326	7613407	4310687	0.5662	64281	0.0149	124620	0.0289	836552	0.1941	3177490	0.7621	1102
VF031	3433622	3433622	1	34836	0.0101	171454	0.0499	1610868	0.4691	1616464	0.4708	654
VF063	2575208	2060785	0.8002	79931	0.0388	512322	0.2486	949590	0.4608	518942	0.2518	1527
VF213	235720	155685	0.6605	1208	0.0078	3242	0.0208	41035	0.2636	105797	0.7078	314
VF023	6861630	5726705	0.8346	38796	0.0068	135559	0.0237	1824042	0.3185	3728308	0.651	647
VF293	1215784	1090665	0.8971	10985	0.0101	17047	0.0156	289645	0.2656	742113	0.7087	628
VF014	7483583	7483583	1	92885	0.0124	240770	0.0322	2997025	0.4005	4152903	0.5549	561
VF298	4306181	3612847	0.839	32366	0.009	111340	0.0308	1184601	0.3279	2145908	0.6323	715
VF305	8221022	6998387	0.8513	67116	0.0096	207925	0.0297	2208561	0.3156	4514785	0.6451	342
VF117	8993118	7509889	0.8351	48100	0.0064	253874	0.0338	2699797	0.3595	4508118	0.6003	539
VF351	2843806	2694320	0.9474	11200	0.0042	69494	0.0258	710700	0.2638	1902926	0.7063	557
VF012	4650109	4650109	1	41812	0.009	205754	0.0442	2005642	0.4313	2396901	0.5155	417
VF370	2572871	2330537	0.9058	19136	0.0082	73637	0.0316	580331	0.249	1657433	0.7112	476
VF290	6534613	5624490	0.8607	38363	0.0068	106025	0.0189	1830643	0.3255	3466579	0.6489	448
VF339	5924788	5137112	0.8671	40130	0.0078	1171524	0.2281	699172	0.1361	3134073	0.628	598
VF287	10016251	9077986	0.9063	43217	0.0048	145462	0.016	1690993	0.1863	7027729	0.7929	488
VF268	17519887	14571052	0.8317	100772	0.0069	232671	0.016	3796264	0.2605	10076591	0.7166	265
VF018	21288769	21288769	1	278281	0.0131	1500579	0.0705	11140452	0.5233	8369457	0.3931	553
VF019	13499191	11295957	0.8368	54920	0.0049	274172	0.0243	3088050	0.2734	7878815	0.6975	422
VF259	2134804	1807667	0.8468	17965	0.0099	43621	0.0241	567998	0.3142	1113670	0.6517	502
VF112	13835037	11539869	0.8341	95530	0.0083	306150	0.0265	3335543	0.289	7802646	0.6761	405
VF111	6865491	5733629	0.8351	33593	0.0059	163661	0.0285	1539305	0.2685	3808726	0.6971	672
VF110	8038424	7823439	0.9733	13379	0.0017	92008	0.0118	1005820	0.1286	6650834	0.858	549
VF168	2067937	1773110	0.8574	11740	0.0066	55334	0.0312	638078	0.3599	1067958	0.6023	346
VF164	7840134	7239848	0.9234	37762	0.0052	117610	0.0162	1859771	0.2569	5224705	0.7217	339
VF170	678458	570826	0.8414	4544	0.008	13077	0.0229	198085	0.347	333921	0.6221	470
VF152	10301979	8334276	0.809	79047	0.0095	221569	0.0266	2540472	0.3048	5493188	0.6591	749
VF140	8053136	7607950	0.9447	46241	0.0061	89934	0.0118	1783172	0.2344	5569657	0.7477	221
VF279	8227029	7015390	0.8527	32319	0.0046	107461	0.0153	1239451	0.1767	5467333	0.8034	625
VF257	4677501	3229744	0.6905	43075	0.0133	101951	0.0316	1188292	0.3679	1726817	0.5872	491
VF255	6182620	4472358	0.7234	33185	0.0074	61502	0.0138	1095800	0.245	3177534	0.7338	370
VF254	1786508	1507155	0.8436	9578	0.0064	35192	0.0233	398593	0.2645	1016827	0.7058	328
VF082	2596377	2596377	1	19482	0.0075	83201	0.032	966083	0.3721	1527611	0.5884	534
VF074	2714661	2714661	1	13344	0.0049	82676	0.0305	907738	0.3344	1710903	0.6302	654
VF365	1567460	1434796	0.9154	5988	0.0042	38215	0.0266	316616	0.2207	1073977	0.7485	540
VF076	3113422	3113422	1	53747	0.0173	116790	0.0375	1518789	0.4878	1424096	0.4574	594
VF075	4613569	4613569	1	49434	0.0107	171871	0.0373	2242558	0.4861	2149706	0.466	588
VF190	7338810	6207386	0.8458	80096	0.0129	227203	0.0366	1736885	0.2798	4163202	0.6707	939
VF013	6557749	6557749	1	65951	0.0101	280642	0.0428	3191405	0.4867	3019751	0.4605	724
VF306	2858202	2662483	0.9315	12137	0.0046	61695	0.0232	576517	0.2165	1959102	0.7557	491
VF081	3378186	3378186	1	6204	0.0018	27449	0.0081	461190	0.1365	2883343	0.8535	865
VF078	5439214	5439214	1	47352	0.0087	81150	0.0149	754174	0.1387	4556538	0.8377	568
VF189	4886908	4398426	0.9	28109	0.0064	57513	0.0131	1163794	0.2646	3039594	0.7159	392
VF261	5660573	3419671	0.6041	39406	0.0115	71180	0.0208	940268	0.275	2266906	0.6927	665
VF262	5045780	3605788	0.7146	26717	0.0074	42763	0.0119	882107	0.2446	2578434	0.7361	261
VF185	7750389	6636629	0.8563	50117	0.0076	268454	0.0405	2111827	0.3182	4002111	0.6338	546
VF104	3442622	3278851	0.9524	10026	0.0031	36044	0.011	516967	0.1577	2678365	0.8283	675
VF180	3794233	3472679	0.9153	17381	0.005	64056	0.0184	949199	0.2733	2442043	0.7032	267
VF210	377844	330326	0.8742	2374	0.0072	6217	0.0188	107751	0.3262	202015	0.6478	531
VF212	8126244	7017675	0.8636	69979	0.01	181939	0.0259	2290083	0.3263	4255154	0.6378	384
VF265	12527397	10635453	0.849	73438	0.0069	210078	0.0198	2971608	0.2794	7035990	0.6939	422
VF028	8121785	8121785	1	99282	0.0122	404143	0.0498	4293366	0.5286	3324994	0.4094	357
VF039	40748014	40748014	1	382810	0.0094	1658046	0.0407	17381956	0.4266	21325202	0.5233	476
VF094	4153409	4153409	1	27142	0.0065	113581	0.0273	1462499	0.3521	2550187	0.614	552
VF203	16752810	15342064	0.9158	95044	0.0062	213879	0.0139	3962839	0.2583	10770823	0.7216	277
VF206	3713755	2815936	0.7582	29201	0.0104	60223	0.0214	1035539	0.3677	1562169	0.6005	757
VF092	8784973	7400489	0.8424	61007	0.0082	244478	0.033	2491281	0.3366	4603723	0.6221	681
VF091	8832944	8832944	1	76401	0.0086	395206	0.0447	2792387	0.3161	5568950	0.6305	419
VF099	10407727	8763532	0.842	46158	0.0053	263750	0.0301	2788578	0.3182	5665046	0.6464	728
VF128	2057858	1862450	0.905	10758	0.0058	31322	0.0168	487045	0.2615	1282888	0.7159	507
VF125	5152428	4216455	0.8183	72877	0.0173	142992	0.0339	744670	0.1766	3183844	0.7722	1949
VF124	6993831	3139168	0.4488	49349	0.0157	95497	0.0304	968760	0.3086	2025562	0.6453	1010
Cii_028	15637980	12932978	0.827	203689	0.013	533668	0.041	4100727	0.317	8094894	0.626	582
Cii_042	19387663	17937667	0.925	140337	0.0078	680347	0.038	4498403	0.251	12618580	0.703	931
Cii_046	7343257	6663317	0.907	121365	0.0182	306613	0.046	2100857	0.315	4134482	0.62	1176
380_BR	4981442	3665237	0.736	61083	0.0167	107026	0.029	1366440	0.373	2130688	0.581	585
351_DLEM	3632957	3325883	0.915	30607	0.0092	103219	0.031	748479	0.225	2443578	0.735	962
352_LGE	24621417	21749693	0.883	306055	0.0141	922129	0.042	7066285	0.325	13455224	0.619	841
Cii_040	12631244	11017212	0.872	129595	0.0103	527412	0.048	2988518	0.271	7371687	0.669	666
Cii_039	5260862	4777416	0.908	67558	0.0141	184530	0.039	1567594	0.328	2957734	0.619	590
387_DCF	12790854	12084912	0.945	100766	0.0083	412172	0.034	2661271	0.22	8910703	0.737	814
Cii_052	9058182	8247447	0.91	81986	0.0099	245030	0.03	2499672	0.303	5420759	0.657	974
Cii_053	11824798	10991871	0.93	88876	0.0081	392404	0.036	2985808	0.272	7524783	0.685	873
403_LR	4171058	3167977	0.76	51767	0.0163	178964	0.056	1314101	0.415	1623145	0.512	691
406_BR	6393893	5388591	0.843	97378	0.0181	268585	0.05	2045688	0.38	2976940	0.552	687
Cii_063	4534301	3711853	0.819	44516	0.012	173695	0.047	1198892	0.323	2294750	0.618	814
Cii_064	245586	204955	0.835	2809	0.0137	10886	0.053	74184	0.362	117076	0.571	725
Cii_057	15420753	9235584	0.599	132401	0.0143	575413	0.062	3435913	0.372	5091857	0.551	980
442_GB	25141259	20058303	0.798	235922	0.0094	1020755	0.051	6281235	0.313	12520391	0.624	773
Cii_098	20762754	18089040	0.871	198672	0.0096	534946	0.03	5589628	0.309	11765794	0.65	687
Cii_099	7362941	6360960	0.864	91445	0.0124	252538	0.04	2237786	0.352	3779191	0.594	592
Cii_100	16873417	12971553	0.769	215109	0.0127	610315	0.047	5453446	0.42	6692683	0.516	903
Cii_036	4912231	3836698	0.781	65652	0.0171	207659	0.054	1568535	0.409	1994852	0.52	1122
Cii_037	3834821	3488991	0.91	37343	0.0107	115915	0.033	1144424	0.328	2191309	0.628	1002
Cii_038	11469233	10450978	0.911	97553	0.0093	510515	0.049	2775737	0.266	7067173	0.676	543
CMa_012	5388408	5031304	0.934	43107	0.0086	148837	0.03	1156724	0.23	3682636	0.732	672
CMa_006	14615164	12645263	0.865	138598	0.011	601927	0.048	4310303	0.341	7594435	0.601	876
Cii_045	4181267	3843873	0.919	32832	0.0085	152227	0.04	985539	0.256	2673275	0.695	820
Cii_044	7027556	4020576	0.572	84165	0.0209	194870	0.048	1544293	0.384	2197248	0.547	438
Cii_041	9406764	8736870	0.929	70056	0.008	319013	0.037	2224610	0.255	6123191	0.701	892
Cii_043	11706822	10103164	0.863	147487	0.0146	558477	0.055	3202756	0.317	6194444	0.613	646
Cii_051	15504413	14193637	0.915	190016	0.0134	405213	0.029	4467961	0.315	9130447	0.643	781
Cii_049	6927282	5247503	0.758	85591	0.0163	243613	0.046	2500957	0.477	2417342	0.461	937
Cii_050	3056002	2735589	0.895	29255	0.0107	91024	0.033	946624	0.346	1668686	0.61	556
383_MP	36137601	32681842	0.904	311801	0.0095	1084459	0.033	9091332	0.278	22194250	0.679	865
381_NB	8397171	7451978	0.887	58358	0.0069	210980	0.028	1802778	0.242	5379862	0.722	764
389_GM	4741508	3218615	0.679	53831	0.0167	150583	0.047	1289649	0.401	1724552	0.536	726
388_SB	15936565	12894553	0.809	173008	0.0109	501091	0.039	4479672	0.347	7740782	0.6	812
390_CG	395562	352276	0.891	5440	0.0154	12266	0.035	84214	0.239	250356	0.711	954
392_AB	3955255	3583928	0.906	33991	0.0095	131686	0.037	1061505	0.296	2356746	0.658	1071
397_TE	2788372	2564147	0.92	23746	0.0093	68121	0.027	726837	0.283	1745443	0.681	872
398_AG	281181	243777	0.867	3784	0.0155	7737	0.032	72911	0.299	159345	0.654	716
399_CE	5604587	4332947	0.773	66478	0.0153	423002	0.098	1733138	0.4	2110329	0.487	1420
Cii_055	10222693	8849317	0.866	88341	0.0086	253676	0.029	2335223	0.264	6172077	0.697	671
401_IA	3109535	2525938	0.812	36850	0.0146	122478	0.048	944181	0.374	1422429	0.563	880
402_BRA	4814915	3706787	0.77	47195	0.0127	224001	0.06	1342290	0.362	2093301	0.565	722
405_GA	24178501	19370828	0.801	300626	0.0124	883879	0.046	6908814	0.357	11277509	0.582	775
Cii_054	16024727	14510147	0.905	172925	0.0119	480925	0.033	4690453	0.323	9165844	0.632	754
378_PF	6290826	5681549	0.903	47758	0.0084	212176	0.037	1512607	0.266	3909008	0.688	813
Cii_058	13333693	10245699	0.768	162054	0.0158	450733	0.044	3571401	0.349	6061511	0.592	469
Cii_061	3481553	2792709	0.802	33930	0.0121	147643	0.053	923173	0.331	1687963	0.604	912
Cii_059	10575599	7255848	0.686	139203	0.0192	332532	0.046	2865742	0.395	3918371	0.54	493
Cii_060	11134122	10332073	0.928	82973	0.008	367686	0.036	2774072	0.268	7107342	0.688	809
Cii_047	12780185	11422140	0.894	122355	0.0107	380013	0.033	3609960	0.316	7309812	0.64	754
Cii_065	11393305	10392121	0.912	151643	0.0133	313987	0.03	2815685	0.271	7110806	0.684	743
Cii_062	1023406	786214	0.768	10144	0.0129	39542	0.05	277393	0.353	459135	0.584	683
Cii_066	12699344	10319049	0.813	210022	0.0165	379953	0.037	3008458	0.292	6720616	0.651	715
Cii_067	6603510	5305456	0.803	78699	0.0148	197168	0.037	1809568	0.341	3220021	0.607	485
Cii_068	21429203	16809208	0.784	334430	0.0199	923629	0.055	7408796	0.441	8142353	0.484	672
Cii_056	13312576	8335654	0.626	109038	0.0131	349853	0.042	2935121	0.352	4941642	0.593	837
Cii_074	12494259	11079001	0.887	128985	0.0103	357318	0.032	3343707	0.302	7248991	0.654	491
Cii_073	6657656	5563340	0.836	45250	0.0068	157820	0.028	1569445	0.282	3790825	0.681	750
Cii_075	31218842	26331894	0.843	319682	0.0102	1113036	0.042	8598446	0.327	16300730	0.619	613
Cii_076	4676920	4311407	0.922	55081	0.0118	119358	0.028	1243987	0.289	2892981	0.671	522
Cii_077	22921638	19430816	0.848	199819	0.0087	802864	0.041	6325032	0.326	12103101	0.623	637
Cii_078	15261552	13477011	0.883	157312	0.0103	567417	0.042	4189348	0.311	8562934	0.635	958
412_VL	13122518	10503336	0.8	152162	0.0116	308562	0.029	3666694	0.349	6375918	0.607	634
Cii_085	10042601	8222864	0.819	101671	0.0101	253927	0.031	2312032	0.281	5555234	0.676	792
Cii_089	20931813	19017711	0.909	221547	0.0106	573006	0.03	5644822	0.297	12578336	0.661	828
Cii_080	10926101	8947276	0.819	86647	0.0079	280652	0.031	2541002	0.284	6038975	0.675	641
Cii_083	25289576	22094439	0.874	306779	0.0121	902295	0.041	8331899	0.377	12553466	0.568	723
Cii_091	10991359	9830823	0.894	159969	0.0146	285166	0.029	2748286	0.28	6637402	0.675	507
Cii_084	11166837	10688243	0.957	115087	0.0103	295011	0.028	2903184	0.272	7374961	0.69	686
Cii_082	13624856	11699648	0.859	140742	0.0103	420182	0.036	4126379	0.353	7012345	0.599	936
409_IG	3065866	2542978	0.829	33246	0.0131	134212	0.053	871659	0.343	1503861	0.591	961
Cii_090	21537387	19681764	0.914	165121	0.0077	823042	0.042	5491179	0.279	13202422	0.671	880
Cii_071	14315381	12262576	0.857	131379	0.0092	644694	0.053	4139513	0.338	7346990	0.599	867
415_PM	32879563	29260529	0.89	275891	0.0084	1070068	0.037	7841660	0.268	20072910	0.686	1029
427_AE	56621775	48695535	0.86	463236	0.0082	2738251	0.056	15001600	0.308	30492448	0.626	1111
424_MM	9633578	8412038	0.873	87017	0.009	235122	0.028	2725548	0.324	5364351	0.638	784
Cii_092	14241470	12216595	0.858	117647	0.0083	547842	0.045	3580257	0.293	7970849	0.652	651
Cii_094	20032251	17247292	0.861	199680	0.01	718997	0.042	6236568	0.362	10092047	0.585	1024
Cii_088	9719914	7831730	0.806	98559	0.0101	241777	0.031	2594453	0.331	4896941	0.625	1083
Cii_079	13917671	11717295	0.842	106288	0.0076	395161	0.034	3017936	0.258	8197910	0.7	677
Cii_081	7679903	6967210	0.907	57550	0.0075	166409	0.024	1636977	0.235	5106274	0.733	825
Cii_072	24943806	22777490	0.913	202643	0.0081	795838	0.035	5959672	0.262	15819337	0.695	594
421_FR	19264695	16852408	0.875	160534	0.0083	546325	0.032	5045841	0.299	11099708	0.659	965
437_BCM	17789850	16396210	0.922	197578	0.0111	442892	0.027	5015928	0.306	10739812	0.655	388
436_BC	12363466	11077158	0.896	86249	0.007	545355	0.049	2765403	0.25	7680151	0.693	774
438_SA	22533093	20968165	0.931	239924	0.0106	688378	0.033	5577356	0.266	14462507	0.69	493
442_GM	12571211	10169263	0.809	153273	0.0122	535028	0.053	3600623	0.354	5880339	0.578	831
Cii_093	4802817	3578936	0.745	49928	0.0104	115707	0.032	1194862	0.334	2218439	0.62	511
Cii_095	15820562	13907430	0.879	160384	0.0101	588077	0.042	4268361	0.307	8890608	0.639	813
Cii_097	11784900	10412856	0.884	134569	0.0114	563385	0.054	3237502	0.311	6477400	0.622	582
VOV049	5736216	3991440	0.695832	73944	0.0185256	303041	0.0759227	1729772	0.43337	1884683	0.472181	1164
VOV066	14245044	11479164	0.805836	163587	0.0142508	700089	0.0609878	5803700	0.505586	4811788	0.419176	1619
VOV103	7243101	5821340	0.803708	93743	0.0161033	237015	0.0407149	2185842	0.375488	3304740	0.567694	531
VOV118	7658327	5987045	0.781769	101109	0.016888	300832	0.0502472	2271812	0.379455	3313292	0.55341	906
VOV120	4308291	3422803	0.794469	52205	0.0152521	148654	0.0434305	1147049	0.33512	2074895	0.606198	905
VOV138	19956483	16343048	0.818934	257416	0.0157508	584992	0.0357945	6114989	0.374165	9385651	0.57429	580
VOV128	13960239	12173885	0.87204	163494	0.0134299	528807	0.0434378	4243974	0.348613	7237610	0.594519	707
VOV086	11468734	9842800	0.858229	128878	0.0130936	456769	0.0464064	3545400	0.360202	5711753	0.580298	627
VOV005	15104614	12884780	0.853036	187407	0.0145448	592078	0.0459517	4043923	0.313853	8061372	0.625651	848
VOV099	17644065	14412652	0.816856	212543	0.014747	769736	0.053407	5457441	0.378656	7972932	0.55319	1166
VOV076	12371384	9802158	0.792325	188054	0.019185	481407	0.0491123	3653887	0.372764	5478810	0.558939	1181

## Sheet: B_stool_miRNA_details
miRNA	N°samples > 10 reads	Median	Chromosome	Start	End	Strand
hsa-miR-3125	335	2051.44	2	12737367	12737444	+
hsa-miR-6075	335	920.92	5	1510762	1510856	-
hsa-miR-1246-3p	335	883.466	2	176600980	176601052	-
hsa-miR-320e-5p	335	627.061	19	46709282	46709354	-
hsa-miR-607	335	286.231	10	96828669	96828764	-
hsa-miR-6777-5p	335	220.795	17	17813480	17813545	-
hsa-miR-5698	335	164.884	1	154104521	154104592	-
hsa-miR-647-3p	335	103.279	20	63942631	63942726	-
hsa-miR-1302	335	92.1786	19	71973	72110	+
hsa-miR-711	334	228.174	3	48578902	48578977	-
hsa-miR-657-5p	334	179.808	17	81125276	81125373	-
hsa-miR-10392-5p	334	85.4515	11	64878523	64878609	-
hsa-miR-3138-5p	333	162.973	4	10078611	10078692	-
hsa-miR-4254	333	135.93	1	31758660	31758735	-
hsa-miR-3714-3p	333	75.7622	3	16933196	16933260	+
hsa-miR-922	332	188.6	3	197674496	197674576	-
hsa-miR-11399-3p	332	150.662	1	112882050	112882129	+
hsa-miR-151a-3p	332	96.1834	8	140732564	140732653	-
hsa-miR-4487	332	92.2594	11	47400970	47401042	+
hsa-miR-6124-3p	332	84.7357	11	12163683	12163767	+
hsa-miR-12118-3p	332	62.5991	5	173303730	173303817	+
hsa-miR-922-5p	332	61.156	3	197674496	197674576	-
hsa-miR-944-5p	331	86.2095	3	189829922	189830009	+
hsa-miR-3622a-5p	331	84.5786	8	27701677	27701759	+
hsa-miR-4437	331	64.9871	2	181305593	181305652	-
hsa-miR-3137	331	63.9759	3	195134506	195134580	-
hsa-miR-4693-3p	330	78.0189	11	103849906	103849980	+
hsa-miR-501-3p	330	52.2237	X	50009722	50009805	+
hsa-miR-1272	330	46.4634	15	64762387	64762515	-
hsa-miR-6070-3p	329	145.303	21	43609887	43609989	-
hsa-miR-4284-3p	329	112.524	7	73711317	73711397	+
hsa-miR-12136	329	65.6667	1	632615	632685	-
hsa-miR-6728-5p	328	123.908	1	8866502	8866590	-
hsa-miR-371a-5p	328	61.5862	19	53787675	53787741	+
hsa-miR-3960-5p	327	122.328	9	127785833	127785923	+
hsa-miR-6849-5p	327	78.8754	8	144400277	144400345	-
hsa-miR-6083	327	51.5267	3	124374332	124374437	+
hsa-miR-6717-3p	327	46.7898	14	21023314	21023386	-
hsa-miR-197-5p	325	46.4483	1	109598893	109598967	+
hsa-miR-3916-3p	325	46.422	1	247201967	247202060	-
hsa-miR-4259	325	35.5728	1	159899979	159900079	-
hsa-miR-1181-3p	324	72.9352	19	10403458	10403538	-
hsa-miR-8072	324	59.2324	12	123364764	123364843	-
hsa-miR-3169	324	58.4085	13	61199798	61199880	-
hsa-miR-3180	324	36.1834	16	2135977	2136129	-
hsa-miR-3180-3p	323	60.4967	16	18402178	18402271	-
hsa-miR-3665-3p	323	58.5782	13	77698012	77698116	-
hsa-miR-4505	323	49.6479	14	73758747	73758819	+
hsa-miR-3648-3p	323	43.0024	21	8986999	8987178	+
hsa-miR-2278-3p	322	74.5676	9	94809962	94810057	+
hsa-miR-548i	322	73.6233	X	84225752	84225828	-
hsa-miR-4516-3p	322	58.5972	16	2133119	2133204	+
hsa-miR-638-3p	322	51.6938	19	10718404	10718503	+
hsa-miR-5001-5p	322	43.831	2	232550474	232550573	-
hsa-miR-6081	321	99.995	9	95065350	95065446	+
hsa-miR-4713-3p	321	98.4999	15	51242190	51242264	+
hsa-miR-7113-5p	321	65.1197	11	68032864	68032922	+
hsa-miR-6773-5p	320	63.2549	16	68233426	68233499	-
hsa-miR-6127	320	48.6566	1	22633258	22633366	-
hsa-miR-655-5p	320	43.7674	14	101049550	101049646	+
hsa-miR-4674	320	38.1439	9	136546173	136546259	-
hsa-miR-12121	319	56.0948	14	104865314	104865411	+
hsa-miR-551a	318	61.5238	1	3560695	3560790	-
hsa-miR-3180-5p	318	35.9541	16	18402178	18402271	-
hsa-miR-4508-3p	315	52.1816	15	23562062	23562131	-
hsa-miR-6805-5p	315	46.2972	19	55388181	55388242	+
hsa-miR-7704-3p	315	37.4325	2	176188843	176188901	+
hsa-miR-1203	314	152.577	17	48156427	48156511	-
hsa-miR-194-5p	314	70.9059	11	64891355	64891439	-
hsa-miR-6790-5p	312	37.1107	19	6392921	6392983	-
hsa-miR-6717-5p	312	35.5323	14	21023314	21023386	-
hsa-miR-199a-3p, hsa-miR-199b-3p	312	25.1652	9	128244721	128244830	-
hsa-miR-9901-3p	311	44.8674	16	34163578	34163673	+
hsa-miR-4449	311	42.9661	4	52712682	52712747	+
hsa-miR-4451-5p	311	34.6808	4	85722468	85722533	+
hsa-miR-4497-3p	311	31.2703	12	109833348	109833436	+
hsa-miR-6869-5p	310	46.5665	20	1392900	1392961	-
hsa-miR-1287-5p	310	34.2519	10	98395218	98395307	-
hsa-miR-192-5p	309	65.0788	11	64891137	64891246	-
hsa-miR-8080	308	28.052	2	79866495	79866583	-
hsa-miR-10401-5p	307	44.5012	21	8433797	8433852	+
hsa-miR-6867-5p	307	28.5417	17	40193597	40193663	+
hsa-miR-4488-3p	306	69.967	11	61508596	61508657	+
hsa-miR-6738-5p	306	43.6597	1	155951273	155951336	-
hsa-miR-7161-3p	306	34.5123	6	158609707	158609790	+
hsa-miR-4632-5p	305	35.409	1	12191713	12191773	+
hsa-miR-2110	304	59.1561	10	114174105	114174179	-
hsa-miR-3907-5p	304	24.4558	7	151433489	151433639	-
hsa-miR-935	303	33.6844	19	53982307	53982397	+
hsa-miR-1267-3p	303	32.3634	13	107531171	107531248	-
hsa-miR-143-3p	303	29.2475	5	149428918	149429023	+
hsa-miR-181b-5p	303	25.9012	9	124693710	124693798	+
hsa-miR-3190-3p	303	25.3031	19	47226942	47227021	+
hsa-miR-378h	302	52.012	5	154829458	154829540	+
hsa-miR-598-5p	302	25.2759	8	11035206	11035302	-
hsa-miR-6838-5p	301	24.8757	7	44073378	44073433	-
hsa-miR-6760-5p	300	43.4084	12	111304142	111304209	+
hsa-miR-1260b	300	35.9541	11	96341438	96341526	+
hsa-miR-194-3p	299	35.935	11	64891355	64891439	-
hsa-miR-595-5p	299	35.894	7	158532718	158532813	-
hsa-miR-6879-5p	299	28.9425	11	65018505	65018570	+
hsa-miR-3064-5p	298	34.759	17	64500774	64500839	-
hsa-miR-6125	297	43.1057	12	62260359	62260454	+
hsa-miR-3648	296	24.7312	21	8986999	8987178	+
hsa-miR-550a-3p	294	33.7815	7	29680734	29680828	-
hsa-miR-4311	293	29.332	15	66040233	66040332	+
hsa-miR-10400-5p	292	38.2036	8	144462485	144462539	-
hsa-miR-6772-5p	292	28.3602	16	57772289	57772352	-
hsa-miR-4466-3p	290	35.0908	6	156779678	156779731	-
hsa-miR-4326-5p	290	30.2453	20	63286808	63286866	+
hsa-miR-6731-5p	290	29.9587	1	24919345	24919416	-
hsa-miR-4441	289	28.9397	2	239085827	239085926	-
hsa-miR-5006-5p	288	44.4033	13	41568286	41568395	-
hsa-miR-5193	288	27.9838	3	49806137	49806245	-
hsa-miR-137-3p	288	26.0391	1	98046070	98046171	-
hsa-miR-21-5p	287	42.6412	17	59841266	59841337	+
hsa-miR-2861-5p	287	29.2986	9	127785918	127786007	+
hsa-miR-3170	287	24.7479	13	98208524	98208600	+
hsa-miR-484-3p	286	22.9695	16	15643294	15643372	+
hsa-miR-219a-5p	285	24.6905	9	128392618	128392714	-
hsa-miR-4494	285	24.2854	12	47364186	47364269	-
hsa-miR-6165-3p	285	23.7769	17	49510817	49510900	+
hsa-miR-943-5p	285	23.3274	4	1986384	1986477	-
hsa-miR-6127-3p	285	22.6739	1	22633258	22633366	-
hsa-miR-3920	283	26.8375	11	101519820	101519905	-
hsa-miR-4309	281	28.9659	14	102539644	102539726	+
hsa-miR-1288-5p	281	27.675	17	16282014	16282088	+
hsa-miR-6721-3p	281	27.4619	6	32170030	32170116	-
hsa-miR-4700-5p	279	38.0886	12	120723193	120723266	+
hsa-miR-1290-5p	279	35.9589	1	18897071	18897148	-
hsa-miR-4675	279	26.1857	10	20551970	20552046	+
hsa-miR-3911-3p	279	23.245	9	127690687	127690795	-
hsa-miR-3141-3p	279	18.5491	5	154596012	154596072	-
hsa-miR-645	278	92.5943	20	50585786	50585879	+
hsa-miR-6131-5p	278	22.0218	5	10478037	10478145	+
hsa-miR-378i	277	53.2282	22	41923222	41923297	-
hsa-miR-6125-5p	277	27.4355	12	62260359	62260454	+
hsa-miR-4695-5p	277	22.3397	1	18883202	18883275	-
hsa-miR-4258-3p	277	21.4796	1	154975693	154975783	+
hsa-miR-4313-3p	277	18.2611	15	75762215	75762315	-
hsa-miR-4758-5p	276	31.0524	20	62332487	62332557	-
hsa-miR-12127	276	23.563	3	10280351	10280452	+
hsa-miR-4683	276	21.0285	10	35641172	35641252	-
hsa-miR-646	274	38.4245	20	60308474	60308567	+
hsa-miR-641-3p	274	18.2338	19	40282543	40282641	-
hsa-let-7a-3p	273	26.4938	22	46112749	46112822	+
hsa-miR-3168-3p	273	23.8813	13	41101019	41101100	-
hsa-miR-6787-5p	273	19.7818	17	82236668	82236728	+
hsa-miR-4254-5p	272	41.1747	1	31758660	31758735	-
hsa-miR-12126-5p	272	33.1243	9	130241387	130241488	+
hsa-miR-3935	272	30.2904	16	56245520	56245623	+
hsa-miR-8072-3p	272	20.6058	12	123364764	123364843	-
hsa-miR-1285-3p	272	18.315	2	70252918	70253005	-
hsa-miR-6788-3p	271	25.831	18	10759584	10759649	-
hsa-miR-149-3p	271	24.2209	2	240456001	240456089	+
hsa-miR-128-3p	270	19.12	3	35744476	35744559	+
hsa-miR-550a-3-5p	269	24.774	7	29680734	29680828	-
hsa-miR-6802-5p	269	19.795	19	55239912	55239976	-
hsa-miR-6126-3p	269	19.3454	16	3485381	3485469	-
hsa-miR-636	268	26.3801	17	76736450	76736548	-
hsa-miR-504-5p	268	20.5425	X	138667711	138667793	-
hsa-miR-4698	267	23.019	12	47187812	47187891	+
hsa-miR-4290	267	18.0176	9	90023441	90023535	-
hsa-miR-6511a-3p	267	17.5941	16	18344013	18344079	-
hsa-miR-5193-5p	265	19.7946	3	49806137	49806245	-
hsa-miR-320d-1-5p	265	18.0219	13	40727816	40727887	-
hsa-miR-1306-3p	264	35.6944	22	20086058	20086142	+
hsa-miR-6757-5p	264	33.5095	12	53056944	53057012	+
hsa-miR-320a-3p	264	25.0112	8	22244966	22245037	-
hsa-miR-6724-5p	264	20.4382	21	8432530	8432621	+
hsa-miR-3137-3p	263	25.941	3	195134506	195134580	-
hsa-miR-4492-5p	263	20.4419	11	118910708	118910787	+
hsa-miR-4634	262	26.2097	5	174751734	174751787	+
hsa-miR-6068-3p	261	20.0316	1	63326925	63326984	-
hsa-miR-3180-4-3p , hsa-miR-3180-5-3p	261	19.3725	16	2135977	2136129	-
hsa-miR-1284	260	20.6962	3	71541970	71542089	-
hsa-miR-323a-5p	260	19.4241	14	101025732	101025817	+
hsa-miR-300	259	24.9583	14	101041363	101041445	+
hsa-miR-2110-3p	259	22.4019	10	114174105	114174179	-
hsa-miR-1229-5p	259	20.1095	5	179798278	179798346	-
hsa-miR-6871-5p	259	19.0236	20	41169023	41169078	+
hsa-miR-4276-3p	259	18.6455	4	174423795	174423864	+
hsa-miR-6745-5p	259	18.0917	11	47179611	47179737	-
hsa-miR-194-1-3p	258	27.0042	1	220118157	220118241	-
hsa-miR-124-5p	258	20.867	20	63178500	63178586	+
hsa-miR-1184	257	29.0858	X	155457517	155457615	+
hsa-miR-3652-3p	257	21.5888	12	103930425	103930555	+
hsa-miR-4513-3p	257	17.9003	15	74788672	74788757	-
hsa-miR-650	257	17.4897	22	22822776	22822871	+
hsa-miR-6509-5p	256	25.6531	7	135206994	135207078	-
hsa-miR-6768-5p	256	19.4438	16	2463967	2464038	+
hsa-miR-4682-3p	255	18.6169	10	119958513	119958592	+
hsa-miR-3621-3p	254	21.3092	9	137169186	137169270	-
hsa-miR-4472	254	16.7579	8	142176339	142176418	+
hsa-miR-182-5p	253	20.8613	7	129770383	129770492	-
hsa-miR-7851-5p	253	17.0005	12	42323700	42323859	-
hsa-miR-4306-5p	252	17.7887	13	99643059	99643149	+
hsa-miR-1275-3p	252	16.2052	6	33999972	34000051	-
hsa-miR-935-5p	252	16.1613	19	53982307	53982397	+
hsa-miR-4418	251	23.1097	1	22266239	22266300	+
hsa-miR-6130	251	20.6125	21	23079284	23079392	+
hsa-miR-4674-5p	251	18.3536	9	136546173	136546259	-
hsa-miR-572	251	17.3244	4	11368827	11368921	+
hsa-miR-3619-3p	250	31.8009	22	46091044	46091126	+
hsa-miR-1202	250	21.8181	6	155946797	155946879	+
hsa-miR-7845-3p	250	18.613	2	207166400	207166498	+
hsa-miR-4528-5p	249	29.6082	18	53237101	53237190	+
hsa-miR-200b-3p	249	19.5452	1	1167104	1167198	+
hsa-miR-3127-5p	249	17.1906	2	96798278	96798353	+
hsa-miR-92a-3p	247	22.0391	X	134169538	134169612	-
hsa-miR-3976	247	18.173	18	5840695	5840833	+
hsa-miR-12136-3p	247	17.7031	1	632615	632685	-
hsa-miR-5189-3p	246	22.9136	16	88468918	88469031	+
hsa-miR-5091-3p	246	19.3491	4	13627865	13627957	+
hsa-miR-1291-3p	246	17.6989	12	48654444	48654530	-
hsa-miR-1231-3p	246	16.7156	1	201808611	201808702	+
hsa-miR-4281	245	18.7012	5	176629439	176629500	-
hsa-miR-6069-3p	245	15.1197	22	35336721	35336799	-
hsa-miR-4739-3p	243	27.9141	17	79707176	79707249	-
hsa-miR-765-5p	243	16.3829	1	156936131	156936244	-
hsa-miR-4453-3p	243	16.1995	4	152536428	152536516	+
hsa-miR-3154	242	37.4325	9	128244947	128245030	-
hsa-miR-4655-5p	242	17.7486	7	1844180	1844253	-
hsa-miR-6756-5p	242	17.4245	11	119312950	119313012	-
hsa-miR-940	241	16.8552	16	2271747	2271840	+
hsa-miR-3195	241	16.3307	20	62064802	62064885	+
hsa-miR-6724-3p	241	15.7727	21	8432530	8432621	+
hsa-miR-425-3p	240	20.1496	3	49020148	49020234	-
hsa-miR-3972	240	16.1612	1	17277889	17277975	+
hsa-miR-1231	240	14.7426	1	201808611	201808702	+
hsa-miR-200a-3p	239	17.6752	1	1167863	1167952	+
hsa-miR-5091	239	16.5775	4	13627865	13627957	+
hsa-miR-4327-3p	238	17.5253	21	30375294	30375378	-
hsa-miR-1324	238	16.7215	3	75630763	75630858	+
hsa-miR-8083-3p	238	15.9992	1	153689705	153689793	-
hsa-miR-4754-3p	238	15.54	19	58386770	58386858	-
hsa-miR-617-3p	237	18.168	12	80832533	80832629	-
hsa-miR-4313	237	17.5184	15	75762215	75762315	-
hsa-miR-4489	237	16.3505	11	65649192	65649253	+
hsa-miR-6089	237	16.2329	Y	2609191	2609254	+
hsa-miR-3668-3p	234	18.7686	6	140205252	140205326	+
hsa-miR-3176-5p	234	17.6737	16	543277	543366	+
hsa-miR-3160-3p	234	16.273	11	46451807	46451887	+
hsa-miR-4309-3p	233	20.1319	14	102539644	102539726	+
hsa-miR-584-5p	233	19.7763	5	149062313	149062409	-
hsa-miR-2861	233	15.4392	9	127785918	127786007	+
hsa-miR-632	232	21.7964	17	32350109	32350202	+
hsa-miR-5100	232	16.297	10	42997563	42997681	+
hsa-miR-3154-5p	232	15.4821	9	128244947	128245030	-
hsa-miR-2114-5p	231	21.5063	X	150228004	150228083	+
hsa-miR-4259-5p	231	17.9985	1	159899979	159900079	-
hsa-miR-1260a-3p	231	16.5815	14	77266218	77266290	+
hsa-miR-639	231	15.3854	19	14529543	14529640	+
hsa-miR-3976-3p	230	16.5458	18	5840695	5840833	+
hsa-miR-3155a	230	15.3598	10	6152196	6152277	+
hsa-miR-638	229	15.4234	19	10718404	10718503	+
hsa-miR-4520-3p	229	13.5174	17	6655440	6655509	-
hsa-miR-9901	229	13.1109	16	34163578	34163673	+
hsa-miR-92b-5p	227	15.099	1	155195177	155195272	+
hsa-miR-2681-3p	226	19.1484	13	101967642	101967746	-
hsa-miR-8057-3p	226	14.3996	18	26591467	26591535	-
hsa-miR-8079-3p	225	20.5877	13	44196129	44196200	-
hsa-miR-4654	225	14.0817	1	162157107	162157182	+
hsa-miR-6085	225	14.0711	15	62343029	62343138	+
hsa-miR-6778-5p	225	13.9571	17	18340814	18340886	-
hsa-miR-23c	224	26.0479	X	20017088	20017187	-
hsa-miR-3136-5p	224	17.8012	3	69048958	69049035	-
hsa-miR-1257-3p	224	16.5881	20	61953546	61953662	-
hsa-miR-7515-5p	224	13.6228	2	6650373	6650439	+
hsa-miR-663a-3p	223	15.1788	20	26208186	26208278	-
hsa-miR-6131	222	15.4828	5	10478037	10478145	+
hsa-miR-4311-3p	222	14.8819	15	66040233	66040332	+
hsa-miR-3960	222	13.6531	9	127785833	127785923	+
hsa-miR-6084-5p	222	13.0955	1	20633679	20633788	+
hsa-miR-320c	221	14.7755	18	24321675	24321746	+
hsa-miR-1307-3p	220	15.1033	10	103394253	103394401	-
hsa-miR-5191	220	12.5924	1	201719508	201719627	+
hsa-miR-4326	219	16.4362	20	63286808	63286866	+
hsa-let-7b-5p	219	15.0217	22	46113686	46113768	+
hsa-miR-3928-3p	218	18.4024	22	31160062	31160119	-
hsa-miR-548aa, hsa-miR-548t-3p	218	18.2866	4	173268160	173268233	+
hsa-miR-4725-5p	217	15.0552	17	31575269	31575358	+
hsa-miR-1293	216	15.6229	12	50234142	50234212	-
hsa-miR-4274	215	16.8155	4	7460028	7460118	+
hsa-miR-760	215	14.9892	1	93846832	93846911	+
hsa-miR-12128	214	13.5961	16	85207796	85207895	+
hsa-miR-4283	214	13.0787	7	63621090	63621169	+
hsa-miR-4489-3p	213	19.3454	11	65649192	65649253	+
hsa-miR-4534	213	16.0163	22	37988794	37988853	+
hsa-miR-3689d-3p	213	14.2158	9	134850277	134850356	-
hsa-miR-12120-3p	213	14.1296	Y	13479177	13479266	+
hsa-miR-8082-3p	213	13.0928	4	113152282	113152362	+
hsa-miR-10397-3p	212	14.5671	5	10402364	10402431	+
hsa-miR-1272-3p	212	13.6575	15	64762387	64762515	-
hsa-miR-4497	212	13.3182	12	109833348	109833436	+
hsa-miR-1202-3p	211	15.4521	6	155946797	155946879	+
hsa-miR-6076-3p	211	15.3823	14	49966399	49966511	+
hsa-miR-550b-3p	211	14.2223	7	32732981	32733077	-
hsa-miR-378i-3p	210	13.5174	22	41923222	41923297	-
hsa-miR-4436b-5p	210	13.3182	2	110284853	110284943	+
hsa-miR-4787-5p	209	14.3123	3	50675080	50675163	+
hsa-miR-4651-3p	209	13.8969	7	75915197	75915269	+
hsa-miR-4443-3p	208	20.3638	3	48196564	48196616	+
hsa-miR-6829-5p	208	13.9238	3	195882329	195882395	-
hsa-miR-6132	208	13.6968	7	117020211	117020319	+
hsa-miR-1469-3p	208	13.3314	15	96333261	96333307	+
hsa-miR-637	208	12.6053	19	3961414	3961512	-
hsa-miR-148a-3p	207	15.5081	7	25949919	25949986	-
hsa-miR-4431	207	14.5327	2	52702522	52702615	-
hsa-miR-5706-3p	207	12.9177	5	119154637	119154716	+
hsa-miR-4285-3p	207	12.1787	7	102293103	102293187	+
hsa-miR-3907	206	13.5543	7	151433489	151433639	-
hsa-miR-4330	206	13.1628	X	151168222	151168326	+
hsa-miR-378j-3p	205	14.9809	17	37614931	37615039	-
hsa-miR-4739	205	14.9558	17	79707176	79707249	-
hsa-miR-1257	205	14.6625	20	61953546	61953662	-
hsa-miR-654-5p	205	13.0928	14	101040219	101040299	+
hsa-miR-3160-5p	205	12.4611	11	46451807	46451887	+
hsa-miR-9899-5p	204	21.8938	2	149330278	149330373	-
hsa-miR-12123	204	16.3222	8	79332188	79332274	+
hsa-miR-622	204	13.5991	13	90231182	90231277	+
hsa-miR-4286-3p	204	13.4443	8	10666978	10667070	+
hsa-miR-4429-3p	204	12.2587	2	11540605	11540677	-
hsa-miR-548d-5p	203	16.4884	17	67471489	67471585	-
hsa-miR-7108-5p	203	13.6228	19	2434914	2435000	-
hsa-miR-8085-3p	202	15.0636	19	44758657	44758721	+
hsa-miR-200c-3p	202	14.4274	12	6963699	6963766	+
hsa-miR-4452	202	13.5991	4	86542482	86542552	-
hsa-miR-3185-3p	202	13.0118	17	48724408	48724475	-
hsa-miR-4741	202	12.6022	18	22933349	22933438	+
hsa-miR-422a	201	14.0213	15	63870930	63871019	-
hsa-miR-608-3p	201	13.3182	10	100974985	100975084	+
hsa-miR-3178-3p	201	12.1416	16	2531922	2532005	-
hsa-miR-8077	200	12.1454	19	42351131	42351205	+
hsa-miR-4302-3p	199	14.9391	12	25874020	25874079	-
hsa-miR-10523-3p	198	13.0369	5	172915083	172915158	+
hsa-miR-4690-5p	198	12.2279	11	65636310	65636369	+
hsa-miR-5196-5p	198	11.8349	19	35345513	35345627	+
hsa-miR-4785	198	11.6053	2	160407810	160407882	-
hsa-miR-6832-5p	197	13.1618	6	31633787	31633858	+
hsa-miR-599	197	11.514	8	99536636	99536730	-
hsa-miR-4277	196	13.0853	5	1708785	1708868	-
hsa-miR-5092	195	13.628	3	125151465	125151552	-
hsa-miR-6071	194	13.2926	2	85783600	85783677	-
hsa-miR-3155b	194	13.0681	10	6152207	6152262	-
hsa-miR-378h-3p	194	12.9627	5	154829458	154829540	+
hsa-miR-3156-3p	194	12.9405	21	13406384	13406460	-
hsa-miR-423-5p	194	11.3062	17	30117079	30117172	+
hsa-miR-1294	193	13.1249	5	154347106	154347247	+
hsa-miR-646-5p	193	11.8153	20	60308474	60308567	+
hsa-miR-6085-5p	193	11.5574	15	62343029	62343138	+
hsa-miR-607-5p	192	11.6664	10	96828669	96828764	-
hsa-miR-9898-5p	192	11.1701	12	52898889	52898984	-
hsa-miR-3170-3p	191	11.8559	13	98208524	98208600	+
hsa-miR-181c-3p	191	11.6318	19	13874699	13874808	+
hsa-miR-5187-5p	190	15.5081	1	161227186	161227261	+
hsa-miR-320d	190	12.0146	X	140926160	140926231	-
hsa-miR-1250-5p	190	11.9204	17	81133196	81133308	-
hsa-miR-6880-5p	189	11.5214	12	124337181	124337242	-
hsa-miR-6895-3p	188	12.0024	X	53195411	53195488	-
hsa-miR-1587-3p	188	11.1383	X	39837561	39837613	+
hsa-miR-4515	187	13.0681	15	83067335	83067415	+
hsa-miR-4738-3p	187	12.7309	17	75784521	75784607	-
hsa-miR-371a-3p	187	11.8514	19	53787675	53787741	+
hsa-miR-4290-5p	186	11.8295	9	90023441	90023535	-
hsa-miR-8074	186	11.5114	19	51206929	51207009	-
hsa-miR-718	186	11.4687	X	154019920	154019989	-
hsa-miR-3615-5p	186	11.032	17	74748613	74748699	+
hsa-miR-106b-5p	185	18.5292	7	100093993	100094074	-
hsa-miR-4767	185	11.4846	X	7147860	7147937	+
hsa-miR-3085-5p	184	11.2798	10	97875813	97875897	-
hsa-miR-125b-5p	184	11.2165	21	16590237	16590325	+
hsa-miR-4506	183	11.2914	14	93948226	93948302	-
hsa-miR-7847-5p	183	11.0772	11	1880045	1880147	+
hsa-miR-9903	182	13.2129	8	98393645	98393738	-
hsa-miR-326-5p	182	12.6937	11	75335092	75335186	-
hsa-miR-483-5p	182	11.2224	11	2134134	2134209	-
hsa-miR-4505-3p	182	11.1299	14	73758747	73758819	+
hsa-miR-4771-5p	181	11.1711	2	111771061	111771134	-
hsa-miR-6511b-5p	181	10.6546	16	15134075	15134145	-
hsa-miR-1255b-5p	180	11.4572	1	167998660	167998726	+
hsa-miR-5691-3p	180	11.2128	11	9090312	9090379	-
hsa-miR-3196-3p	180	10.9368	20	63238779	63238842	+
hsa-miR-215-5p	180	10.7901	1	220117853	220117962	-
hsa-miR-8085	180	10.692	19	44758657	44758721	+
hsa-miR-4504	179	13.2383	14	50299855	50299946	-
hsa-miR-182-3p	179	11.2654	7	129770383	129770492	-
hsa-miR-770-3p	179	10.9798	14	100852390	100852487	+
hsa-miR-5093	179	10.6005	16	85306226	85306325	-
hsa-miR-4710-3p	178	11.7641	14	104677694	104677749	-
hsa-miR-6794-5p	178	11.4226	19	12852260	12852327	+
hsa-miR-885-3p	178	11.342	3	10394489	10394562	-
hsa-miR-519a-5p, hsa-miR-519c-5p, hsa-miR-519b-5p, hsa-miR-523-5p, hsa-miR-518e-5p, hsa-miR-522-5p	178	11.3112	19	53751211	53751297	+
hsa-miR-631-3p	178	11.2114	15	75353611	75353685	-
hsa-miR-378a-3p	178	10.9951	5	149732825	149732890	+
hsa-miR-6077	178	10.9558	1	148388282	148388363	+
hsa-miR-3934-3p	178	10.9112	6	33698128	33698234	+
hsa-miR-2392	178	10.4365	14	100814491	100814574	+
hsa-miR-8053	177	11.0515	4	47652669	47652743	+
hsa-miR-611	177	11.032	11	61792495	61792561	-
hsa-miR-6793-5p	177	10.3481	19	10828973	10829035	+
hsa-miR-6826-5p	176	11.2678	3	129272146	129272243	+
hsa-miR-5090-3p	176	11.2185	7	102465742	102465826	+
hsa-miR-8089	176	10.8487	5	181043403	181043484	-
hsa-miR-1913	176	10.6266	6	166509354	166509433	-
hsa-miR-7851-3p	176	10.6097	12	42323700	42323859	-
hsa-miR-1281	175	11.2785	22	41092513	41092566	+
hsa-miR-6720-3p	175	10.2274	6	1390314	1390411	-
hsa-miR-1910-3p	174	10.474	16	85741621	85741700	-
hsa-miR-345-3p	174	10.4192	14	100307859	100307956	+
hsa-miR-12117-3p	173	11.0103	9	33108692	33108765	+
hsa-miR-4537-3p	173	10.8164	14	105859484	105859553	-
hsa-miR-4283-3p	173	10.1817	7	63621090	63621169	+
hsa-miR-206-5p	172	10.6491	6	52144349	52144434	+
hsa-miR-3972-5p	172	10.6134	1	17277889	17277975	+
hsa-miR-4800-3p	172	10.2147	4	2250077	2250156	-
hsa-miR-4513	172	10.1628	15	74788672	74788757	-
hsa-miR-4666a-5p	172	10.1411	1	228462074	228462152	+
hsa-miR-324-5p	172	10.0809	17	7223297	7223379	-
hsa-miR-4323	171	10.8513	19	42133445	42133513	-
hsa-miR-874-3p	171	10.408	5	137647572	137647649	-
hsa-miR-122-5p	171	10.3218	18	58451074	58451158	+
hsa-miR-4421	171	10.3062	1	51059837	51059905	+
hsa-miR-9898	171	10.1498	12	52898889	52898984	-
hsa-miR-4252	170	11.0643	1	6429834	6429896	-
hsa-miR-6861-5p	170	10.3621	12	112163258	112163321	-
hsa-miR-5694-3p	170	10.3029	14	67441855	67441930	-
hsa-miR-4263	170	10.1534	2	27996367	27996449	+
hsa-miR-657	170	10.1381	17	81125276	81125373	-
hsa-let-7a-5p	170	10.1161	22	46112749	46112822	+
hsa-miR-4672	170	10.1161	9	127869415	127869495	-
hsa-miR-5572-5p	170	10.1007	15	80581103	80581239	+
hsa-miR-3195-3p	170	10.0553	20	62064802	62064885	+
hsa-miR-6746-5p	169	10.3342	11	61878216	61878278	-
hsa-miR-4784-3p	169	10.194	2	131491160	131491236	-
hsa-miR-8075-5p	169	10.1161	13	113262920	113262999	+
hsa-miR-99b-3p	169	10.1161	19	51692612	51692681	+
hsa-miR-12119	169	10.1071	7	99409172	99409264	+
hsa-miR-7844-3p	169	10.0873	12	94571231	94571352	-
hsa-miR-3943-3p	169	10.0818	7	43150895	43150994	+
hsa-miR-4436b-3p	169	10.0818	2	110284853	110284943	+
hsa-miR-4748	169	10.0515	19	10780254	10780335	+
hsa-miR-6874-5p	169	10.0454	7	5711840	5711910	-
hsa-miR-7706	168	10.125	15	85380596	85380662	+
hsa-miR-30c-5p	168	10.1161	6	71376960	71377031	-
hsa-miR-3169-3p	168	10.1007	13	61199798	61199880	-
hsa-miR-4732-5p	168	10.0659	17	28861655	28861730	-
hsa-miR-5572	168	10.0649	15	80581103	80581239	+
hsa-miR-3682-3p	168	10.0144	2	53849122	53849205	-
hsa-miR-3130-3p	167	9.97989	2	206783234	206783308	+
hsa-miR-6859-3p	167	9.97989	16	17052	17119	-
hsa-miR-6070	167	9.93994	21	43609887	43609989	-
hsa-miR-1193-3p	167	9.907	14	101030052	101030129	+
hsa-miR-152-3p	167	9.86688	17	48037161	48037247	-
hsa-let-7i-5p	167	9.77733	12	62603686	62603769	+
hsa-miR-8075	167	9.58274	13	113262920	113262999	+
hsa-miR-6763-5p	166	9.92128	12	132581997	132582061	+
hsa-miR-4734	166	9.86986	17	38702262	38702331	-
hsa-miR-658	166	9.78635	22	37844272	37844371	-
hsa-miR-4258	166	9.39457	1	154975693	154975783	+
hsa-miR-6743-3p	165	9.89327	11	209336	209406	+
hsa-miR-338-3p	165	9.7756	17	81125883	81125949	-
hsa-miR-4518	165	9.30471	16	30503919	30504001	+
hsa-miR-4496-5p	164	9.92185	12	108635810	108635870	+
hsa-miR-4329	164	9.84434	X	112780718	112780788	-
hsa-miR-8076	163	9.86688	3	113432118	113432200	-
hsa-miR-575	163	9.66996	4	82753337	82753430	-
hsa-miR-557	163	9.55175	1	168375524	168375621	+
hsa-miR-4534-5p	162	9.71363	22	37988794	37988853	+
hsa-miR-4527-3p	162	9.27747	18	47380496	47380565	+
hsa-miR-1233-3p	161	9.85764	15	34528290	34528371	-
hsa-miR-6133-5p	161	9.72889	7	133290881	133290988	+
hsa-miR-5186	161	9.67291	3	151565876	151565995	-
hsa-miR-9500-3p	161	9.63114	2	218823090	218823154	+
hsa-miR-3174-3p	161	9.57418	15	90006755	90006841	+
hsa-miR-1282	161	9.50842	15	43793659	43793759	-
hsa-miR-6758-5p	161	9.48756	12	57512688	57512750	+
hsa-miR-639-5p	161	8.28267	19	14529543	14529640	+
hsa-miR-8086	160	9.66442	10	28289258	28289350	-
hsa-miR-4644	160	9.61586	6	170330761	170330844	+
hsa-miR-6884-5p	160	9.54156	17	40026332	40026409	-
hsa-miR-1538	160	9.23399	16	69565808	69565868	-
hsa-miR-647	160	9.16657	20	63942631	63942726	-
hsa-miR-499b-5p	160	9.08505	20	34990400	34990472	-
hsa-miR-2909-3p	160	8.97543	17	37033745	37033813	+
hsa-miR-4802-3p	160	8.79268	4	40502040	40502119	-
hsa-miR-9899	159	9.4636	2	149330278	149330373	-
hsa-miR-378c	159	8.96564	10	130962588	130962668	-
hsa-miR-548h-5p	159	8.96026	6	131792172	131792231	+
hsa-miR-1288-3p	158	9.06663	17	16282014	16282088	+
hsa-miR-1915-3p	157	9.18189	10	21496562	21496641	-
hsa-miR-6891-5p	157	9.0387	6	31355224	31355316	-
hsa-miR-3605-5p	157	7.55166	1	33332393	33332492	-
hsa-miR-6818-5p	157	7.25656	22	30007049	30007113	+
hsa-miR-641	156	9.53462	19	40282543	40282641	-
hsa-miR-4279	156	9.30789	5	31936102	31936159	-
hsa-miR-555	156	9.19326	1	155346350	155346445	-
hsa-miR-324-3p	156	8.79836	17	7223297	7223379	-
hsa-miR-12124-5p	156	8.15477	3	128846808	128846908	+
hsa-miR-411-5p	156	6.7311	14	101023325	101023420	+
hsa-miR-4486-3p	155	9.41926	11	19575310	19575372	+
hsa-miR-7843-5p	155	7.66907	14	72516820	72516898	+
hsa-miR-3920-5p	153	4.94623	11	101519820	101519905	-
hsa-miR-550b-2-5p	152	9.27831	7	32732981	32733077	-
hsa-miR-8080-3p	152	8.84943	2	79866495	79866583	-
hsa-miR-4701-3p	152	8.19496	12	48771975	48772037	-
hsa-miR-6847-5p	151	9.08043	8	144079874	144079942	+
hsa-miR-4430-3p	151	9.07387	2	33418516	33418564	+
hsa-miR-153-3p	151	9.04323	7	157574336	157574422	-
hsa-miR-1282-3p	151	8.79337	15	43793659	43793759	-
hsa-let-7g-5p	151	8.4127	3	52268278	52268361	-
hsa-miR-12114-3p	151	4.90838	22	50407442	50407524	+
hsa-miR-6511b-3p	150	9.22941	16	15134075	15134145	-
hsa-miR-4748-3p	150	8.84943	19	10780254	10780335	+
hsa-miR-600	150	8.76345	9	123111546	123111643	-
hsa-miR-3936	149	8.45087	5	132365490	132365599	-
hsa-miR-92a-1-5p	149	8.28267	13	91351314	91351391	+
hsa-miR-615-5p	149	7.44707	12	54033950	54034045	+
hsa-miR-4751-3p	149	6.78508	19	49933064	49933137	+
hsa-miR-3149	148	8.73173	8	76966768	76966850	-
hsa-miR-4706-3p	148	8.37897	14	65044688	65044769	+
hsa-miR-6791-5p	148	6.07082	19	6736712	6736778	-
hsa-miR-9986	147	8.59204	2	132433711	132433820	+
hsa-miR-6090-5p	147	8.09558	11	128522390	128522449	+
hsa-miR-766-5p	147	7.97848	X	119646738	119646848	-
hsa-miR-3197	147	7.61772	21	41167557	41167629	+
hsa-miR-664a-5p	146	8.75921	1	220200538	220200619	-
hsa-miR-6781-5p	146	8.52997	17	42823880	42823943	-
hsa-miR-6077-3p	146	8.36074	1	148388282	148388363	+
hsa-miR-1283	146	8.07365	19	53758232	53758318	+
hsa-miR-375-3p	146	7.78442	2	219001645	219001708	-
hsa-miR-633-5p	146	6.43354	17	62944215	62944312	+
hsa-miR-12119-3p	146	5.79176	7	99409172	99409264	+
hsa-miR-4488	146	3.69662	11	61508596	61508657	+
hsa-miR-635-3p	145	8.96564	17	68424451	68424548	-
hsa-miR-6780a-5p	145	7.89766	17	42708084	42708151	-
hsa-miR-6741-5p	145	7.81196	1	225922080	225922142	-
hsa-miR-1281-5p	145	7.43242	22	41092513	41092566	+
hsa-miR-6505-3p	145	7.05847	12	48132797	48132867	+
hsa-miR-12115-3p	145	6.86303	4	22515312	22515385	+
hsa-miR-6815-5p	145	6.73016	21	45478266	45478326	+
hsa-miR-572-5p	145	6.24134	4	11368827	11368921	+
hsa-miR-5192-5p	145	5.49351	2	62205826	62205917	+
hsa-miR-4314-3p	144	8.98853	17	8088056	8088147	+
hsa-miR-4447-5p	144	7.41995	3	116850277	116850367	-
hsa-miR-1262-3p	143	8.80765	1	68183518	68183610	-
hsa-miR-718-5p	143	8.27289	X	154019920	154019989	-
hsa-miR-4687-3p	143	7.65642	11	3856062	3856141	+
hsa-miR-204-3p	143	7.39323	9	70809975	70810084	-
hsa-miR-769-3p	143	5.36912	19	46018932	46019049	+
hsa-miR-6785-5p	142	8.72724	17	75498548	75498628	+
hsa-miR-3917-5p	142	8.47218	1	25906362	25906454	-
hsa-miR-4533	142	8.4329	20	60478111	60478181	+
hsa-miR-6084	142	8.28024	1	20633679	20633788	+
hsa-miR-940-5p	142	8.08178	16	2271747	2271840	+
hsa-miR-6871-3p	142	7.73192	20	41169023	41169078	+
hsa-miR-2113-5p	142	7.55912	6	98024531	98024621	+
hsa-miR-4280-3p	142	6.72185	5	87114879	87114954	-
hsa-miR-1302-4-5p	142	5.04762	2	207269275	207269424	-
hsa-miR-8071-5p	142	3.30233	14	105640168	105640232	+
hsa-miR-3125-3p	141	8.6479	2	12737367	12737444	+
hsa-miR-133b	141	8.12339	6	52148923	52149041	+
hsa-miR-509-5p	141	8.08576	X	147258760	147258850	-
hsa-miR-4706	141	8.00438	14	65044688	65044769	+
hsa-miR-939-5p	141	7.01638	8	144394149	144394230	-
hsa-miR-6806-3p	141	5.93373	19	58334688	58334751	+
hsa-miR-4636-3p	141	3.43128	5	9053816	9053895	-
hsa-miR-4767-3p	140	8.79337	X	7147860	7147937	+
hsa-miR-202-3p	140	8.02649	10	133247511	133247620	-
hsa-miR-2681-5p	140	1.37338	13	101967642	101967746	-
hsa-miR-1285-5p	139	8.27289	7	92204015	92204098	-
hsa-miR-1471-3p	139	7.89342	2	231892242	231892298	-
hsa-miR-486-3p	139	7.75062	8	41660444	41660507	+
hsa-miR-133a-5p	138	7.70324	20	62564912	62565013	+
hsa-miR-3685-3p	138	7.52107	12	95309923	95309984	+
hsa-miR-3191-3p	137	7.89766	19	47226944	47227019	-
hsa-miR-3661-3p	137	7.43242	5	134225757	134225852	+
hsa-miR-320e	136	7.8691	19	46709282	46709354	-
hsa-miR-4260-3p	136	7.10252	1	209623444	209623510	-
hsa-miR-6735-5p	136	7.06176	1	43448539	43448611	+
hsa-miR-6784-5p	136	6.72185	17	45114367	45114433	-
hsa-miR-576-3p	136	4.73295	4	109488698	109488795	+
hsa-miR-4512	136	4.60351	15	66496958	66497034	-
hsa-miR-7847-3p	135	8.43695	11	1880045	1880147	+
hsa-miR-6749-5p	135	7.05028	11	64902387	64902455	-
hsa-miR-6515-5p	134	8.2995	19	12940484	12940540	+
hsa-miR-4522	134	7.64581	17	27293910	27293996	-
hsa-miR-302c-5p	134	7.33365	4	112648363	112648430	-
hsa-miR-4469-5p	133	7.58704	8	42896197	42896275	-
hsa-miR-151b	133	6.46048	14	100109419	100109514	-
hsa-miR-1182	132	7.91976	1	231019828	231019924	-
hsa-miR-661	132	7.85817	8	143945191	143945279	-
hsa-miR-6803-5p	131	7.98821	19	55245186	55245250	-
hsa-miR-383-5p	131	7.63787	8	14853438	14853510	-
hsa-miR-3911	131	7.62877	9	127690687	127690795	-
hsa-miR-4538-3p	131	7.62877	14	105858165	105858242	-
hsa-miR-4441-5p	131	7.36656	2	239085827	239085926	-
hsa-miR-4785-5p	131	7.23043	2	160407810	160407882	-
hsa-miR-3615	130	7.41816	17	74748613	74748699	+
hsa-miR-3164-3p	130	7.33365	11	69083176	69083258	+
hsa-miR-6782-5p	130	6.78508	17	44207771	44207839	-
hsa-miR-4636	130	1.67191	5	9053816	9053895	-
hsa-miR-7150-3p	129	8.43695	9	123485529	123485622	-
hsa-miR-128-1-5p	129	8.10387	2	135665397	135665478	+
hsa-miR-7848-5p	129	7.62877	8	133046481	133046581	-
hsa-miR-3612-3p	129	7.44191	12	128294092	128294178	+
hsa-miR-5787-3p	129	7.33852	3	50227436	50227490	+
hsa-miR-8059-3p	129	6.7311	17	50768650	50768730	+
hsa-miR-4685-5p	129	6.54675	10	98431292	98431360	-
hsa-miR-671-5p	128	7.7631	7	151238421	151238538	+
hsa-miR-4721	128	7.44096	16	28843919	28844007	-
hsa-miR-3193-3p	128	5.57432	20	31607186	31607240	+
hsa-miR-4271	128	5.54016	3	49274120	49274186	+
hsa-miR-941	127	7.19978	20	63919868	63919939	+
hsa-miR-1286	127	5.51602	22	20249134	20249211	-
hsa-miR-6078-3p	126	7.62877	10	3991160	3991259	+
hsa-miR-942-3p	126	6.64907	1	117094643	117094728	+
hsa-miR-3680-3p	126	6.57259	16	29599179	29599265	-
hsa-miR-6889-5p	126	6.53404	22	41252992	41253050	-
hsa-miR-3622b-5p	125	7.84783	8	27701673	27701767	-
hsa-miR-328-5p	125	7.53225	16	67202321	67202395	-
hsa-miR-6870-5p	125	7.38753	20	10649636	10649695	-
hsa-miR-4493	125	6.441	11	123381440	123381512	-
hsa-miR-3941	125	4.80488	10	122416965	122417067	+
hsa-miR-9-3p	124	8.14318	15	89368017	89368106	+
hsa-miR-3188	124	8.00975	19	18282077	18282161	+
hsa-miR-1843	124	7.59088	1	175968370	175968479	-
hsa-miR-6074-5p	124	7.47242	12	66023620	66023726	-
hsa-miR-1-5p	124	6.8448	20	62554306	62554376	+
hsa-miR-521	124	6.35732	19	53716594	53716680	+
hsa-miR-671-3p	124	6.25655	7	151238421	151238538	+
hsa-miR-6846-5p	124	5.79748	8	144057321	144057380	-
hsa-miR-548l-3p	124	5.5303	11	94466495	94466580	-
hsa-miR-4750-5p	123	7.38753	19	49888175	49888230	+
hsa-miR-3135a	123	7.32502	3	20137565	20137641	+
hsa-miR-4737	123	7.0977	17	60043025	60043105	-
hsa-miR-6762-5p	123	6.29913	12	113291523	113291608	+
hsa-miR-4511-3p	123	6.2008	15	65719246	65719332	-
hsa-miR-6855-5p	123	5.05974	9	129869605	129869671	+
hsa-miR-4322-5p	122	7.93108	19	10230413	10230485	+
hsa-miR-6089-5p	122	6.29122	Y	2609191	2609254	+
hsa-miR-7978-3p	122	5.09866	4	21464700	21464758	-
hsa-miR-30c-1-3p	122	4.99307	1	40757284	40757372	+
hsa-miR-203a-5p	121	7.69269	14	104117405	104117514	+
hsa-miR-920	121	7.25247	12	24212421	24212495	+
hsa-miR-7703	121	7.0347	14	24143489	24143565	-
hsa-miR-4288	121	5.99235	8	28505116	28505182	-
hsa-miR-326	120	7.29316	11	75335092	75335186	-
hsa-miR-12121-3p	120	7.2343	14	104865314	104865411	+
hsa-miR-10226-3p	120	7.16877	17	48032882	48032951	+
hsa-miR-4265	120	7.06176	2	109141490	109141588	-
hsa-miR-5189-5p	120	4.72435	16	88468918	88469031	+
hsa-miR-5696-3p	120	3.39254	2	101309450	101309534	+
hsa-miR-3649	120	3.03306	12	1660315	1660380	-
hsa-miR-640-5p	119	7.10653	19	19435063	19435158	+
hsa-miR-6800-5p	119	6.7263	19	49832018	49832099	+
hsa-miR-6811-5p	119	6.51506	2	237510931	237510988	+
hsa-miR-379-5p	119	6.48133	14	101022066	101022132	+
hsa-miR-378c-3p	119	5.59676	10	130962588	130962668	-
hsa-miR-4271-5p	118	6.74943	3	49274120	49274186	+
hsa-miR-3621	118	6.11105	9	137169186	137169270	-
hsa-miR-4760-5p	118	5.88376	21	40212352	40212431	-
hsa-miR-4638-3p	118	5.097	5	181222566	181222633	-
hsa-miR-124-3p	117	7.89913	20	63178500	63178586	+
hsa-miR-3929	117	7.27718	18	35934088	35934142	-
hsa-miR-4330-5p	117	7.02153	X	151168222	151168326	+
hsa-miR-5090	117	6.85356	7	102465742	102465826	+
hsa-miR-1270-3p	117	6.13802	19	20399272	20399354	-
hsa-miR-4667-5p	117	4.93996	9	35608094	35608159	+
hsa-miR-6082-3p	116	7.36403	4	171186184	171186292	+
hsa-miR-128-2-5p	116	7.32005	3	35744476	35744559	+
hsa-miR-6720-5p	116	7.29793	6	1390314	1390411	-
hsa-miR-3663-5p	116	7.2231	10	117167678	117167774	-
hsa-miR-622-5p	116	7.18034	13	90231182	90231277	+
hsa-miR-147a-5p	116	6.84996	9	120244979	120245050	-
hsa-miR-4270-3p	116	6.84329	3	15496239	15496308	-
hsa-miR-4658	116	6.11137	7	100156605	100156669	-
hsa-miR-5685-3p	116	5.63391	6	53276993	53277071	+
hsa-miR-577-3p	116	4.03844	4	114656759	114656854	+
hsa-miR-7852-3p	116	3.86013	1	107897223	107897304	+
hsa-miR-767-5p	116	1.64448	X	152393421	152393529	-
hsa-miR-6505-5p	116	1.23666	12	48132797	48132867	+
hsa-miR-1273c	115	7.21092	6	154853360	154853436	+
hsa-miR-4514-3p	115	7.12031	15	80997417	80997473	-
hsa-miR-367-3p	115	7.0977	4	112647874	112647941	-
hsa-miR-921-3p	115	7.02392	1	166154743	166154798	-
hsa-miR-6856-5p	115	7.01838	9	130626297	130626363	+
hsa-miR-650-3p	115	6.84841	22	22822776	22822871	+
hsa-miR-4725-3p	115	6.53751	17	31575269	31575358	+
hsa-miR-98-5p	115	6.46757	X	53556223	53556341	-
hsa-miR-4780	115	5.85612	2	88082519	88082599	-
hsa-miR-5703	114	7.06176	2	227472132	227472187	+
hsa-miR-4453	114	6.91594	4	152536428	152536516	+
hsa-miR-599-5p	114	6.6763	8	99536636	99536730	-
hsa-miR-5191-5p	114	6.46757	1	201719508	201719627	+
hsa-miR-22-3p	114	5.91182	17	1713903	1713987	-
hsa-miR-4763-3p	113	6.91992	22	46113566	46113657	+
hsa-miR-3202-3p	113	6.6763	X	153981098	153981176	-
hsa-miR-760-5p	113	6.53404	1	93846832	93846911	+
hsa-miR-5680-5p	113	5.72384	8	102125432	102125515	+
hsa-miR-4324-5p	113	5.32847	19	49308797	49308868	-
hsa-miR-4716-3p	112	7.39624	15	49169070	49169153	-
hsa-miR-1183-5p	112	6.60574	7	21471058	21471146	+
hsa-miR-663b-5p	112	6.57259	2	132256966	132257080	-
hsa-miR-6887-5p	112	6.2828	19	35122700	35122764	+
hsa-miR-588-3p	112	6.05766	6	126484631	126484713	+
hsa-miR-2115-3p	112	5.57778	3	48316360	48316459	-
hsa-miR-583-3p	112	4.73501	5	96079138	96079212	+
hsa-miR-6129	111	7.44655	17	49288346	49288454	-
hsa-miR-1253-3p	111	6.89251	17	2748078	2748182	-
hsa-miR-3938-5p	111	6.14622	3	55852492	55852594	-
hsa-miR-4698-5p	111	6.08795	12	47187812	47187891	+
hsa-miR-4471	111	5.95981	8	100382763	100382845	+
hsa-miR-1268a-3p	110	7.22854	15	22225278	22225329	-
hsa-miR-2392-5p	110	6.84728	14	100814491	100814574	+
hsa-miR-663a	110	6.54675	20	26208186	26208278	-
hsa-miR-3945-3p	110	5.78079	4	184851013	184851110	-
hsa-miR-4257-5p	110	5.59676	1	150551929	150552014	+
hsa-miR-4644-5p	110	4.94577	6	170330761	170330844	+
hsa-miR-4268	110	1.87041	2	219906502	219906565	-
hsa-miR-6790-3p	109	6.78508	19	6392921	6392983	-
hsa-miR-7110-5p	109	6.61915	3	123161794	123161879	+
hsa-miR-3614-3p	109	6.23268	17	56891270	56891355	-
hsa-miR-1305-5p	109	2.20156	4	182169293	182169378	+
hsa-miR-5194	108	6.92087	8	130008334	130008453	-
hsa-miR-3135a-3p	108	6.43951	3	20137565	20137641	+
hsa-miR-8078	108	6.36199	18	112256	112339	-
hsa-miR-4316-3p	108	6.34295	17	77396984	77397054	-
hsa-miR-8063	108	5.91426	15	36972821	36972901	-
hsa-miR-134-5p	108	5.73437	14	101054687	101054759	+
hsa-miR-1204	108	5.02763	8	127795962	127796028	+
hsa-miR-4473	108	4.1466	9	20411148	20411238	-
hsa-miR-7159-5p	108	4.10357	6	33899135	33899200	+
hsa-miR-6833-5p	107	7.06948	6	32179816	32179876	+
hsa-miR-12124	107	6.15294	3	128846808	128846908	+
hsa-miR-612	107	5.91182	11	65444458	65444557	+
hsa-miR-4448-5p	107	5.60179	3	183886800	183886885	+
hsa-miR-137-5p	107	5.04762	1	98046070	98046171	-
hsa-miR-6088-3p	106	6.23158	19	45436654	45436704	+
hsa-miR-4296	106	5.80264	10	125032783	125032870	-
hsa-miR-3074-5p	106	5.20958	9	95086014	95086094	-
hsa-miR-6823-5p	105	6.32253	3	48549961	48550021	-
hsa-miR-494-3p	105	5.97709	14	101029634	101029714	+
hsa-miR-4312-5p	105	5.77869	15	68801850	68801925	-
hsa-miR-5684	105	5.70694	19	12787128	12787192	+
hsa-miR-6792-5p	105	5.37861	19	7617439	7617505	+
hsa-miR-4664-3p	105	4.83364	8	143733083	143733153	-
hsa-miR-5010-5p	104	6.14622	17	42514188	42514307	+
hsa-miR-4267-3p	104	5.65954	2	110069961	110070042	-
hsa-miR-6799-5p	104	5.63391	19	49791866	49791934	+
hsa-miR-4684-3p	104	5.52219	1	22719517	22719598	+
hsa-miR-890-3p	104	4.36362	X	145994275	145994351	-
hsa-miR-6090	103	6.21991	11	128522390	128522449	+
hsa-miR-3612	103	5.47783	12	128294092	128294178	+
hsa-miR-1292-5p	103	4.89245	20	2652777	2652842	+
hsa-miR-924-3p	103	4.83498	18	39622123	39622175	-
hsa-miR-4530-5p	103	4.83364	19	39409623	39409678	-
hsa-miR-642a-3p	103	4.52243	19	45674928	45675024	+
hsa-miR-2277-5p	103	4.1212	5	93620696	93620788	-
hsa-miR-1208-3p	102	6.60923	8	128150116	128150188	+
hsa-miR-621	102	6.60923	13	40810766	40810861	+
hsa-miR-8069-5p	102	6.33016	21	13724189	13724274	+
hsa-miR-4717-5p	102	5.91426	16	2274620	2274691	+
hsa-miR-449a-3p	102	5.86536	5	55170532	55170622	-
hsa-miR-4296-3p	102	5.62367	10	125032783	125032870	-
hsa-miR-9985-3p	102	5.35099	Y	4606120	4606228	+
hsa-miR-8074-5p	102	5.23	19	51206929	51207009	-
hsa-miR-10527-3p	102	5.19026	12	63823663	63823727	+
hsa-miR-4260	101	6.44295	1	209623444	209623510	-
hsa-miR-141-3p	101	5.85998	12	6964097	6964191	+
hsa-miR-4257	101	5.60112	1	150551929	150552014	+
hsa-miR-8088-3p	101	5.18507	X	52336557	52336642	-
hsa-miR-6736-5p	101	2.58842	1	145850587	145850645	-
hsa-miR-3670-5p	101	2.15215	16	18488301	18488365	-
hsa-miR-6816-3p	100	7.10463	22	20114686	20114751	-
hsa-miR-378f	100	5.37665	1	23929070	23929147	+
hsa-miR-6770-3p	100	5.32897	16	18379351	18379410	-
hsa-miR-10a-5p	100	5.21825	17	48579838	48579947	-
hsa-miR-4305-3p	100	4.39918	13	39664034	39664135	-
hsa-miR-4708-5p	100	4.07403	14	65335117	65335183	-
hsa-miR-133b-5p	99	6.63284	6	52148923	52149041	+
hsa-miR-663b	99	6.35082	2	132256966	132257080	-
hsa-miR-8089-5p	99	6.24041	5	181043403	181043484	-
hsa-miR-5585-5p	99	6.04442	1	32086949	32087007	+
hsa-miR-7856-3p	99	5.87249	1	86357632	86357687	-
hsa-miR-4509	99	5.82818	15	28490752	28490845	-
hsa-miR-5195-5p	99	5.822	14	106850885	106850999	-
hsa-miR-223-3p	99	5.42566	X	66018870	66018979	+
hsa-miR-4659b-5p	99	2.67301	8	6745168	6745240	-
hsa-miR-1236-5p	98	5.95311	6	31956839	31956940	-
hsa-miR-1539-5p	98	5.52345	18	49487373	49487422	+
hsa-miR-4523-3p	98	5.4302	17	29390662	29390730	+
hsa-miR-8064	98	4.31102	3	52846463	52846552	-
hsa-miR-4635-5p	98	3.39254	5	1062896	1062974	-
hsa-miR-4707-5p	97	5.96436	14	22956950	22957029	-
hsa-miR-4316	97	5.92052	17	77396984	77397054	-
hsa-miR-1260b-3p	97	5.91446	11	96341438	96341526	+
hsa-miR-6821-5p	97	5.91182	22	49962866	49962939	+
hsa-miR-146b-3p	97	2.82779	10	102436512	102436584	+
hsa-miR-4443	97	2.33579	3	48196564	48196616	+
hsa-miR-1265-3p	96	6.61177	10	14436576	14436661	+
hsa-miR-3666-3p	96	6.10962	7	114653345	114653455	+
hsa-miR-4673-3p	96	5.53904	9	136519568	136519626	-
hsa-miR-4525-3p	96	5.28942	17	82668233	82668307	-
hsa-miR-12127-5p	96	4.77078	3	10280351	10280452	+
hsa-miR-3677-5p	96	4.43088	16	2270713	2270772	+
hsa-miR-5692c	96	4.24019	7	97964405	97964481	-
hsa-miR-4750-3p	96	0.638847	19	49888175	49888230	+
hsa-miR-4656-3p	95	6.5585	7	4788565	4788639	-
hsa-miR-4647	95	6.33016	6	44254206	44254285	-
hsa-miR-6754-5p	95	5.66247	11	71473503	71473568	+
hsa-miR-4431-3p	95	5.32847	2	52702522	52702615	-
hsa-miR-24-3p	95	5.05517	19	13836287	13836359	-
hsa-miR-4645-3p	95	4.25065	6	2854031	2854107	-
hsa-miR-7852-5p	95	3.07647	1	107897223	107897304	+
hsa-miR-4770	94	6.64632	X	6383906	6383963	-
hsa-miR-4533-3p	94	6.3011	20	60478111	60478181	+
hsa-miR-5194-5p	94	5.66247	8	130008334	130008453	-
hsa-miR-1253	94	5.21365	17	2748078	2748182	-
hsa-miR-4289-3p	94	5.15404	9	88745836	88745905	-
hsa-miR-3936-5p	94	5.04805	5	132365490	132365599	-
hsa-miR-3689a-5p, hsa-miR-3689b-5p, hsa-miR-3689e	94	4.32655	9	134850570	134850641	-
hsa-miR-4440-5p	94	4.24537	2	239068817	239068914	-
hsa-miR-4518-5p	94	2.98218	16	30503919	30504001	+
hsa-miR-4422	94	2.40235	1	55225641	55225723	+
hsa-miR-4519	94	0.641443	16	30875266	30875323	-
hsa-let-7d-5p	93	5.63992	9	94178834	94178920	+
hsa-miR-1179-3p	93	5.50389	15	88608107	88608197	+
hsa-miR-298-3p	93	5.47523	20	58818226	58818313	-
hsa-miR-10b-5p	93	4.07597	2	176150303	176150412	+
hsa-miR-23c-5p	93	3.48993	X	20017088	20017187	-
hsa-miR-1197	93	3.43128	14	101025564	101025651	+
hsa-miR-3668	93	2.71283	6	140205252	140205326	+
hsa-miR-4476-5p	93	1.51033	9	36893462	36893531	-
hsa-miR-711-5p	92	6.3885	3	48578902	48578977	-
hsa-miR-6878-5p	92	5.96678	1	150492345	150492410	+
hsa-miR-4530	92	5.75582	19	39409623	39409678	-
hsa-miR-8071	92	5.54016	14	105640168	105640232	+
hsa-miR-4301-3p	92	5.27824	11	113450023	113450088	-
hsa-miR-92a-2-5p	92	3.63217	X	134169538	134169612	-
hsa-miR-1294-3p	91	5.29272	5	154347106	154347247	+
hsa-miR-4428	91	5.05842	1	237471119	237471191	+
hsa-miR-1267	91	4.72435	13	107531171	107531248	-
hsa-miR-1276-3p	91	4.63873	15	85770496	85770578	-
hsa-miR-6836-5p	91	3.96554	7	2257515	2257577	-
hsa-miR-4728-3p	91	3.61831	17	39726495	39726561	+
hsa-miR-4425	90	5.47522	1	25023503	25023586	+
hsa-miR-1182-5p	90	5.45562	1	231019828	231019924	-
hsa-miR-4634-5p	90	5.25366	5	174751734	174751787	+
hsa-miR-5100-5p	90	4.91322	10	42997563	42997681	+
hsa-miR-6808-5p	90	4.83568	1	1339650	1339708	-
hsa-miR-636-5p	90	4.75778	17	76736450	76736548	-
hsa-miR-10527-5p	90	4.48771	12	63823663	63823727	+
hsa-miR-361-3p	90	4.39721	X	85903636	85903707	-
hsa-miR-643	90	2.28452	19	52281797	52281893	+
hsa-miR-138-5p	89	6.17099	16	56858518	56858601	+
hsa-miR-1289	89	6.16103	5	133427596	133427706	-
hsa-miR-1269a	89	6.07082	4	66276824	66276928	+
hsa-miR-6807-5p	89	5.79317	19	58550285	58550376	+
hsa-miR-3164	89	5.07056	11	69083176	69083258	+
hsa-miR-5680	89	4.56527	8	102125432	102125515	+
hsa-miR-4327	89	2.12444	21	30375294	30375378	-
hsa-miR-6752-5p	88	6.37597	11	67490245	67490315	+
hsa-miR-3159-3p	88	5.47716	11	18387787	18387860	+
hsa-miR-664b-5p	88	5.45227	X	154768596	154768656	+
hsa-miR-4300-5p	88	5.38311	11	81890741	81890836	-
hsa-miR-4322	88	5.20888	19	10230413	10230485	+
hsa-miR-4642-3p	88	5.04762	6	44435641	44435722	+
hsa-miR-7150	88	4.987	9	123485529	123485622	-
hsa-miR-203a-3p	88	4.96064	14	104117405	104117514	+
hsa-miR-5094	88	4.93356	15	89850637	89850721	-
hsa-miR-323b-5p	88	4.34854	14	101056219	101056300	+
hsa-miR-4539-5p	88	3.88054	14	105857513	105857572	-
hsa-let-7c-3p	88	1.85811	21	16539828	16539911	+
hsa-miR-762-5p	87	5.82818	16	30893903	30893985	+
hsa-miR-518a-3p	87	5.59564	19	53739333	53739419	+
hsa-miR-6072	87	5.58598	10	2076019	2076089	-
hsa-miR-1200-3p	87	5.42566	7	36919357	36919432	-
hsa-miR-596-3p	87	5.27824	8	1817231	1817307	+
hsa-miR-6812-5p	87	5.13155	20	45425510	45425573	+
hsa-miR-129-5p	86	5.58726	11	43581394	43581483	+
hsa-miR-3652	86	5.4595	12	103930425	103930555	+
hsa-miR-3135b	86	5.13577	6	32749912	32749979	-
hsa-miR-5190-5p	86	5.11473	18	13459947	13460026	+
hsa-miR-551b-3p	86	5.09496	3	168551854	168551949	+
hsa-miR-3162-5p	86	5.05803	11	59595077	59595158	-
hsa-miR-191-5p	86	4.77078	3	49020618	49020709	-
hsa-miR-6780b-5p	86	3.31117	6	43434542	43434620	+
hsa-miR-764-3p	85	5.97709	X	114639435	114639519	+
hsa-miR-4300	85	5.05803	11	81890741	81890836	-
hsa-miR-9902	85	4.98995	12	122709332	122709424	-
hsa-miR-8052-3p	85	4.77004	11	130666735	130666803	+
hsa-miR-6860	84	6.47071	11	67045643	67045708	+
hsa-miR-1827-5p	84	5.34602	12	100189884	100189949	+
hsa-miR-3159	84	5.28738	11	18387787	18387860	+
hsa-miR-601-3p	84	5.26472	9	123402525	123402603	-
hsa-miR-5703-5p	84	5.12934	2	227472132	227472187	+
hsa-miR-4270	84	5.05803	3	15496239	15496308	-
hsa-miR-4683-5p	84	4.91104	10	35641172	35641252	-
hsa-miR-1181	84	4.76277	19	10403458	10403538	-
hsa-miR-6726-5p	84	4.31777	1	1296110	1296170	-
hsa-miR-5092-5p	84	3.43596	3	125151465	125151552	-
hsa-miR-6846-3p	84	3.41293	8	144057321	144057380	-
hsa-miR-6862-3p	84	3.06901	16	28724252	28724321	+
hsa-miR-193a-5p	83	5.78079	17	31559996	31560083	+
hsa-miR-3147-3p	83	4.98696	7	57405025	57405090	+
hsa-miR-6126	83	4.74561	16	3485381	3485469	-
hsa-miR-4294-3p	83	4.6898	10	48985512	48985587	-
hsa-miR-4499-3p	83	4.45471	13	20433778	20433846	-
hsa-miR-4261-5p	83	4.24888	2	10192614	10192671	-
hsa-miR-10522-3p	83	4.07597	5	17155930	17155992	-
hsa-miR-12118	83	3.51735	5	173303730	173303817	+
hsa-miR-554	83	1.97994	1	151545796	151545891	+
hsa-miR-3929-5p	83	1.28016	18	35934088	35934142	-
hsa-miR-4274-5p	82	6.02275	4	7460028	7460118	+
hsa-miR-3909	82	5.59676	22	35335640	35335758	+
hsa-miR-3663-3p	82	5.4607	10	117167678	117167774	-
hsa-miR-320a-5p	82	4.65605	8	22244966	22245037	-
hsa-miR-4666b-3p	82	4.65325	X	29574278	29574358	+
hsa-miR-6750-5p	82	4.397	11	64898363	64898437	-
hsa-miR-1-2-5p	82	4.30024	18	21829004	21829088	-
hsa-miR-548i-3p	82	4.07425	8	8088941	8089089	-
hsa-miR-4723-3p	82	3.66061	17	28360654	28360734	+
hsa-miR-3935-5p	82	1.87012	16	56245520	56245623	+
hsa-miR-6134	81	5.44298	X	28495555	28495663	-
hsa-miR-4778-5p	81	5.39984	2	66358249	66358328	-
hsa-miR-6080	81	5.34036	17	64780759	64780824	+
hsa-miR-610-3p	81	5.27824	11	28056815	28056910	+
hsa-miR-150-3p	80	5.54065	19	49500785	49500868	-
hsa-miR-492-3p	80	5.4595	12	94834398	94834513	+
hsa-miR-30a-5p	80	4.94663	6	71403551	71403621	-
hsa-miR-662	80	4.44244	16	770183	770277	+
hsa-miR-107	80	4.17623	10	89592747	89592827	-
hsa-miR-571	80	3.8888	4	350157	350252	+
hsa-miR-1269a-5p	80	3.54221	4	66276824	66276928	+
hsa-miR-11401-3p	79	4.54094	16	87853896	87853964	+
hsa-miR-4690-3p	79	4.2078	11	65636310	65636369	+
hsa-miR-6882-5p	79	3.9187	15	74840642	74840707	-
hsa-miR-491-5p	79	3.68048	9	20716105	20716188	+
hsa-miR-3679-5p	79	3.63859	2	134127125	134127192	+
hsa-miR-3181-3p	79	2.56789	16	50742305	50742377	+
hsa-miR-4321-5p	79	2.12532	19	2250639	2250718	+
hsa-miR-378b-5p	79	1.29723	3	10330229	10330285	+
hsa-miR-5682	78	4.62009	3	121049640	121049715	+
hsa-miR-7973-1-3p	78	4.48142	15	51314032	51314107	-
hsa-miR-378f-5p	78	4.10357	1	23929070	23929147	+
hsa-miR-544b	78	4.01405	3	124732439	124732516	+
hsa-miR-5093-5p	78	3.07498	16	85306226	85306325	-
hsa-miR-4535-5p	78	2.21562	22	48780295	48780353	+
hsa-miR-1268b-3p	77	5.56558	17	80098828	80098877	+
hsa-miR-4784	77	5.05842	2	131491160	131491236	-
hsa-miR-1289-1-5p	77	4.89456	20	35453954	35454097	-
hsa-miR-218-5p	77	4.21218	5	168768146	168768255	-
hsa-miR-4468	77	3.95343	7	138123758	138123821	+
hsa-miR-3157-3p	77	3.58692	10	96064315	96064399	-
hsa-miR-6830-5p	77	3.4626	5	132217849	132217918	-
hsa-miR-6769b-5p	77	2.68375	1	206474803	206474864	+
hsa-miR-505-5p	77	1.78012	X	139924148	139924231	-
hsa-miR-548h-2-3p	77	0	16	11306440	11306527	-
hsa-miR-9718-5p	76	4.73758	14	60648648	60648711	+
hsa-miR-30d-5p	76	4.73295	8	134804876	134804945	-
hsa-miR-4285	76	4.60856	7	102293103	102293187	+
hsa-miR-448-5p	76	4.24169	X	114823454	114823564	+
hsa-miR-6797-5p	76	3.73621	19	41869627	41869698	+
hsa-miR-4454-3p	76	3.72096	4	163093574	163093628	-
hsa-miR-591-3p	76	3.3198	7	96219662	96219756	-
hsa-miR-6778-3p	76	2.99397	17	18340814	18340886	-
hsa-miR-635	76	2.21544	17	68424451	68424548	-
hsa-miR-941-5p	76	1.81929	20	63919868	63919939	+
hsa-miR-429	76	1.72561	1	1169005	1169087	+
hsa-miR-7158-3p	76	1.39891	2	5974662	5974732	+
hsa-miR-4665-5p	75	5.32375	9	6007826	6007904	+
hsa-miR-4467-3p	75	4.54121	7	102471469	102471531	+
hsa-miR-4660-3p	75	4.07597	8	9048445	9048518	+
hsa-miR-3689b-3p, hsa-miR-3689c	75	3.86596	9	134849298	134849369	-
hsa-miR-6747-5p	75	3.68048	11	62567011	62567071	-
hsa-miR-6748-3p	75	3.17148	11	62789815	62789885	+
hsa-miR-3199-3p	75	2.86683	22	27920526	27920611	+
hsa-miR-3059-3p	75	2.86566	12	86745068	86745149	-
hsa-miR-4514	75	1.43341	15	80997417	80997473	-
hsa-miR-1273h-5p	74	4.82029	16	24203116	24203231	+
hsa-miR-7-5p	74	4.54094	19	4770670	4770779	+
hsa-miR-542-3p	74	4.43088	X	134541341	134541437	-
hsa-miR-8077-5p	74	4.19419	19	42351131	42351205	+
hsa-miR-4460-3p	74	3.77473	5	129397062	129397147	-
hsa-miR-3689d	73	5.42816	9	134850277	134850356	-
hsa-miR-3198-5p	73	5.32301	12	54231397	54231476	-
hsa-miR-5003-3p	73	4.88082	5	172662165	172662263	+
hsa-miR-514a-5p	73	4.80488	X	147284641	147284728	-
hsa-miR-516a-3p, hsa-miR-516b-3p	73	4.78171	19	53725442	53725526	+
hsa-miR-4462	73	4.77588	6	37555365	37555422	-
hsa-miR-3609	73	3.2343	7	98881650	98881729	+
hsa-miR-4509-3p	72	5.54718	15	28490752	28490845	-
hsa-miR-320b	72	5.30016	1	224257040	224257110	-
hsa-miR-4737-3p	72	4.65236	17	60043025	60043105	-
hsa-miR-27a-3p	72	4.49962	19	13836440	13836517	-
hsa-miR-6835-5p	72	4.42189	6	34240673	34240736	+
hsa-miR-562-5p	72	3.77992	2	232172653	232172747	+
hsa-miR-5696	72	3.68048	2	101309450	101309534	+
hsa-miR-564-3p	72	3.26875	3	44861888	44861981	+
hsa-miR-4318-5p	72	1.76314	18	37657135	37657215	+
hsa-miR-4724-5p	72	1.57983	17	31534883	31534971	+
hsa-miR-9718	71	5.79842	14	60648648	60648711	+
hsa-miR-6843-5p	71	5.38243	8	27610601	27610751	-
hsa-miR-329-3p	71	5.07323	14	101027100	101027183	+
hsa-miR-658-5p	71	4.67158	22	37844272	37844371	-
hsa-miR-623	71	4.59095	13	99356131	99356228	+
hsa-miR-4478-3p	71	4.54121	9	122120082	122120167	-
hsa-miR-8059	71	4.1447	17	50768650	50768730	+
hsa-miR-3202	71	4.10905	X	153981098	153981176	-
hsa-miR-6767-5p	71	3.79297	16	2445392	2445457	+
hsa-miR-181a-3p	71	3.7767	1	198859044	198859153	-
hsa-miR-3163	71	3.77073	11	66934434	66934506	-
hsa-miR-196a-3p	71	3.48993	12	53991738	53991847	+
hsa-miR-5695-5p	71	3.21353	19	12920320	12920404	+
hsa-miR-6814-5p	71	0.406735	21	41746772	41746841	-
hsa-miR-6796-5p	70	5.16813	19	40369846	40369907	+
hsa-miR-1261-3p	70	4.98527	11	90869121	90869202	-
hsa-miR-4754	70	4.6866	19	58386770	58386858	-
hsa-miR-1470-3p	70	4.65236	19	15449548	15449608	+
hsa-miR-5685	70	4.52794	6	53276993	53277071	+
hsa-miR-105-3p	70	4.35547	X	152394412	152394492	-
hsa-miR-4718-3p	70	3.91024	16	12720321	12720371	+
hsa-miR-4255-3p	70	3.86013	1	37161563	37161634	+
hsa-miR-3183	69	5.22018	17	1022476	1022559	-
hsa-miR-3123	69	5.14866	1	241132272	241132346	+
hsa-miR-6165	69	4.79607	17	49510817	49510900	+
hsa-miR-1243-3p	69	4.58563	4	113106863	113106955	+
hsa-miR-4451	69	4.14596	4	85722468	85722533	+
hsa-miR-4426-3p	69	4.06735	1	192716328	192716390	+
hsa-miR-4450-3p	69	3.06901	4	76573568	76573632	+
hsa-miR-6510-3p	69	2.95783	17	41517164	41517217	-
hsa-miR-8061-3p	69	2.78691	19	54645309	54645383	+
hsa-miR-4519-3p	69	2.36818	16	30875266	30875323	-
hsa-miR-920-5p	68	5.01573	12	24212421	24212495	+
hsa-miR-6894-5p	68	4.93012	X	53198889	53198945	-
hsa-miR-4303-3p	68	4.33947	12	97995383	97995448	-
hsa-miR-6078	68	4.23122	10	3991160	3991259	+
hsa-miR-4466	68	4.03844	6	156779678	156779731	-
hsa-miR-6795-5p	68	4.03619	19	15179283	15179350	-
hsa-miR-302e-3p	68	3.99839	11	7234766	7234837	+
hsa-miR-1193	68	3.96706	14	101030052	101030129	+
hsa-miR-3909-5p	68	3.77474	22	35335640	35335758	+
hsa-miR-4670-3p	68	3.51735	9	92527984	92528058	-
hsa-miR-4492	68	3.36508	11	118910708	118910787	+
hsa-miR-4736-3p	68	2.63833	17	58335976	58336022	-
hsa-miR-3168	68	2.30428	13	41101019	41101100	-
hsa-miR-595	68	2.20191	7	158532718	158532813	-
hsa-miR-4688	68	1.81929	11	46376402	46376484	+
hsa-let-7g-3p	68	1.67191	3	52268278	52268361	-
hsa-miR-6869-3p	68	0.413697	20	1392900	1392961	-
hsa-miR-608	67	4.73295	10	100974985	100975084	+
hsa-miR-3178	67	4.68102	16	2531922	2532005	-
hsa-miR-4648	67	4.23122	7	2527074	2527145	+
hsa-miR-4635	67	3.95096	5	1062896	1062974	-
hsa-miR-11400-3p	67	3.85246	7	142474527	142474603	+
hsa-miR-346	67	3.54026	10	86264694	86264788	-
hsa-miR-6765-5p	67	2.63629	14	105150778	105150864	-
hsa-miR-7114-5p	67	1.58319	9	137450026	137450086	-
hsa-miR-765	66	5.32729	1	156936131	156936244	-
hsa-miR-1843-3p	66	4.72034	1	175968370	175968479	-
hsa-miR-422a-3p	66	4.23357	15	63870930	63871019	-
hsa-miR-944	66	2.69263	3	189829922	189830009	+
hsa-miR-195-3p	65	4.2078	17	7017615	7017701	-
hsa-miR-602-3p	65	3.95988	9	137838419	137838516	+
hsa-miR-6075-5p	65	3.90538	5	1510762	1510856	-
hsa-miR-4463-5p	65	3.83266	6	75428407	75428473	+
hsa-miR-1247-3p	65	3.69376	14	101560287	101560422	-
hsa-miR-617	65	3.42678	12	80832533	80832629	-
hsa-miR-4686-3p	65	3.34747	11	2173063	2173138	+
hsa-miR-3939-5p	65	3.1088	6	166997807	166997912	-
hsa-miR-1827	65	2.8052	12	100189884	100189949	+
hsa-miR-4458-3p	64	5.32729	5	8460925	8460999	+
hsa-miR-496-5p	64	4.09715	14	101060573	101060674	+
hsa-miR-675-5p	64	3.73028	11	1996759	1996831	-
hsa-miR-6855-3p	64	3.12326	9	129869605	129869671	+
hsa-miR-4650-5p	64	2.73891	7	72697903	72697978	+
hsa-miR-4749-5p	64	1.96349	19	49854591	49854651	+
hsa-miR-4800-5p	63	4.65236	4	2250077	2250156	-
hsa-miR-4741-5p	63	4.28079	18	22933349	22933438	+
hsa-miR-3181	63	4.1466	16	50742305	50742377	+
hsa-miR-5002-3p	63	3.87992	3	124132929	124133025	+
hsa-miR-4493-5p	63	3.69	11	123381440	123381512	-
hsa-miR-3917	63	3.63217	1	25906362	25906454	-
hsa-miR-513a-3p	63	3.54971	X	147225826	147225952	-
hsa-miR-3187-5p	63	3.38446	19	813584	813653	+
hsa-miR-628-3p	63	3.06859	15	55372940	55373034	-
hsa-miR-8064-3p	63	2.90867	3	52846463	52846552	-
hsa-miR-4261	63	2.63236	2	10192614	10192671	-
hsa-miR-9851-5p	63	2.36821	10	116827488	116827568	-
hsa-miR-6722-3p	62	4.50853	9	136746893	136746970	-
hsa-miR-378d	62	4.3885	4	5923275	5923328	-
hsa-miR-554-3p	62	4.06735	1	151545796	151545891	+
hsa-miR-1233-5p	62	3.95343	15	34528290	34528371	-
hsa-miR-632-5p	62	3.19173	17	32350109	32350202	+
hsa-miR-3143-3p	62	3.05698	6	27147626	27147688	+
hsa-miR-4463	62	2.99991	6	75428407	75428473	+
hsa-miR-513a-5p	62	2.63655	X	147225826	147225952	-
hsa-miR-615-3p	62	2.54069	12	54033950	54034045	+
hsa-miR-4517	62	2.5106	16	28958583	28958661	+
hsa-miR-3132-3p	61	4.74121	2	219549073	219549147	-
hsa-miR-3651-5p	61	4.73295	9	92292458	92292547	-
hsa-miR-1224-5p	61	4.35253	3	184241405	184241489	+
hsa-miR-3182-3p	61	4.34337	16	83508346	83508408	+
hsa-miR-2053	61	4.08923	8	112643493	112643583	+
hsa-miR-29b-3p	61	3.42619	1	207802443	207802523	-
hsa-miR-4251	61	3.2343	1	3127975	3128035	+
hsa-miR-4647-3p	60	4.8047	6	44254206	44254285	-
hsa-miR-569-5p	60	4.7559	3	171106664	171106759	-
hsa-miR-181a-5p	60	4.6898	9	124692442	124692551	+
hsa-miR-618-3p	60	4.41775	12	80935736	80935833	-
hsa-miR-4692	60	4.23923	11	72783530	72783592	+
hsa-let-7c-5p	60	4.08985	21	16539828	16539911	+
hsa-miR-936-3p	60	4.0403	10	104048089	104048186	-
hsa-miR-3131-3p	60	3.82399	2	219058688	219058750	-
hsa-miR-3130-5p	60	3.75669	2	206783234	206783308	+
hsa-miR-802-3p	60	3.71553	21	35720715	35720808	+
hsa-miR-6850-5p	60	3.70998	8	144791931	144791991	-
hsa-miR-335-5p	60	3.69662	7	130496111	130496204	+
hsa-miR-8057	60	3.32193	18	26591467	26591535	-
hsa-miR-4319-3p	60	3.09277	18	44970082	44970166	-
hsa-miR-4470	60	3.04291	8	61714788	61714859	+
hsa-miR-1270	60	2.56389	19	20399272	20399354	-
hsa-miR-4765	59	4.72034	2	32635255	32635331	+
hsa-miR-4293-5p	59	4.63798	10	14383200	14383277	-
hsa-miR-150-5p	59	4.58749	19	49500785	49500868	-
hsa-miR-4769-5p	59	3.86013	X	47587429	47587505	+
hsa-miR-591	59	3.62956	7	96219662	96219756	-
hsa-miR-2277-3p	59	3.3198	5	93620696	93620788	-
hsa-miR-5739	59	2.98855	22	28459869	28459948	+
hsa-miR-3662	59	2.67301	6	134979338	134979432	-
hsa-miR-8060	59	2.56031	3	96359964	96360039	+
hsa-miR-4701-5p	59	2.20745	12	48771975	48772037	-
hsa-miR-1227-5p	59	1.95045	19	2234062	2234149	-
hsa-miR-181d-5p	59	1.87041	19	13874875	13875011	+
hsa-miR-4654-3p	58	4.34701	1	162157107	162157182	+
hsa-miR-3943	58	3.43596	7	43150895	43150994	+
hsa-miR-4498-3p	58	3.39254	12	120155434	120155499	-
hsa-miR-532-5p	58	3.36508	X	50003148	50003238	+
hsa-miR-1180-3p	58	2.61939	17	19344506	19344574	-
hsa-miR-4500	58	2.59447	13	87618665	87618740	-
hsa-miR-6774-5p	58	2.27888	16	85918347	85918416	+
hsa-miR-4793-3p	58	2.23257	3	48644194	48644280	-
hsa-miR-6863-5p	58	2.21147	16	56904264	56904353	+
hsa-miR-3156-5p	57	4.35415	21	13406384	13406460	-
hsa-miR-4689-3p	57	4.32411	1	5862672	5862741	-
hsa-miR-4479	57	3.95096	9	136886733	136886803	+
hsa-miR-6877-5p	57	3.84634	9	133051996	133052059	+
hsa-miR-602	57	3.77073	9	137838419	137838516	+
hsa-miR-378e	57	3.54867	5	170028488	170028566	+
hsa-miR-4298-3p	57	3.37444	11	1859464	1859536	-
hsa-miR-6858-5p	57	3.18099	X	154450320	154450386	+
hsa-miR-99a-3p	57	2.98855	21	16539089	16539169	+
hsa-miR-764	57	2.92088	X	114639435	114639519	+
hsa-miR-4692-5p	57	2.63655	11	72783530	72783592	+
hsa-miR-558-5p	57	2.57342	2	32532153	32532246	+
hsa-miR-556-5p	57	2.41749	1	162342546	162342640	+
hsa-miR-6715b-3p	57	2.22039	10	112299612	112299688	-
hsa-miR-3118	57	1.28289	15	21843750	21843824	+
hsa-miR-5705	56	4.08704	4	87300495	87300583	-
hsa-miR-4709-3p	56	2.8675	14	74480133	74480204	-
hsa-miR-298	56	2.58703	20	58818226	58818313	-
hsa-miR-4253	56	1.68506	1	22863159	22863226	-
hsa-miR-4795-3p	56	0.531955	3	87226189	87226277	-
hsa-miR-4472-2-3p	55	4.63263	12	116428252	116428318	-
hsa-miR-3665	55	4.24537	13	77698012	77698116	-
hsa-miR-6071-3p	55	4.20421	2	85783600	85783677	-
hsa-miR-4682	55	4.1212	10	119958513	119958592	+
hsa-miR-9902-3p	55	4.09305	12	122709332	122709424	-
hsa-miR-378b	55	3.47849	3	10330229	10330285	+
hsa-miR-12125	55	3.43128	5	168165845	168165929	+
hsa-miR-3186-3p	55	3.2857	17	81451104	81451188	-
hsa-miR-1286-5p	55	2.80056	22	20249134	20249211	-
hsa-miR-12132	55	2.21147	1	61846075	61846176	+
hsa-miR-139-5p	55	0.827394	11	72615063	72615130	-
hsa-miR-3161-3p	54	4.19419	11	48096782	48096858	+
hsa-miR-4649-5p	54	4.08623	7	44110849	44110912	+
hsa-miR-670-5p	54	3.82291	11	43559656	43559753	+
hsa-miR-616-3p	54	3.75669	12	57519163	57519259	-
hsa-miR-662-5p	54	3.75371	16	770183	770277	+
hsa-miR-512-3p	54	3.66417	19	53669157	53669254	+
hsa-miR-216a-3p	54	2.98218	2	55988950	55989059	-
hsa-miR-4432	54	2.9551	2	60387362	60387445	-
hsa-miR-6740-5p	54	2.82779	1	202003124	202003236	+
hsa-miR-3646	54	2.78691	20	44408120	44408203	+
hsa-miR-6501-3p	54	2.71283	21	33550662	33550728	+
hsa-miR-6783-5p	54	2.71283	17	44934618	44934681	-
hsa-miR-5186-5p	54	2.44167	3	151565876	151565995	-
hsa-miR-6892-5p	54	2.41749	7	143382686	143382800	+
hsa-miR-4455-3p	54	2.35282	4	184938383	184938440	-
hsa-miR-8067-3p	54	1.60676	15	62304658	62304734	-
hsa-miR-4291-3p	53	5.18245	9	93819357	93819421	+
hsa-miR-1295b-3p	53	3.47883	1	171101739	171101798	+
hsa-miR-210-3p	53	3.10446	11	568089	568198	-
hsa-miR-4494-5p	53	3.02066	12	47364186	47364269	-
hsa-miR-4510-3p	53	2.85034	15	35926856	35926923	+
hsa-miR-496	53	2.51382	14	101060573	101060674	+
hsa-miR-4252-5p	53	2.32635	1	6429834	6429896	-
hsa-miR-34b-5p	53	2.21562	11	111512938	111513021	+
hsa-miR-3918	53	1.97598	6	158764661	158764753	-
hsa-miR-507	53	1.83001	X	147230984	147231077	-
hsa-miR-4658-5p	53	1.69608	7	100156605	100156669	-
hsa-miR-3176	52	4.8891	16	543277	543366	+
hsa-miR-6511a-5p	52	4.36894	16	18344013	18344079	-
hsa-miR-1237-5p	52	4.13656	11	64368602	64368703	+
hsa-miR-12126	52	3.88545	9	130241387	130241488	+
hsa-miR-11399	52	3.62563	1	112882050	112882129	+
hsa-miR-184-5p	52	3.51735	15	79209788	79209871	+
hsa-miR-152-5p	52	3.22147	17	48037161	48037247	-
hsa-miR-769-5p	52	2.54933	19	46018932	46019049	+
hsa-miR-580-3p	52	2.44455	5	36147892	36147988	-
hsa-miR-8065	52	2.16198	16	5632467	5632566	+
hsa-miR-148a-5p	52	2.0761	7	25949919	25949986	-
hsa-miR-222-5p	52	1.97994	X	45747015	45747124	-
hsa-miR-431-3p	52	1.6273	14	100881007	100881120	+
hsa-miR-4669-5p	51	4.09748	9	134379411	134379472	+
hsa-miR-1976	51	3.91499	1	26554542	26554593	+
hsa-miR-1228-5p	51	3.62956	12	57194504	57194576	+
hsa-miR-6730-5p	51	3.61553	1	12578957	12579023	-
hsa-miR-146b-5p	51	3.48611	10	102436512	102436584	+
hsa-miR-3122-3p	51	3.25989	1	212077613	212077685	+
hsa-miR-623-3p	51	3.19424	13	99356131	99356228	+
hsa-miR-4507	51	3.07237	14	105858124	105858175	-
hsa-miR-3199	51	2.85197	22	27920526	27920611	+
hsa-miR-6809-5p	51	2.74676	2	217900513	217900628	-
hsa-miR-485-5p	51	2.70307	14	101055419	101055491	+
hsa-miR-486-5p	51	2.52044	8	41660444	41660507	+
hsa-miR-27b-3p	51	2.11962	9	95085445	95085541	+
hsa-miR-4433b-3p	50	4.3645	2	64340747	64340848	-
hsa-miR-4312	50	4.31777	15	68801850	68801925	-
hsa-miR-934	50	4.14431	X	136550878	136550960	+
hsa-miR-3147	50	3.83266	7	57405025	57405090	+
hsa-miR-938-3p	50	3.74272	10	29602264	29602346	-
hsa-miR-146a-5p	50	3.72484	5	160485352	160485450	+
hsa-miR-1255a-3p	50	3.59989	4	101330302	101330414	-
hsa-miR-6886-3p	50	3.59214	19	11113474	11113534	+
hsa-miR-6073-5p	50	3.42936	11	15969533	15969621	-
hsa-miR-526a-5p, hsa-miR-520c-5p, hsa-miR-518d-5p	50	3.41069	19	53734877	53734963	+
hsa-miR-187-5p	50	2.61939	18	35904818	35904926	-
hsa-miR-551a-5p	50	2.52044	1	3560695	3560790	-
hsa-miR-6823-3p	50	2.3659	3	48549961	48550021	-
hsa-miR-33a-5p	50	2.27214	22	41900944	41901012	+
hsa-miR-6740-3p	50	0	1	202003124	202003236	+
hsa-miR-3175-3p	49	3.84047	15	92904399	92904475	+
hsa-miR-4291	49	3.72834	9	93819357	93819421	+
hsa-miR-3620-5p	49	3.69	1	228097263	228097341	+
hsa-miR-196a-5p	49	3.62624	12	53991738	53991847	+
hsa-miR-187-3p	49	3.30958	18	35904818	35904926	-
hsa-miR-3714	49	2.56389	3	16933196	16933260	+
hsa-miR-6503-5p	49	1.85811	11	60209071	60209156	-
hsa-miR-3908	48	3.9351	12	123536409	123536534	+
hsa-miR-1184-5p	48	3.65709	X	155457517	155457615	+
hsa-miR-4269	48	3.60353	2	239305462	239305545	+
hsa-miR-4469	48	3.56478	8	42896197	42896275	-
hsa-miR-3683-3p	48	3.34747	7	7066964	7067045	-
hsa-miR-378d-2-3p	48	3.2343	8	93916022	93916119	-
hsa-miR-1269b-3p	48	2.99618	17	12917268	12917342	-
hsa-miR-574-5p	48	2.56081	4	38868032	38868127	+
hsa-miR-2113	48	2.16328	6	98024531	98024621	+
hsa-miR-5707-3p	48	1.71082	7	158591616	158591696	+
hsa-miR-497-3p	48	1.27769	17	7017911	7018022	-
hsa-miR-4421-5p	48	1.01851	1	51059837	51059905	+
hsa-miR-130b-3p	47	4.55822	22	21653304	21653385	+
hsa-miR-4314	47	4.26318	17	8088056	8088147	+
hsa-miR-6130-5p	47	3.83453	21	23079284	23079392	+
hsa-miR-4293	47	3.78066	10	14383200	14383277	-
hsa-miR-4306	47	3.77992	13	99643059	99643149	+
hsa-miR-5188-5p	47	3.73028	12	124915547	124915659	+
hsa-miR-412-5p	47	3.71226	14	101065447	101065537	+
hsa-miR-6132-3p	47	3.2205	7	117020211	117020319	+
hsa-miR-4447	47	3.08642	3	116850277	116850367	-
hsa-miR-10395-5p	47	2.46441	19	12703601	12703664	-
hsa-miR-4484	47	2.17556	10	125819740	125819822	+
hsa-miR-9500	47	1.01935	2	218823090	218823154	+
hsa-miR-5001-3p	47	0.593373	2	232550474	232550573	-
hsa-miR-3934-5p	46	3.78066	6	33698128	33698234	+
hsa-miR-6072-5p	46	3.3027	10	2076019	2076089	-
hsa-miR-511-3p	46	3.22966	10	17845107	17845193	+
hsa-miR-222-3p	46	2.75994	X	45747015	45747124	-
hsa-miR-3192-5p	46	2.72178	20	18470615	18470691	+
hsa-miR-562	46	2.69122	2	232172653	232172747	+
hsa-miR-3937	46	2.60912	X	39661216	39661321	+
hsa-miR-4751	46	2.41014	19	49933064	49933137	+
hsa-miR-342-5p	46	2.36648	14	100109655	100109753	+
hsa-miR-196b-5p	46	1.77646	7	27169480	27169563	-
hsa-miR-8054-3p	46	1.75867	11	23419105	23419190	-
hsa-miR-3924-5p	46	1.67191	10	57304479	57304559	-
hsa-miR-518c-5p	46	1.06391	19	53708735	53708835	+
hsa-miR-1258	45	3.79006	2	179860836	179860908	-
hsa-miR-1285-2	45	3.71621	2	70252918	70253005	-
hsa-miR-4791	45	3.02066	3	19314848	19314931	-
hsa-miR-139-3p	45	2.3367	11	72615063	72615130	-
hsa-miR-4440	45	2.24981	2	239068817	239068914	-
hsa-miR-10b-3p	45	2.23508	2	176150303	176150412	+
hsa-miR-6886-5p	45	2.23257	19	11113474	11113534	+
hsa-miR-4487-5p	45	2.06775	11	47400970	47401042	+
hsa-miR-4667-3p	45	1.98812	9	35608094	35608159	+
hsa-miR-4456-3p	45	1.81609	5	535840	535882	-
hsa-miR-4426	45	1.20875	1	192716328	192716390	+
hsa-miR-6129-3p	44	3.95798	17	49288346	49288454	-
hsa-miR-9900	44	3.41867	3	112737089	112737181	+
hsa-miR-6734-5p	44	3.22243	1	43364648	43364715	-
hsa-miR-1234-5p	44	2.57702	8	144400086	144400165	-
hsa-miR-3188-5p	44	2.49616	19	18282077	18282161	+
hsa-miR-4429	44	2.46678	2	11540605	11540677	-
hsa-miR-126-5p	44	2.20206	9	136670602	136670686	+
hsa-miR-1200	44	2.1985	7	36919357	36919432	-
hsa-miR-1303	44	1.97061	5	154685776	154685861	+
hsa-miR-3177-5p	44	0.624134	16	1734985	1735066	+
hsa-miR-637-5p	43	3.75669	19	3961414	3961512	-
hsa-miR-4325	43	3.39254	20	57321502	57321591	-
hsa-miR-346-3p	43	3.29696	10	86264694	86264788	-
hsa-miR-5692a-3p	43	3.14956	8	12719132	12719190	+
hsa-miR-5581-3p	43	2.96774	1	37500935	37500994	-
hsa-miR-5684-3p	43	2.76469	19	12787128	12787192	+
hsa-miR-7106-3p	43	2.72178	12	113159113	113159177	-
hsa-miR-4317-3p	43	2.41014	18	6374361	6374425	-
hsa-miR-5197-3p	43	1.65479	5	143679860	143679971	+
hsa-miR-4420	43	1.32185	1	30739156	30739232	-
hsa-miR-924	43	0	18	39622123	39622175	-
hsa-miR-1289-2-5p	42	3.56478	5	133427596	133427706	-
hsa-miR-1199-3p	42	3.47305	19	14073361	14073479	+
hsa-miR-10526-3p	42	3.33045	11	122152103	122152156	-
hsa-miR-3133-3p	42	3.20325	2	241477905	241477982	+
hsa-miR-4650-3p	42	3.10181	7	72697903	72697978	+
hsa-miR-6883-5p	42	3.0813	17	8144994	8145071	-
hsa-miR-4304	42	3.06852	12	123010667	123010728	-
hsa-miR-3614-5p	42	2.94523	17	56891270	56891355	-
hsa-miR-12122-3p	42	2.81996	20	49863859	49863953	+
hsa-miR-4444	42	2.64471	3	75214476	75214549	+
hsa-miR-153-2-5p	42	2.56848	7	157574336	157574422	-
hsa-miR-1302-8-5p	42	2.44167	9	97363554	97363681	-
hsa-miR-3196	42	2.41749	20	63238779	63238842	+
hsa-miR-7110-3p	42	2.14765	3	123161794	123161879	+
hsa-miR-581	42	2.11508	5	53951504	53951599	-
hsa-miR-629-5p	42	1.77646	15	70079372	70079468	-
hsa-miR-4517-3p	42	1.67191	16	28958583	28958661	+
hsa-miR-518b-5p	42	1.47796	19	53702737	53702819	+
hsa-miR-5704-3p	42	1.24278	3	131985855	131985931	-
hsa-miR-4436a-5p	41	3.53836	2	88812370	88812454	+
hsa-miR-4425-5p	41	3.2343	1	25023503	25023586	+
hsa-miR-7975	41	3.19572	19	55123225	55123292	-
hsa-miR-3940-5p	41	3.03097	19	6416410	6416511	-
hsa-miR-520d-5p	41	3.02883	19	53720096	53720182	+
hsa-miR-6825-5p	41	2.98855	3	127575266	127575331	-
hsa-miR-7-3-3p	41	2.8939	19	4770670	4770779	+
hsa-miR-30e-5p	41	2.81996	1	40754355	40754446	+
hsa-miR-6134-5p	41	2.7078	X	28495555	28495663	-
hsa-miR-6890-5p	41	2.62998	3	49099854	49099914	-
hsa-miR-454-3p	41	2.60912	17	59137758	59137872	-
hsa-miR-4755-3p	41	2.46326	20	34049119	34049190	+
hsa-miR-1299-5p	41	2.38794	9	40929010	40929092	-
hsa-miR-2682-5p	41	2.11611	1	98045242	98045351	-
hsa-miR-4521-3p	41	1.1369	17	8186945	8187004	+
hsa-miR-6820-3p	41	0	22	37967563	37967624	+
hsa-miR-4279-5p	40	3.87726	5	31936102	31936159	-
hsa-miR-762	40	3.62904	16	30893903	30893985	+
hsa-miR-604	40	3.54971	10	29545004	29545097	-
hsa-miR-3185	40	2.98855	17	48724408	48724475	-
hsa-miR-8069	40	2.66364	21	13724189	13724274	+
hsa-miR-3146	40	2.63833	7	19705358	19705436	-
hsa-miR-3689f-3p	40	2.33946	9	134850742	134850807	-
hsa-miR-4325-3p	40	2.28243	20	57321502	57321591	-
hsa-miR-4796-3p	40	1.86811	3	114743445	114743525	-
hsa-miR-26b-5p	40	1.74497	2	218402646	218402722	+
hsa-miR-5089-5p	40	1.64448	17	46973017	46973100	+
hsa-miR-4726-5p	40	1.5957	17	38719691	38719748	+
hsa-miR-4671-5p	40	1.51033	1	234306467	234306539	+
hsa-miR-6876-3p	40	1.43926	8	25345402	25345474	+
hsa-miR-592	40	1.43506	7	127058088	127058184	-
hsa-miR-606	39	3.95197	10	75552458	75552553	+
hsa-miR-449c-5p	39	3.88545	5	55172262	55172353	-
hsa-miR-4740-5p	39	3.44061	17	81400716	81400778	-
hsa-miR-10396a-5p	39	3.1088	21	8987617	8987665	+
hsa-miR-4535	39	3.05698	22	48780295	48780353	+
hsa-miR-1244	39	2.89588	12	12111952	12112036	+
hsa-miR-211-3p	39	2.84473	15	31065032	31065141	-
hsa-miR-12128-5p	39	2.77008	16	85207796	85207895	+
hsa-miR-4295	39	2.69122	10	112634170	112634254	+
hsa-miR-3132	39	2.56389	2	219549073	219549147	-
hsa-miR-4663-3p	39	2.44212	8	123215788	123215863	-
hsa-miR-30e-3p	39	2.17169	1	40754355	40754446	+
hsa-miR-185-5p	39	2.05418	22	20033139	20033220	+
hsa-miR-6743-5p	39	2.04825	11	209336	209406	+
hsa-miR-193b-5p	39	1.84541	16	14303967	14304049	+
hsa-miR-7977-3p	39	1.4849	3	176515103	176515151	+
hsa-miR-3123-5p	39	1.41562	1	241132272	241132346	+
hsa-miR-1324-5p	39	1.24675	3	75630763	75630858	+
hsa-miR-5047-5p	39	1.18675	17	64501214	64501313	-
hsa-miR-3919	39	0.742452	3	159282646	159282734	+
hsa-miR-1207-5p	38	4.25065	8	128049152	128049238	+
hsa-miR-8083	38	3.79088	1	153689705	153689793	-
hsa-miR-3200-5p	38	3.43922	22	30731557	30731641	+
hsa-miR-6819-5p	38	3.25388	22	36286847	36286907	-
hsa-miR-448	38	3.1954	X	114823454	114823564	+
hsa-miR-1303-5p	38	3.09277	5	154685776	154685861	+
hsa-miR-6073	38	3.07237	11	15969533	15969621	-
hsa-miR-1183	38	2.79299	7	21471058	21471146	+
hsa-miR-19b-3p	38	2.58842	X	134169671	134169766	-
hsa-miR-609	38	2.51649	10	104218789	104218883	-
hsa-miR-3661	38	2.44687	5	134225757	134225852	+
hsa-miR-127-5p	38	2.11274	14	100882979	100883075	+
hsa-miR-8079	38	2.07756	13	44196129	44196200	-
hsa-miR-12120	38	1.85811	Y	13479177	13479266	+
hsa-miR-1913-5p	38	1.81478	6	166509354	166509433	-
hsa-miR-3145-3p	38	1.75889	6	138435213	138435294	-
hsa-miR-4774-5p	38	1.63482	2	168582943	168583018	+
hsa-miR-2276-3p	38	1.5509	13	24162416	24162504	+
hsa-miR-4328	38	1.01899	X	78901194	78901249	-
hsa-miR-4786-5p	38	0.897543	2	239943015	239943094	-
hsa-miR-4442	37	4.03844	3	25664873	25664939	-
hsa-miR-3135b-3p	37	3.98065	6	32749912	32749979	-
hsa-miR-219b-3p	37	3.94228	9	128392621	128392708	+
hsa-miR-6771-5p	37	3.69	16	50292616	50292675	+
hsa-miR-3921	37	3.68048	3	99964314	99964398	-
hsa-miR-4484-5p	37	3.00841	10	125819740	125819822	+
hsa-let-7e-5p	37	2.99587	19	51692786	51692864	+
hsa-miR-6875-5p	37	2.73637	7	100868036	100868107	+
hsa-miR-3115-3p	37	2.72657	1	23044305	23044372	+
hsa-miR-25-5p	37	2.26397	7	100093560	100093643	-
hsa-miR-4263-5p	37	2.17774	2	27996367	27996449	+
hsa-miR-1912-5p	37	1.96681	X	114651544	114651623	+
hsa-miR-3171-3p	37	1.91044	14	27633205	27633278	-
hsa-miR-325-3p	37	1.79835	X	77005404	77005501	-
hsa-miR-891a-3p	37	1.18897	X	146027794	146027872	-
hsa-miR-6864-3p	37	0.962165	17	4969702	4969771	-
hsa-miR-100-5p	37	0.8877	11	122152229	122152308	-
hsa-miR-550a-5p	36	3.41852	7	32732981	32733077	+
hsa-miR-557-5p	36	3.11687	1	168375524	168375621	+
hsa-miR-10526-5p	36	2.96686	11	122152103	122152156	-
hsa-miR-6801-5p	36	2.52044	19	52222020	52222098	+
hsa-miR-634-5p	36	2.48635	17	66787072	66787168	+
hsa-miR-512-5p	36	2.45222	19	53669157	53669254	+
hsa-miR-31-5p	36	2.36818	9	21512115	21512185	-
hsa-miR-33b-5p	36	1.93106	17	17813836	17813931	-
hsa-miR-145-3p	36	1.89503	5	149430646	149430733	+
hsa-miR-555-5p	36	1.69955	1	155346350	155346445	-
hsa-miR-4444-5p	36	1.67191	3	75214476	75214549	+
hsa-miR-3177-3p	36	1.48875	16	1734985	1735066	+
hsa-miR-302e	36	1.44783	11	7234766	7234837	+
hsa-miR-4483-5p	36	1.36747	10	113777993	113778054	-
hsa-miR-12129-5p	36	1.27769	X	153335462	153335537	+
hsa-miR-3927-3p	36	1.1679	9	109511475	109511545	-
hsa-miR-4476	35	3.2857	9	36893462	36893531	-
hsa-miR-429-5p	35	3.05552	1	1169005	1169087	+
hsa-miR-5694	35	2.98218	14	67441855	67441930	-
hsa-miR-6079	35	2.75353	1	43838622	43838683	+
hsa-miR-4522-5p	35	2.64471	17	27293910	27293996	-
hsa-miR-8063-5p	35	2.63236	15	36972821	36972901	-
hsa-miR-3650-3p	35	2.11962	5	38557502	38557561	-
hsa-miR-6769a-5p	35	2.04857	16	4671318	4671390	+
hsa-miR-548k-3p	35	1.60676	11	70283955	70284070	+
hsa-miR-7849-3p	35	1.4555	4	146408583	146408688	+
hsa-miR-3975	35	1.43341	18	35591737	35591806	+
hsa-miR-4301	35	1.41006	11	113450023	113450088	-
hsa-miR-4759-3p	35	1.18675	21	26953961	26954043	+
hsa-miR-4744-3p	35	0.955726	18	49049687	49049768	-
hsa-miR-3664-3p	35	0.908188	11	70872270	70872368	-
hsa-miR-6764-5p	35	0.732834	14	100277357	100277417	+
hsa-miR-7978	35	0.431404	4	21464700	21464758	-
hsa-miR-7846-5p	34	3.4343	1	12166943	12167038	+
hsa-miR-320c-1-5p	34	3.36508	18	21683518	21683589	+
hsa-miR-5190	34	2.88476	18	13459947	13460026	+
hsa-miR-4420-5p	34	2.81696	1	30739156	30739232	-
hsa-miR-877-5p	34	2.81318	6	30584332	30584417	+
hsa-miR-4788-3p	34	2.56577	3	134437827	134437906	+
hsa-miR-4675-5p	34	2.28452	10	20551970	20552046	+
hsa-miR-10226	34	2.15551	17	48032882	48032951	+
hsa-let-7d-3p	34	2.01424	9	94178834	94178920	+
hsa-miR-8070-3p	34	1.96529	11	11783135	11783222	-
hsa-miR-504-3p	34	1.77646	X	138667711	138667793	-
hsa-miR-127-3p	34	1.76314	14	100882979	100883075	+
hsa-miR-489-3p	34	1.56163	7	93483936	93484019	-
hsa-miR-548v-5p	34	1.34561	8	17681578	17681657	-
hsa-miR-3171	34	1.02726	14	27633205	27633278	-
hsa-miR-3201-3p	34	0.854629	22	48274364	48274415	+
hsa-miR-6847-3p	34	0.65714	8	144079874	144079942	+
hsa-miR-642b-3p	34	0.440785	19	45674932	45675008	-
hsa-miR-3184-5p	33	3.58444	17	30117086	30117160	-
hsa-miR-1249-5p	33	2.73858	22	45200954	45201019	-
hsa-miR-320c-2-5p	33	2.67603	18	24321675	24321746	+
hsa-miR-6893-5p	33	1.79995	8	144435551	144435619	-
hsa-miR-4728-5p	33	1.41308	17	39726495	39726561	+
hsa-miR-6884-3p	33	1.14477	17	40026332	40026409	-
hsa-miR-3928-5p	33	1.01899	22	31160062	31160119	-
hsa-miR-3610-5p	32	3.59542	8	116874728	116874800	-
hsa-miR-1295a	32	3.53474	1	171101728	171101806	-
hsa-miR-4297-3p	32	3.07568	10	129843299	129843374	-
hsa-miR-3937-5p	32	2.78691	X	39661216	39661321	+
hsa-miR-1343-5p	32	2.73637	11	34941837	34941920	+
hsa-miR-587-3p	32	2.69263	6	106784125	106784220	+
hsa-miR-4315-3p	32	2.6755	17	64822030	64822102	-
hsa-miR-4714-5p	32	2.63114	15	98784426	98784502	+
hsa-miR-135a-5p	32	2.59253	12	97563812	97563911	+
hsa-miR-3945	32	2.49616	4	184851013	184851110	-
hsa-miR-3610	32	2.28332	8	116874728	116874800	-
hsa-miR-3654	32	2.18225	7	133034860	133034915	-
hsa-miR-378j	32	2.03367	17	37614931	37615039	-
hsa-miR-6881-5p	32	1.75889	15	74411357	74411432	-
hsa-miR-6500-5p	32	1.41298	1	51060018	51060103	+
hsa-miR-1301-5p	32	1.26022	2	25328640	25328721	-
hsa-miR-221-5p	32	0.912971	X	45746157	45746266	-
hsa-miR-6745	31	3.42619	11	47179611	47179737	-
hsa-miR-320d-2-5p	31	3.36508	X	140926160	140926231	-
hsa-miR-4284	31	3.30309	7	73711317	73711397	+
hsa-miR-1306-5p	31	3.09277	22	20086058	20086142	+
hsa-miR-4515-3p	31	3.03584	15	83067335	83067415	+
hsa-miR-6512-5p	31	2.96813	2	177313806	177313882	-
hsa-miR-4640-5p	31	2.75353	6	30890883	30890972	+
hsa-miR-4433a-3p	31	2.56081	2	64340759	64340839	+
hsa-miR-3197-3p	31	2.42766	21	41167557	41167629	+
hsa-miR-3654-5p	31	2.3449	7	133034860	133034915	-
hsa-miR-1470	31	2.0913	19	15449548	15449608	+
hsa-miR-8066	31	1.9057	4	101240795	101240872	-
hsa-miR-12113-3p	31	1.75253	4	11783178	11783248	+
hsa-miR-3167-5p	31	1.42733	11	126988458	126988542	-
hsa-miR-5690-3p	31	1.36736	6	35664717	35664789	-
hsa-miR-4482-5p	30	3.06901	10	104268336	104268405	-
hsa-miR-4265-5p	30	2.93134	2	109141490	109141588	-
hsa-miR-4771	30	2.88476	2	111771061	111771134	-
hsa-miR-1256-3p	30	2.58661	1	20988314	20988432	-
hsa-miR-3692-5p	30	2.41014	6	157529132	157529200	+
hsa-miR-3691-5p	30	2.37795	6	5148233	5148322	-
hsa-miR-5697-3p	30	2.23597	1	9967381	9967458	+
hsa-miR-105-5p	30	2.05565	X	152394412	152394492	-
hsa-miR-4427-5p	30	2.03712	1	233624152	233624219	+
hsa-miR-4320	30	2.03702	18	50126499	50126563	-
hsa-miR-8081	30	2.03367	9	106600928	106601022	+
hsa-miR-4273	30	1.88974	3	75738280	75738363	+
hsa-miR-10396b-5p	30	1.84688	21	8436324	8436374	+
hsa-miR-500a-5p	30	1.77306	X	50008431	50008514	+
hsa-miR-7156-3p	30	1.40998	1	77060143	77060202	+
hsa-miR-1261	30	1.37338	11	90869121	90869202	-
hsa-miR-188-5p	30	1.25825	X	50003503	50003588	+
hsa-miR-943	29	3.41293	4	1986384	1986477	-
hsa-miR-3978-3p	29	3.28674	X	110082118	110082218	+
hsa-miR-3918-3p	29	3.26558	6	158764661	158764753	-
hsa-miR-6786-5p	29	3.24853	17	81693757	81693869	+
hsa-miR-4481-3p	29	3.04791	10	12653138	12653197	-
hsa-miR-936	29	2.63629	10	104048089	104048186	-
hsa-miR-6737-5p	29	2.58419	1	153962351	153962420	-
hsa-miR-3916	29	2.51382	1	247201967	247202060	-
hsa-miR-634	29	2.44041	17	66787072	66787168	+
hsa-miR-573	29	2.3659	4	24520192	24520290	-
hsa-miR-1296-3p	29	2.31632	10	63372957	63373048	-
hsa-miR-30c-2-3p	29	2.31097	6	71376960	71377031	-
hsa-miR-4508	29	2.26397	15	23562062	23562131	-
hsa-miR-509-3p	29	2.1404	X	147259652	147259726	-
hsa-miR-4663	29	2.12084	8	123215788	123215863	-
hsa-miR-1263	29	1.91145	3	164171471	164171556	-
hsa-miR-3127-3p	29	1.77646	2	96798278	96798353	+
hsa-miR-761	29	1.71963	1	51836344	51836402	-
hsa-miR-7705-3p	29	1.38404	8	100702968	100703024	-
hsa-miR-452-5p	29	1.30341	X	151959628	151959712	-
hsa-miR-575-5p	29	1.05305	4	82753337	82753430	-
hsa-miR-7112-3p	29	0.706948	8	144262673	144262737	-
hsa-miR-3189-5p	29	0.342936	19	18386562	18386634	+
hsa-miR-761-3p	28	2.93112	1	51836344	51836402	-
hsa-miR-3153	28	2.84224	9	89312225	89312306	+
hsa-miR-6124	28	2.80056	11	12163683	12163767	+
hsa-miR-221-3p	28	2.72657	X	45746157	45746266	-
hsa-miR-27b-5p	28	2.68416	9	95085445	95085541	+
hsa-miR-1301-3p	28	2.6234	2	25328640	25328721	-
hsa-miR-6789-5p	28	2.12532	19	2235829	2235926	-
hsa-miR-7162-3p	28	2.0733	10	30368597	30368665	-
hsa-miR-6862-5p	28	2.04857	16	28724252	28724321	+
hsa-miR-25-3p	28	1.75941	7	100093560	100093643	-
hsa-miR-183-5p	28	1.68254	7	129774905	129775014	-
hsa-miR-6069	28	1.67191	22	35336721	35336799	-
hsa-miR-611-5p	28	1.64083	11	61792495	61792561	-
hsa-miR-1304-3p	28	1.5345	11	93733674	93733764	-
hsa-miR-4783-3p	28	1.45434	2	127423537	127423618	-
hsa-miR-2278	28	1.43926	9	94809962	94810057	+
hsa-miR-7849-5p	28	1.24109	4	146408583	146408688	+
hsa-miR-6722-5p	28	1.17245	9	136746893	136746970	-
hsa-miR-6516-5p	28	1.02726	17	77089417	77089497	+
hsa-miR-6852-5p	28	0.623786	9	35710676	35710741	-
hsa-miR-6729-5p	27	3.51735	1	12029158	12029222	+
hsa-miR-4436a	27	3.15906	2	88812370	88812454	+
hsa-miR-4804-5p	27	2.94981	5	72878591	72878663	+
hsa-miR-9903-5p	27	2.79363	8	98393645	98393738	-
hsa-miR-4780-5p	27	2.48032	2	88082519	88082599	-
hsa-miR-6133	27	2.36017	7	133290881	133290988	+
hsa-miR-4697-5p	27	2.26397	11	133898504	133898581	-
hsa-miR-4288-5p	27	2.21287	8	28505116	28505182	-
hsa-miR-3973	27	2.20206	11	36010098	36010204	+
hsa-miR-4656	27	2.12532	7	4788565	4788639	-
hsa-miR-1908-3p	27	1.97849	11	61815161	61815240	-
hsa-miR-99a-5p	27	1.96755	21	16539089	16539169	+
hsa-miR-3165-3p	27	1.91987	11	72072228	72072302	-
hsa-miR-125b-1-3p	27	1.81668	11	122099757	122099844	-
hsa-miR-500a-3p	27	1.61715	X	50008431	50008514	+
hsa-miR-500b-5p	27	1.61483	X	50010672	50010750	+
hsa-miR-587	27	1.61139	6	106784125	106784220	+
hsa-miR-4472-1-5p	27	1.61121	8	142176339	142176418	+
hsa-miR-1909-5p	27	1.59586	19	1816159	1816238	-
hsa-miR-181b-3p	27	1.56163	1	198858873	198858982	-
hsa-miR-498-5p	27	1.53619	19	53674197	53674320	+
hsa-miR-6888-5p	27	1.50645	2	159186835	159186901	+
hsa-miR-5699-5p	27	1.48838	10	641689	641778	-
hsa-miR-490-3p	27	1.42127	7	136903167	136903294	+
hsa-miR-1291	27	1.3785	12	48654444	48654530	-
hsa-miR-340-5p	27	1.12984	5	180015303	180015397	-
hsa-miR-3189-3p	27	0.989246	19	18386562	18386634	+
hsa-miR-516a-5p	27	0.987991	19	53761133	53761222	+
hsa-miR-3149-5p	27	0.958271	8	76966768	76966850	-
hsa-miR-5196-3p	27	0.879443	19	35345513	35345627	+
hsa-miR-6733-3p	27	0.705028	1	43171652	43171712	-
hsa-miR-660-5p	27	0.640203	X	50013241	50013337	+
hsa-miR-6848-5p	26	2.32635	8	144317246	144317315	-
hsa-miR-4256-3p	26	2.23597	1	112461770	112461833	-
hsa-miR-548a-3p	26	2.14765	8	104484369	104484465	-
hsa-miR-573-3p	26	2.12421	4	24520192	24520290	-
hsa-miR-6751-5p	26	1.92317	11	65129916	65129978	-
hsa-miR-4722-5p	26	1.75409	16	88716278	88716337	-
hsa-miR-7108-3p	26	1.73653	19	2434914	2435000	-
hsa-miR-4480	26	1.65479	10	12578753	12578823	+
hsa-miR-29b-2-5p	26	1.63482	1	207802443	207802523	-
hsa-miR-494-5p	26	1.47755	14	101029634	101029714	+
hsa-miR-144-3p	26	1.36736	17	28861533	28861618	-
hsa-miR-6831-5p	26	1.2921	5	140563671	140563751	-
hsa-miR-423-3p	26	1.27769	17	30117079	30117172	+
hsa-miR-3529-5p	26	1.22743	15	88611847	88611924	-
hsa-miR-3182	26	0.961586	16	83508346	83508408	+
hsa-miR-548ad-5p	26	0.773192	2	35471405	35471486	+
hsa-miR-1298-3p	26	0.671041	X	114715233	114715344	+
hsa-miR-4253-5p	26	0.640203	1	22863159	22863226	-
hsa-miR-7153-5p	26	0.613717	18	11654885	11654941	-
hsa-miR-6813-5p	26	0.547716	20	64076955	64077010	-
hsa-miR-6715b-5p	26	0.435415	10	112299612	112299688	-
hsa-miR-451a-3p	26	0.368146	17	28861369	28861440	-
hsa-miR-34c-5p	26	0	11	111513439	111513515	+
hsa-miR-5089-3p	26	0	17	46973017	46973100	+
hsa-miR-101-3p	25	2.60467	9	4850297	4850375	+
hsa-miR-5088-5p	25	2.28591	19	49682117	49682195	+
hsa-miR-3691-3p	25	2.15702	6	5148233	5148322	-
hsa-miR-3689a-3p	25	2.12444	9	134849487	134849564	-
hsa-miR-3183-3p	25	2.05418	17	1022476	1022559	-
hsa-miR-1255a	25	1.99598	4	101330302	101330414	-
hsa-miR-6788-5p	25	1.99598	18	10759584	10759649	-
hsa-miR-503-5p	25	1.98437	X	134546328	134546398	-
hsa-miR-4672-5p	25	1.95269	9	127869415	127869495	-
hsa-miR-4275-3p	25	1.88026	4	28819582	28819668	+
hsa-miR-7850-3p	25	1.83001	19	2630715	2630793	+
hsa-miR-631	25	1.69608	15	75353611	75353685	-
hsa-miR-3148-3p	25	1.60676	8	29957272	29957348	-
hsa-miR-493-5p	25	1.5957	14	100869060	100869148	+
hsa-miR-12117	25	1.57711	9	33108692	33108765	+
hsa-miR-3622a-3p	25	1.56163	8	27701677	27701759	+
hsa-miR-5693-5p	25	1.50268	13	51348567	51348639	-
hsa-miR-4295-3p	25	1.46837	10	112634170	112634254	+
hsa-miR-1251-3p	25	1.41562	12	97491909	97491978	+
hsa-miR-3118-2-5p , hsa-miR-3118-3-5p , hsa-miR-3118-4-5p	25	1.20854	15	21843750	21843824	+
hsa-miR-3613-5p	25	1.01935	13	49996415	49996501	-
hsa-miR-3134	25	1.01851	3	15697298	15697371	-
hsa-miR-3121-3p	25	1.00964	1	180438314	180438390	-
hsa-miR-548av-5p	25	0.932381	18	72853321	72853382	-
hsa-miR-10524-3p	25	0.886531	6	78539263	78539309	-
hsa-miR-155-5p	25	0.854629	21	25573980	25574044	+
hsa-miR-1278	25	0.689251	1	193136503	193136583	+
hsa-miR-1249-3p	25	0.320175	22	45200954	45201019	-
hsa-miR-8088	24	2.83124	X	52336557	52336642	-
hsa-miR-4502-5p	24	2.63833	13	114273828	114273908	+
hsa-miR-8060-5p	24	2.60912	3	96359964	96360039	+
hsa-miR-6816-5p	24	2.55214	22	20114686	20114751	-
hsa-miR-1293-3p	24	2.44623	12	50234142	50234212	-
hsa-miR-6074	24	2.3659	12	66023620	66023726	-
hsa-miR-4646-5p	24	2.23165	6	31701029	31701091	-
hsa-miR-199a-5p	24	2.10924	1	172144535	172144644	-
hsa-miR-4478	24	2.0239	9	122120082	122120167	-
hsa-miR-1538-5p	24	1.89503	16	69565808	69565868	-
hsa-miR-8056	24	1.87041	5	173347455	173347536	+
hsa-miR-4467	24	1.8052	7	102471469	102471531	+
hsa-miR-552-3p	24	1.78012	1	34669599	34669694	-
hsa-miR-3925-5p	24	1.70143	6	36622436	36622512	-
hsa-miR-613	24	1.68254	12	12764649	12764743	+
hsa-miR-1908-5p	24	1.65155	11	61815161	61815240	-
hsa-miR-6718-3p	24	1.61543	18	3885353	3885432	+
hsa-miR-4477a	24	1.54089	9	63819574	63819654	-
hsa-miR-455-5p	24	1.4677	9	114209434	114209529	+
hsa-miR-558	24	1.33218	2	32532153	32532246	+
hsa-miR-12125-5p	24	1.25691	5	168165845	168165929	+
hsa-miR-6828-5p	24	1.24675	3	170423103	170423162	+
hsa-miR-28-3p	24	1.21322	3	188688781	188688866	+
hsa-miR-520a-3p	24	1.15968	19	53690881	53690965	+
hsa-miR-378g-3p	24	1.02726	1	94745860	94745900	-
hsa-miR-1307-5p	24	0.961586	10	103394253	103394401	-
hsa-miR-142-3p	24	0.908043	17	58331232	58331318	-
hsa-miR-5701-3p	24	0.845094	15	21951242	21951323	+
hsa-miR-5682-5p	24	0.394956	3	121049640	121049715	+
hsa-miR-675-3p	24	0.251643	11	1996759	1996831	-
hsa-miR-493-3p	24	0.16087	14	100869060	100869148	+
hsa-miR-4711-3p	24	0	1	59733227	59733296	-
hsa-miR-502-5p	24	0	X	50014598	50014683	+
hsa-miR-4287-3p	23	2.56789	8	27886039	27886116	-
hsa-miR-4430	23	2.36578	2	33418516	33418564	+
hsa-miR-4516	23	2.28591	16	2133119	2133204	+
hsa-miR-5689	23	2.15215	6	10439717	10439794	+
hsa-miR-3686	23	2.12532	8	129484057	129484142	-
hsa-miR-4511	23	1.92623	15	65719246	65719332	-
hsa-miR-16-5p	23	1.92317	3	160404745	160404825	+
hsa-miR-6727-5p	23	1.8724	1	1312502	1312566	-
hsa-miR-1199-5p	23	1.81929	19	14073361	14073479	+
hsa-miR-619-5p	23	1.56163	12	108836908	108837006	-
hsa-miR-6839-5p	23	1.47371	7	64679064	64679176	+
hsa-miR-651-3p	23	1.29421	X	8126965	8127061	+
hsa-miR-633	23	1.26764	17	62944215	62944312	+
hsa-miR-3618	23	1.19996	22	20085746	20085833	+
hsa-miR-3148	23	1.19265	8	29957272	29957348	-
hsa-miR-548x-2-5p	23	1.05462	13	65966330	65966429	-
hsa-miR-610	23	1.05105	11	28056815	28056910	+
hsa-miR-3187-3p	23	1.02147	19	813584	813653	+
hsa-miR-7155-5p	23	0.987991	11	64341849	64341904	-
hsa-miR-3146-5p	23	0.901282	7	19705358	19705436	-
hsa-miR-6849-3p	23	0.75534	8	144400277	144400345	-
hsa-miR-3675-5p	23	0.697223	1	16858949	16859021	-
hsa-miR-410-3p	23	0.590806	14	101065912	101065991	+
hsa-miR-873-5p	23	0.584175	9	28888879	28888955	-
hsa-miR-8054	23	0.512062	11	23419105	23419190	-
hsa-miR-451b-3p	23	0.413697	17	28861371	28861438	+
hsa-miR-586-3p	23	0	6	45197674	45197770	-
hsa-miR-7846-3p	22	2.81996	1	12166943	12167038	+
hsa-miR-4721-5p	22	2.63397	16	28843919	28844007	-
hsa-miR-612-3p	22	2.60912	11	65444458	65444557	+
hsa-miR-339-5p	22	2.29281	7	1022933	1023026	-
hsa-miR-101-5p	22	2.19498	1	65058434	65058508	-
hsa-miR-4315	22	1.98812	17	64822030	64822102	-
hsa-miR-519a-3p	22	1.98812	19	53762344	53762430	+
hsa-miR-7706-5p	22	1.93106	15	85380596	85380662	+
hsa-miR-4438	22	1.88026	2	213758067	213758159	+
hsa-miR-4462-5p	22	1.85613	6	37555365	37555422	-
hsa-miR-609-3p	22	1.84688	10	104218789	104218883	-
hsa-miR-4659a-5p	22	1.78012	8	6745164	6745244	+
hsa-miR-1539	22	1.61121	18	49487373	49487422	+
hsa-miR-5787	22	1.46812	3	50227436	50227490	+
hsa-miR-3908-3p	22	1.43506	12	123536409	123536534	+
hsa-miR-5687-5p	22	1.43283	5	55508850	55508926	-
hsa-miR-6887-3p	22	1.4139	19	35122700	35122764	+
hsa-miR-1295a-5p	22	1.4026	1	171101728	171101806	-
hsa-miR-11400	22	1.21322	7	142474527	142474603	+
hsa-miR-7855-3p	22	1.21322	14	64785626	64785686	-
hsa-miR-200b-5p	22	1.19346	1	1167104	1167198	+
hsa-miR-29a-3p	22	1.18897	7	130876747	130876810	-
hsa-miR-4689	22	1.1679	1	5862672	5862741	-
hsa-miR-5047	22	1.10103	17	64501214	64501313	-
hsa-miR-4448	22	1.02549	3	183886800	183886885	+
hsa-miR-3139-3p	22	0.93732	4	143343460	143343535	+
hsa-miR-424-3p	22	0.817408	X	134546614	134546711	-
hsa-miR-224-5p	22	0.812132	X	151958578	151958658	-
hsa-miR-6734-3p	22	0	1	43364648	43364715	-
hsa-miR-4457	21	2.73858	5	1309310	1309377	-
hsa-miR-12116	21	2.73637	1	179803924	179804025	+
hsa-miR-4641	21	2.49263	6	41598723	41598788	+
hsa-miR-6766-5p	21	2.48032	15	89326739	89326810	-
hsa-miR-3198	21	2.39993	12	54231397	54231476	-
hsa-miR-6865-5p	21	2.32662	17	4970086	4970150	-
hsa-miR-6834-5p	21	2.28954	6	33290245	33290325	+
hsa-miR-4768-5p	21	2.02929	X	17425881	17425954	+
hsa-miR-365a-5p	21	1.97849	16	14309285	14309371	+
hsa-miR-5698-3p	21	1.87686	1	154104521	154104592	-
hsa-miR-4676-5p	21	1.79835	10	72721029	72721100	+
hsa-miR-3659-5p	21	1.6599	1	38089231	38089329	+
hsa-miR-320b-1-5p	21	1.63829	1	116671746	116671817	+
hsa-miR-1302	21	1.60676	1	30366	30503	+
hsa-miR-1260a	21	1.51068	14	77266218	77266290	+
hsa-miR-4710	21	1.41562	14	104677694	104677749	-
hsa-miR-10397-5p	21	1.26859	5	10402364	10402431	+
hsa-miR-3074-3p	21	1.2202	9	95086014	95086094	-
hsa-miR-4752-3p	21	1.20854	19	54282109	54282180	+
hsa-miR-626-5p	21	1.18487	15	41691585	41691678	+
hsa-miR-621-5p	21	1.17641	13	40810766	40810861	+
hsa-miR-4474-3p	21	0.99406	9	20502265	20502342	-
hsa-miR-4310-5p	21	0.674632	15	41866495	41866551	-
hsa-miR-665	21	0.605561	14	100875033	100875104	+
hsa-miR-1469	21	0.527309	15	96333261	96333307	+
hsa-miR-1296-5p	21	0	10	63372957	63373048	-
hsa-miR-4526	20	2.23508	18	13611114	13611200	+
hsa-miR-4730-3p	20	2.20191	17	80419418	80419493	+
hsa-miR-6804-5p	20	2.20191	19	55230885	55230952	-
hsa-miR-1208	20	1.92317	8	128150116	128150188	+
hsa-miR-30b-3p	20	1.87012	8	134800520	134800607	-
hsa-miR-10400-3p	20	1.8052	8	144462485	144462539	-
hsa-miR-3151-5p	20	1.66343	8	103154614	103154689	+
hsa-miR-592-3p	20	1.66343	7	127058088	127058184	-
hsa-miR-365b-5p	20	1.60163	17	31575411	31575521	+
hsa-miR-522-3p	20	1.59712	19	53751211	53751297	+
hsa-miR-1256	20	1.54065	1	20988314	20988432	-
hsa-miR-4539	20	1.44732	14	105857513	105857572	-
hsa-miR-4501-3p	20	1.42733	13	96427229	96427292	+
hsa-miR-564	20	1.4026	3	44861888	44861981	+
hsa-miR-4757-5p	20	1.34561	2	19348429	19348505	+
hsa-miR-219b-5p	20	1.24632	9	128392621	128392708	+
hsa-miR-1197-5p	20	1.22776	14	101025564	101025651	+
hsa-miR-649-5p	20	1.17641	22	21034176	21034272	-
hsa-miR-8067	20	1.11629	15	62304658	62304734	-
hsa-miR-4655-3p	20	1.10372	7	1844180	1844253	-
hsa-miR-10394-3p	20	1.10103	19	58393364	58393446	+
hsa-miR-136-5p	20	1.09558	14	100884702	100884783	+
hsa-miR-3974-3p	20	1.02726	12	17673299	17673394	+
hsa-miR-300-5p	20	0.954765	14	101041363	101041445	+
hsa-miR-3680-5p	20	0.862807	16	29599179	29599265	-
hsa-miR-449a	20	0.717384	5	55170532	55170622	-
hsa-miR-382-5p	20	0.65585	14	101054306	101054381	+
hsa-miR-5011-3p	20	0.586225	18	67081584	67081686	+
hsa-miR-4747-3p	20	0.444115	19	4932687	4932740	+
hsa-miR-676-5p	20	0.422547	X	70022857	70022923	+
hsa-miR-520f-3p	20	0.201854	19	53682159	53682245	+
hsa-miR-4648-3p	19	2.53528	7	2527074	2527145	+
hsa-miR-648-3p	19	2.44623	22	17980868	17980961	-
hsa-miR-648	19	2.32635	22	17980868	17980961	-
hsa-miR-4262-3p	19	2.26479	2	11836933	11836986	-
hsa-miR-3655-3p	19	2.19116	5	140647844	140647926	+
hsa-miR-181d-3p	19	2.15259	19	13874875	13875011	+
hsa-miR-5192	19	2.1465	2	62205826	62205917	+
hsa-miR-19a-3p	19	2.1295	13	91350891	91350972	+
hsa-miR-499b-3p	19	1.88974	20	34990400	34990472	-
hsa-miR-320b-2-5p	19	1.84688	1	224257040	224257110	-
hsa-miR-7704	19	1.845	2	176188843	176188901	+
hsa-miR-1226-5p	19	1.77434	3	47849555	47849629	+
hsa-miR-4727-3p	19	1.76314	17	38825838	38825892	+
hsa-miR-593-3p	19	1.75941	7	128081861	128081960	+
hsa-miR-626	19	1.73881	15	41691585	41691678	+
hsa-miR-498-3p	19	1.73653	19	53674197	53674320	+
hsa-miR-4803	19	1.72561	5	72169467	72169540	+
hsa-miR-3923	19	1.71192	3	79507887	79507969	+
hsa-miR-8055-5p	19	1.70926	8	6622124	6622220	-
hsa-miR-4786-3p	19	1.65155	2	239943015	239943094	-
hsa-miR-7853-3p	19	1.63613	6	6169304	6169435	-
hsa-miR-9900-5p	19	1.63206	3	112737089	112737181	+
hsa-miR-378e-5p	19	1.61483	5	170028488	170028566	+
hsa-miR-4761-3p	19	1.59586	22	19963753	19963834	+
hsa-miR-3158-3p	19	1.5957	10	101601417	101601497	-
hsa-miR-4724-3p	19	1.51818	17	31534883	31534971	+
hsa-miR-148b-5p	19	1.50421	12	54337216	54337314	+
hsa-miR-549a-3p	19	1.4139	15	80841978	80842073	-
hsa-miR-6853-5p	19	1.34926	9	35732922	35732995	+
hsa-miR-30a-3p	19	1.23221	6	71403551	71403621	-
hsa-miR-219a-1-3p	19	1.18487	6	33207835	33207944	+
hsa-miR-5087	19	1.11629	1	148334479	148334554	-
hsa-miR-380-5p	19	1.05105	14	101025017	101025077	+
hsa-miR-29c-3p	19	0.744676	1	207801852	207801939	-
hsa-miR-5699-3p	19	0.731417	10	641689	641778	-
hsa-miR-3119-3p	19	0.641443	1	170151378	170151462	+
hsa-miR-30b-5p	19	0.638321	8	134800520	134800607	-
hsa-miR-4720-3p	19	0.513631	16	81385018	81385093	+
hsa-miR-6715a-5p	19	0.455822	10	112299612	112299690	+
hsa-miR-3689c-5p	19	0.406735	9	134849298	134849369	-
hsa-miR-4699-5p	19	0.303458	12	81158388	81158461	+
hsa-miR-6838-3p	19	0.297871	7	44073378	44073433	-
hsa-miR-15b-3p	19	0	3	160404588	160404685	+
hsa-miR-7703-5p	18	2.1465	14	24143489	24143565	-
hsa-miR-563	18	2.04874	3	15873771	15873849	+
hsa-miR-3124-5p	18	2.03702	1	248826377	248826443	+
hsa-miR-4669	18	1.97994	9	134379411	134379472	+
hsa-miR-3939	18	1.88974	6	166997807	166997912	-
hsa-miR-3153-5p	18	1.80256	9	89312225	89312306	+
hsa-miR-219a-2-3p	18	1.68254	9	128392618	128392714	-
hsa-miR-873-3p	18	1.5957	9	28888879	28888955	-
hsa-miR-9-5p	18	1.57983	15	89368017	89368106	+
hsa-miR-3938	18	1.57478	3	55852492	55852594	-
hsa-miR-3649-5p	18	1.56163	12	1660315	1660380	-
hsa-miR-4308	18	1.5509	14	54878113	54878193	-
hsa-miR-133a-3p	18	1.54089	20	62564912	62565013	+
hsa-miR-627-5p	18	1.50433	15	42199570	42199666	-
hsa-miR-7702-3p	18	1.46283	9	111271156	111271214	-
hsa-miR-93-5p	18	1.29351	7	100093768	100093847	-
hsa-miR-12129	18	1.26451	X	153335462	153335537	+
hsa-miR-4652-5p	18	1.16835	7	93716928	93717005	+
hsa-miR-4687-5p	18	1.14641	11	3856062	3856141	+
hsa-miR-10523-5p	18	1.14121	5	172915083	172915158	+
hsa-miR-4464-3p	18	1.11629	6	90312742	90312833	+
hsa-miR-12114	18	0.97793	22	50407442	50407524	+
hsa-miR-6499-5p	18	0.932381	5	151522087	151522148	-
hsa-miR-543	18	0.684329	14	101031987	101032064	+
hsa-miR-4418-5p	18	0.646048	1	22266239	22266300	+
hsa-miR-4787-3p	18	0.634295	3	50675080	50675163	+
hsa-miR-4759	18	0.475778	21	26953961	26954043	+
hsa-miR-10524-5p	18	0	6	78539263	78539309	-
hsa-miR-552-5p	18	0	1	34669599	34669694	-
hsa-miR-184	17	2.66364	15	79209788	79209871	+
hsa-miR-4269-3p	17	2.16198	2	239305462	239305545	+
hsa-miR-4688-5p	17	2.1465	11	46376402	46376484	+
hsa-miR-3138	17	2.06857	4	10078611	10078692	-
hsa-miR-3155a-5p	17	2.05418	10	6152196	6152277	+
hsa-miR-5693	17	1.95294	13	51348567	51348639	-
hsa-miR-4449-5p	17	1.84688	4	52712682	52712747	+
hsa-miR-6748-5p	17	1.67191	11	62789815	62789885	+
hsa-miR-3141	17	1.64337	5	154596012	154596072	-
hsa-miR-2117-5p	17	1.47796	17	43444806	43444885	+
hsa-miR-4712-3p	17	1.46812	15	50360329	50360410	+
hsa-miR-2116-5p	17	1.46689	15	59171183	59171262	-
hsa-miR-6514-5p	17	1.4139	11	62792702	62792771	-
hsa-miR-4292	17	1.34042	9	136830957	136831023	+
hsa-miR-12135	17	1.33234	15	73299910	73299979	+
hsa-miR-5708-3p	17	1.18289	8	80241389	80241473	+
hsa-miR-4473-5p	17	1.14226	9	20411148	20411238	-
hsa-miR-660-3p	17	1.10078	X	50013241	50013337	+
hsa-let-7f-5p	17	1.09558	X	53557192	53557274	-
hsa-miR-342-3p	17	1.09543	14	100109655	100109753	+
hsa-miR-3179	17	1.06579	16	18494493	18494576	-
hsa-miR-140-3p	17	0.775924	16	69933081	69933180	+
hsa-miR-6858-3p	17	0.742452	X	154450320	154450386	+
hsa-miR-1909-3p	17	0.723662	19	1816159	1816238	-
hsa-miR-548m-3p	17	0.706539	X	95063141	95063226	-
hsa-miR-3671	17	0.683734	1	65057755	65057842	-
hsa-miR-126-3p	17	0.615137	9	136670602	136670686	+
hsa-miR-6769a-3p	17	0.591446	16	4671318	4671390	+
hsa-miR-23a-3p	17	0.581656	19	13836587	13836659	-
hsa-miR-3618-5p	17	0.545376	22	20085746	20085833	+
hsa-miR-4531-5p	17	0.492652	19	44653686	44653732	-
hsa-miR-3128-3p	17	0.475778	2	177255945	177256010	-
hsa-miR-5702-5p	17	0.366926	2	226658710	226658793	-
hsa-miR-4693-5p	17	0	11	103849906	103849980	+
hsa-miR-5700	17	0	12	94561789	94561859	+
hsa-miR-625-5p	16	2.40235	14	65471102	65471186	+
hsa-miR-4277-3p	16	2.26397	5	1708785	1708868	-
hsa-miR-4323-5p	16	2.17169	19	42133445	42133513	-
hsa-miR-4523	16	2.12421	17	29390662	29390730	+
hsa-miR-2117	16	1.91654	17	43444806	43444885	+
hsa-miR-3666	16	1.89825	7	114653345	114653455	+
hsa-miR-4305	16	1.83001	13	39664034	39664135	-
hsa-miR-3659	16	1.79995	1	38089231	38089329	+
hsa-miR-195-5p	16	1.79222	17	7017615	7017701	-
hsa-miR-12115	16	1.72441	4	22515312	22515385	+
hsa-miR-515-5p	16	1.65155	19	53685009	53685091	+
hsa-miR-7844-5p	16	1.64452	12	94571231	94571352	-
hsa-miR-4746-5p	16	1.5509	19	4445978	4446048	+
hsa-miR-876-3p	16	1.49006	9	28863626	28863706	-
hsa-miR-432-5p	16	1.48875	14	100884483	100884576	+
hsa-miR-2467-5p	16	1.46283	2	239351724	239351804	-
hsa-miR-4499	16	1.44732	13	20433778	20433846	-
hsa-miR-6510-5p	16	1.2921	17	41517164	41517217	-
hsa-miR-3142	16	1.24827	5	160474402	160474483	+
hsa-miR-24-2-5p	16	1.20875	19	13836287	13836359	-
hsa-miR-186-5p	16	1.20118	1	71067631	71067716	-
hsa-miR-217-5p	16	1.17641	2	55982967	55983076	-
hsa-miR-6873-5p	16	1.17641	6	33287227	33287289	-
hsa-miR-3609-5p	16	1.03805	7	98881650	98881729	+
hsa-miR-6718-5p	16	0.989246	18	3885353	3885432	+
hsa-miR-103b-3p	16	0.932381	20	3917502	3917563	-
hsa-miR-643-5p	16	0.908959	19	52281797	52281893	+
hsa-miR-141-5p	16	0.897543	12	6964097	6964191	+
hsa-miR-1271-3p	16	0.764271	5	176367946	176368031	+
hsa-miR-431-5p	16	0.744676	14	100881007	100881120	+
hsa-miR-3689e-3p	16	0.689251	9	134850570	134850641	-
hsa-miR-6508-3p	16	0.641443	21	39447010	39447069	+
hsa-miR-4256	16	0.593373	1	112461770	112461833	-
hsa-miR-29b-1-5p	16	0.549493	7	130877459	130877539	-
hsa-miR-4438-5p	16	0.475778	2	213758067	213758159	+
hsa-miR-8082	16	0.407425	4	113152282	113152362	+
hsa-miR-619-3p	16	0	12	108836908	108837006	-
hsa-miR-12116-3p	15	2.32662	1	179803924	179804025	+
hsa-miR-206	15	2.0239	6	52144349	52144434	+
hsa-miR-4435-3p	15	1.97478	2	111321013	111321086	-
hsa-miR-5702	15	1.96755	2	226658710	226658793	-
hsa-miR-3686-5p	15	1.96349	8	129484057	129484142	-
hsa-miR-613-5p	15	1.92623	12	12764649	12764743	+
hsa-miR-6716-5p	15	1.84688	11	118644000	118644079	+
hsa-miR-4324	15	1.68254	19	49308797	49308868	-
hsa-miR-5087-3p	15	1.62777	1	148334479	148334554	-
hsa-miR-4297	15	1.56163	10	129843299	129843374	-
hsa-miR-27a-5p	15	1.5509	19	13836440	13836517	-
hsa-miR-492	15	1.53619	12	94834398	94834513	+
hsa-miR-640	15	1.51818	19	19435063	19435158	+
hsa-miR-548ag-5p	15	1.48838	20	60564562	60564625	+
hsa-miR-1304-5p	15	1.44218	11	93733674	93733764	-
hsa-miR-5700-3p	15	1.41308	12	94561789	94561859	+
hsa-miR-450a-5p	15	1.36328	X	134540508	134540607	-
hsa-miR-12131	15	1.35769	6	151102675	151102776	+
hsa-miR-5585-3p	15	1.34042	1	32086949	32087007	+
hsa-miR-33b-3p	15	1.3075	17	17813836	17813931	-
hsa-miR-200c-5p	15	1.30341	12	6963699	6963766	+
hsa-miR-8086-3p	15	1.29351	10	28289258	28289350	-
hsa-miR-3922-5p	15	1.2921	12	104591633	104591716	+
hsa-miR-200a-5p	15	1.27607	1	1167863	1167952	+
hsa-miR-6765-3p	15	1.26541	14	105150778	105150864	-
hsa-miR-1290	15	1.24675	1	18897071	18897148	-
hsa-miR-4717-3p	15	1.20875	16	2274620	2274691	+
hsa-miR-8053-3p	15	1.14121	4	47652669	47652743	+
hsa-miR-933	15	1.11629	2	175167633	175167709	-
hsa-miR-3978	15	1.09899	X	110082118	110082218	+
hsa-miR-939-3p	15	1.08487	8	144394149	144394230	-
hsa-miR-4794-3p	15	0.981743	1	64579847	64579923	+
hsa-miR-7705	15	0.954765	8	100702968	100703024	-
hsa-miR-6770-5p	15	0.825674	16	18379351	18379410	-
hsa-miR-892a	15	0.814849	X	145996669	145996743	-
hsa-miR-5697	15	0.807415	1	9967381	9967458	+
hsa-miR-3179-5p	15	0.803382	16	18494493	18494576	-
hsa-miR-4303	15	0.788555	12	97995383	97995448	-
hsa-miR-3674-3p	15	0.753225	8	1801125	1801192	+
hsa-miR-4502	15	0.687193	13	114273828	114273908	+
hsa-miR-148b-3p	15	0.473758	12	54337216	54337314	+
hsa-miR-624-5p	15	0.431102	14	31014646	31014742	-
hsa-miR-106b-3p	15	0.412837	7	100093993	100094074	-
hsa-miR-548av-3p	15	0.412837	18	72853321	72853382	-
hsa-miR-6741-3p	15	0.337316	1	225922080	225922142	-
hsa-miR-4278-5p	15	0	5	6827853	6827921	-
hsa-miR-6844	15	0	8	124508515	124508576	-
hsa-miR-6083-5p	14	2.78889	3	124374332	124374437	+
[truncated: 1,525 more rows]

## Sheet: C_Coeffient of variation
miRNA	Coefficient of variation
miR-647-3p	0.480581
miR-6075	0.491536
miR-3125	0.502407
miR-4313-3p	0.50414
miR-320e-5p	0.51725
miR-501-3p	0.527311
miR-4487	0.540901
miR-151a-3p	0.558016
miR-9901	0.574955
miR-6124-3p	0.575496
miR-181b-5p	0.586327
miR-199a-3p, miR-199b-3p	0.593309
miR-4437	0.598273
miR-12118-3p	0.599398
miR-1302	0.601468
miR-6511a-3p	0.606725
miR-3648-3p	0.607582
miR-3916-3p	0.608816
miR-6838-5p	0.612735
miR-6778-5p	0.613683
miR-3622a-5p	0.614657
miR-3180	0.616488
miR-4290	0.617777
miR-1272	0.62027
miR-6083	0.620447
miR-3190-3p	0.620453
miR-1275-3p	0.621277
miR-607	0.621627
miR-6511b-5p	0.621932
miR-657-5p	0.622235
miR-3141-3p	0.627209
miR-3180-5p	0.630848
miR-4520-3p	0.637568
miR-3907-5p	0.639003
miR-711	0.640441
miR-6867-5p	0.649515
miR-7515-5p	0.654302
miR-6717-3p	0.654439
miR-8077	0.656312
miR-4259	0.659416
miR-655-5p	0.665883
miR-8080	0.671632
miR-6879-5p	0.677791
miR-9898-5p	0.681526
miR-1285-3p	0.682077
miR-4785	0.683814
miR-922-5p	0.684049
miR-4436b-3p	0.684609
miR-6717-5p	0.685971
miR-6084-5p	0.686171
miR-6127	0.686909
miR-3714-3p	0.689737
miR-4497	0.693191
miR-650	0.693215
miR-4254	0.69359
miR-4283	0.693795
miR-6069-3p	0.694841
miR-935-5p	0.694938
miR-197-5p	0.695148
miR-4472	0.69637
miR-128-3p	0.6996
miR-5001-5p	0.699919
miR-3127-5p	0.700886
miR-484-3p	0.701035
miR-7704-3p	0.701633
miR-3648	0.70371
miR-3960	0.706893
miR-5093	0.706898
miR-137-3p	0.706906
miR-4285-3p	0.707373
miR-7851-5p	0.707438
miR-320d-1-5p	0.709141
miR-6126-3p	0.709353
miR-1231	0.710744
miR-4306-5p	0.712476
miR-598-5p	0.714459
miR-8072	0.717127
miR-641-3p	0.717899
miR-646-5p	0.718944
miR-6802-5p	0.72167
miR-1181-3p	0.723217
miR-6165-3p	0.725946
miR-6724-3p	0.726623
miR-5191	0.73453
miR-10392-5p	0.736194
miR-4695-5p	0.738545
miR-3160-3p	0.738905
miR-5196-5p	0.739985
miR-8057-3p	0.740221
miR-5193-5p	0.74166
miR-6745-5p	0.741661
miR-8072-3p	0.741702
miR-7847-5p	0.741783
miR-3160-5p	0.744226
miR-423-5p	0.744806
miR-940	0.746039
miR-6787-5p	0.748021
miR-12136	0.748216
miR-3972	0.749526
miR-4311	0.749778
miR-3137	0.750155
miR-122-5p	0.750482
miR-3178-3p	0.752007
miR-4429-3p	0.752183
miR-4489	0.752307
miR-6790-5p	0.752894
miR-599	0.754963
miR-1287-5p	0.755791
miR-504-5p	0.756116
miR-6849-5p	0.756121
miR-6127-3p	0.756129
miR-4451-5p	0.756644
miR-4453-3p	0.756738
miR-143-3p	0.758269
miR-4258-3p	0.759005
miR-323a-5p	0.760843
miR-11399-3p	0.762765
miR-3907	0.764602
miR-371a-5p	0.767203
miR-4654	0.767262
miR-5706-3p	0.767397
miR-4283-3p	0.768441
miR-8083-3p	0.768763
miR-9898	0.771922
miR-12136-3p	0.774063
miR-6724-5p	0.774685
miR-4497-3p	0.775125
miR-3138-5p	0.77552
miR-4741	0.775863
miR-4513-3p:	0.779106
miR-4505-3p:	0.781295
miR-3934-3p	0.781647
miR-125b-5p	0.782504
miR-4441	0.782917
miR-3195-3p	0.783398
miR-3170-3p	0.784632
miR-4494	0.785627
miR-6773-5p	0.786914
miR-1260a-3p	0.787183
miR-4290-5p	0.78812
miR-607-5p	0.788639
miR-4313	0.789394
miR-637	0.789583
miR-572	0.790223
miR-8085	0.790345
miR-3170	0.791411
miR-7851-3p	0.79408
miR-6085	0.794141
miR-2861	0.795246
miR-943-5p	0.797273
miR-3911-3p	0.797491
miR-4683	0.799361
miR-4449	0.799754
miR-1284	0.800132
miR-6089	0.800834
miR-4682-3p	0.803297
miR-1267-3p	0.80757
miR-12128	0.808093
miR-5193	0.808248
miR-8082-3p	0.808485
miR-765-5p	0.808636
miR-935	0.809472
miR-4327-3p	0.812605
miR-4311-3p	0.812941
miR-6131-5p	0.81462
miR-3155a	0.819288
miR-5100	0.820371
miR-7161-3p	0.820947
miR-6772-5p	0.822627
miR-6880-5p	0.823538
miR-770-3p	0.826493
miR-6720-3p	0.8291
miR-6871-5p	0.829801
miR-3195	0.830584
miR-1307-3p	0.830928
miR-3920	0.83178
miR-1587-3p	0.832776
miR-4284-3p	0.833086
miR-1293	0.833201
miR-4674	0.833293
miR-2392	0.833867
miR-6756-5p	0.83467
miR-5698	0.835562
miR-1272-3p	0.835583
miR-3154-5p	0.836262
miR-6077	0.839006
miR-4655-5p	0.840003
miR-5091	0.84101
miR-6768-5p	0.841126
miR-3180-4-3p, miR-3180-5-3p	0.841346
miR-3652-3p	0.841658
miR-6805-5p	0.843776
miR-4505	0.844197
miR-219a-5p	0.844499
miR-6068-3p	0.845889
miR-639	0.846615
miR-4674-5p	0.847467
miR-4632-5p	0.84749
miR-5572-5p	0.847925
miR-7845-3p	0.84943
miR-92b-5p	0.85029
miR-4754-3p	0.852479
miR-1231-3p	0.853095
miR-5572	0.853456
miR-4286-3p	0.853661
miR-1229-5p	0.85494
miR-1260b	0.856169
miR-320d	0.856895
miR-3621-3p	0.857216
miR-718	0.858432
miR-149-3p	0.85861
miR-4330	0.861298
miR-638-3p	0.861314
miR-6777-5p	0.862024
miR-6829-5p	0.862516
miR-6874-5p	0.863066
miR-1324	0.86314
miR-608-3p	0.864354
miR-10397-3p	0.86464
miR-4787-5p	0.867357
miR-6071	0.867647
miR-4675	0.867809
miR-6738-5p	0.867877
miR-4492-5p	0.868895
miR-194-5p	0.869509
miR-4748	0.872663
miR-3168-3p	0.872946
miR-3169	0.874725
miR-378i-3p	0.874897
miR-9901-3p	0.874984
miR-760	0.875312
miR-194-3p	0.876143
miR-1250-5p	0.876549
miR-3689d-3p	0.877428
miR-12127	0.878604
miR-1291-3p	0.882882
miR-6131	0.888459
miR-2861-5p	0.888688
miR-654-5p	0.889813
miR-200a-3p	0.891895
miR-8053	0.892995
miR-4698	0.893682
miR-124-5p	0.893685
miR-4436b-5p	0.894002
miR-4690-5p	0.896885
miR-3064-5p	0.897638
miR-5091-3p	0.899306
miR-4281	0.900803
miR-10523-3p	0.901387
miR-7844-3p	0.901809
miR-657	0.903926
miR-663a-3p	0.904308
miR-6085-5p	0.904509
miR-4277	0.905096
miR-3960-5p	0.906961
miR-4259-5p	0.90767
miR-550a-3p	0.90907
miR-3976-3p	0.912479
miR-1202-3p	0.913028
miR-7706	0.914376
miR-4276-3p	0.917372
miR-6721-3p	0.917506
miR-4326-5p	0.917624
miR-1910-3p	0.917793
miR-3976	0.918261
miR-4693-3p	0.919362
miR-3196-3p	0.920025
let-7b-5p	0.920244
miR-4431	0.922531
miR-2110-3p	0.922622
miR-4634	0.92468
miR-8089	0.924753
miR-6760-5p	0.925247
miR-4732-5p	0.925648
miR-3665-3p	0.925745
miR-4309	0.92578
miR-6731-5p	0.927223
miR-320c	0.928367
miR-3668-3p	0.931837
miR-3615-5p	0.934204
miR-595-5p	0.937186
miR-6070-3p	0.937567
miR-2278-3p	0.938507
miR-6869-5p	0.938956
miR-1257	0.939699
miR-7113-5p	0.939702
miR-944-5p	0.94259
miR-548i	0.944821
miR-622	0.945182
miR-1288-5p	0.945296
miR-6132	0.9472
miR-6130	0.948006
miR-6125-5p	0.948066
miR-200b-3p	0.948131
miR-10401-5p	0.948277
miR-4516-3p	0.948409
let-7a-5p	0.949331
let-7a-3p	0.9515
miR-3085-5p	0.953686
miR-4418	0.956072
miR-636	0.958466
miR-551a	0.963087
miR-4651-3p	0.963549
miR-3155b	0.964661
miR-378h	0.965771
miR-12121	0.966213
miR-4508-3p	0.966596
miR-4263	0.966859
miR-638	0.968834
miR-6794-5p	0.969653
miR-6728-5p	0.976791
miR-10400-5p	0.97732
miR-6793-5p	0.978527
miR-1257-3p	0.979354
miR-1202	0.980764
miR-320a-3p	0.980968
miR-483-5p	0.983233
miR-6081	0.985842
miR-6125	0.986539
miR-5092	0.98747
miR-7108-5p	0.989483
miR-3136-5p	0.991237
miR-12119	0.99229
miR-12120-3p	0.992528
miR-4771-5p	0.993892
miR-5090-3p	0.994833
miR-1294	1.00294
miR-3935	1.00415
miR-3943-3p	1.00425
miR-4767	1.00711
miR-181c-3p	1.00893
miR-4713-3p	1.00916
miR-3682-3p	1.01013
miR-617-3p	1.01259
miR-4537-3p	1.01329
miR-4466-3p	1.01407
miR-4488-3p	1.01601
miR-3176-5p	1.01852
miR-194-1-3p	1.01925
miR-8075-5p	1.01952
miR-182-5p	1.02023
miR-12117-3p	1.02156
miR-4738-3p	1.02196
miR-550a-3-5p	1.02302
miR-1913	1.0249
miR-4739	1.0262
miR-425-3p	1.0275
miR-6788-3p	1.0283
miR-6509-5p	1.02964
miR-3185-3p	1.03162
miR-6076-3p	1.0389
miR-550b-3p	1.03995
miR-300	1.04033
miR-3156-3p	1.04192
miR-12123	1.04516
miR-4302-3p	1.04633
miR-378a-3p	1.05097
miR-3137-3p	1.05275
miR-1290-5p	1.05594
miR-6832-5p	1.0586
miR-1255b-5p	1.06196
miR-422a	1.06913
miR-1184	1.0709
miR-182-3p	1.07163
miR-3928-3p	1.07196
miR-631-3p	1.08007
miR-5189-3p	1.08252
miR-4326	1.08338
miR-92a-3p	1.08536
miR-206-5p	1.08604
miR-6895-3p	1.08719
miR-378j-3p	1.08774
miR-4309-3p	1.09012
miR-8074	1.09249
miR-4700-5p	1.09451
miR-192-5p	1.09763
miR-345-3p	1.09974
miR-1246-3p	1.10055
miR-4506	1.10359
miR-8085-3p	1.10405
miR-148a-3p	1.10622
miR-4784-3p	1.10685
miR-611	1.10807
miR-4758-5p	1.11536
miR-3169-3p	1.11621
miR-584-5p	1.11766
miR-4534	1.12148
miR-2114-5p	1.1224
miR-21-5p	1.1228
miR-4274	1.12551
miR-2681-3p	1.13034
miR-378h-3p	1.13158
miR-6757-5p	1.13201
miR-4725-5p	1.13377
miR-874-3p	1.13414
miR-4452	1.13436
miR-5691-3p	1.1347
miR-4800-3p	1.1382
miR-1469-3p	1.13828
miR-200c-3p	1.14075
miR-215-5p	1.14117
miR-922	1.1448
miR-4513	1.15038
miR-3180-3p	1.15621
miR-548aa, miR-548t-3p	1.16022
miR-2110	1.16314
miR-1306-3p	1.1792
miR-646	1.18048
miR-8079-3p	1.18127
miR-1281	1.18277
miR-4489-3p	1.18512
miR-632	1.18572
miR-12126-5p	1.19646
miR-885-3p	1.20201
miR-4739-3p	1.21012
miR-30c-5p	1.21192
miR-6826-5p	1.21303
miR-378i	1.2133
miR-5006-5p	1.23018
miR-548d-5p	1.2314
miR-371a-3p	1.23389
miR-4672	1.24058
miR-4254-5p	1.25467
miR-1203	1.26297
miR-4528-5p	1.26511
miR-326-5p	1.27469
miR-3154	1.27919
miR-3619-3p	1.28468
miR-4443-3p	1.28574
miR-99b-3p	1.29819
miR-4421	1.30872
miR-324-5p	1.315
miR-9903	1.3308
miR-4515	1.34302
miR-4710-3p	1.34509
miR-9899-5p	1.35594
miR-23c	1.38015
miR-4252	1.38093
miR-5187-5p	1.4061
miR-645	1.41487
miR-106b-5p	1.48142
miR-3972-5p	1.4826
miR-4504	1.4826
miR-4666a-5p	1.4826
miR-519a-5p, miR-519c-5p, miR-519b-5p, miR-523-5p, miR-518e-5p, miR-522-5p	1.4826
miR-5694-3p	1.4826
miR-6746-5p	1.4826
miR-6861-5p	1.4826
miR-4323	1.4826

## Sheet: D_Wilcoxon paired test
miRNA	P-value
hsa-let-7a-3p	0.4375
hsa-let-7b-5p	0.0625
hsa-miR-106b-5p	0.03125
hsa-miR-1181-3p	0.3125
hsa-miR-1202-3p	0.03125
hsa-miR-1203	0.03125
hsa-miR-12117-3p	0.4375
hsa-miR-12119	0.4375
hsa-miR-12121	0.4375
hsa-miR-12126-5p	0.4375
hsa-miR-12128	0.84375
hsa-miR-12136	0.4375
hsa-miR-12136-3p	0.6875
hsa-miR-1229-5p	0.0625
hsa-miR-1231	0.0625
hsa-miR-124-3p	0.4375
hsa-miR-124-5p	0.21875
hsa-miR-1246-3p	1
hsa-miR-1255b-5p	0.6875
hsa-miR-1257	0.03125
hsa-miR-125b-5p	0.5625
hsa-miR-1260a-3p	0.4375
hsa-miR-1281	0.3125
hsa-miR-1285-3p	0.4375
hsa-miR-1286	0.4375
hsa-miR-1290-5p	0.03125
hsa-miR-1291-3p	0.6875
hsa-miR-1302	0.6875
hsa-miR-1302-4-5p	0.03125
hsa-miR-1307-3p	0.6875
hsa-miR-1324	1
hsa-miR-137-3p	0.0625
hsa-miR-143-3p	0.3125
hsa-miR-1469-3p	0.84375
hsa-miR-148a-3p	0.03125
hsa-miR-151a-3p	0.21875
hsa-miR-152-3p	0.03125
hsa-miR-181c-3p	0.03125
hsa-miR-182-3p	0.15625
hsa-miR-182-5p	0.6875
hsa-miR-192-5p	0.0625
hsa-miR-194-1-3p	0.3125
hsa-miR-194-3p	0.4375
hsa-miR-197-5p	0.3125
hsa-miR-199a-3p, hsa-miR-199b-3p	0.03125
hsa-miR-200a-3p	0.21875
hsa-miR-200b-3p	0.09375
hsa-miR-200c-3p	0.0625
hsa-miR-206-5p	0.4375
hsa-miR-21-5p	0.03125
hsa-miR-2110	0.4375
hsa-miR-2113-5p	0.5625
hsa-miR-2114-5p	0.84375
hsa-miR-215-5p	0.15625
hsa-miR-219a-5p	0.09375
hsa-miR-22-3p	0.4375
hsa-miR-2278-3p	0.21875
hsa-miR-2392-5p	1
hsa-miR-2861-5p	0.4375
hsa-miR-302c-5p	0.09375
hsa-miR-30c-1-3p	0.03125
hsa-miR-3125	0.03125
hsa-miR-3125-3p	0.0625
hsa-miR-3127-5p	1
hsa-miR-3136-5p	0.15625
hsa-miR-3168-3p	0.0625
hsa-miR-3169	0.4375
hsa-miR-3169-3p	0.15625
hsa-miR-3178-3p	1
hsa-miR-3185-3p	0.0625
hsa-miR-3196-3p	1
hsa-miR-320a-3p	0.84375
hsa-miR-320c	0.6875
hsa-miR-320d	0.3125
hsa-miR-320e-5p	0.4375
hsa-miR-324-3p	0.03125
hsa-miR-324-5p	0.21875
hsa-miR-338-3p	0.6875
hsa-miR-345-3p	0.03125
hsa-miR-3605-5p	0.03125
hsa-miR-3615-5p	1
hsa-miR-3619-3p	1
hsa-miR-3621-3p	0.09375
hsa-miR-3648-3p	0.4375
hsa-miR-3682-3p	1
hsa-miR-375-3p	0.09375
hsa-miR-378a-3p	0.0625
hsa-miR-378c	0.15625
hsa-miR-378i-3p	0.84375
hsa-miR-383-5p	0.09375
hsa-miR-3907-5p	0.84375
hsa-miR-3916-3p	0.6875
hsa-miR-3920	0.5625
hsa-miR-3935	0.15625
hsa-miR-3941	0.03125
hsa-miR-3943-3p	0.4375
hsa-miR-3972	0.0625
hsa-miR-3976-3p	0.09375
hsa-miR-422a	0.15625
hsa-miR-423-5p	0.21875
hsa-miR-425-3p	0.03125
hsa-miR-4252	0.03125
hsa-miR-4254	0.15625
hsa-miR-4254-5p	0.0625
hsa-miR-4263	0.0625
hsa-miR-4271	1
hsa-miR-4276-3p	0.84375
hsa-miR-4281	0.84375
hsa-miR-4313	0.21875
hsa-miR-4313-3p	0.21875
hsa-miR-4326	0.15625
hsa-miR-4418	0.15625
hsa-miR-4421	0.4375
hsa-miR-4430-3p	0.0625
hsa-miR-4443-3p	0.09375
hsa-miR-4452	0.5625
hsa-miR-4453-3p	0.15625
hsa-miR-4466-3p	0.09375
hsa-miR-4487	0.0625
hsa-miR-4493	0.0625
hsa-miR-4497-3p	1
hsa-miR-4504	0.03125
hsa-miR-4505-3p	0.3125
hsa-miR-4506	0.3125
hsa-miR-4508-3p	1
hsa-miR-4527-3p	0.21875
hsa-miR-4533	0.0625
hsa-miR-4537-3p	0.03125
hsa-miR-4632-5p	0.3125
hsa-miR-4670-3p	0.84375
hsa-miR-4674	0.09375
hsa-miR-4675	0.84375
hsa-miR-4698	0.4375
hsa-miR-4700-5p	0.4375
hsa-miR-4706-3p	0.09375
hsa-miR-4725-5p	0.84375
hsa-miR-4739	0.6875
hsa-miR-4739-3p	0.21875
hsa-miR-4748-3p	0.6875
hsa-miR-4767	0.21875
hsa-miR-4771-5p	0.5625
hsa-miR-483-5p	0.0625
hsa-miR-501-3p	0.3125
hsa-miR-5090-3p	0.09375
hsa-miR-5100	0.21875
hsa-miR-5187-5p	0.03125
hsa-miR-5191	0.4375
hsa-miR-5193	0.4375
hsa-miR-5193-5p	0.21875
hsa-miR-548aa, hsa-miR-548t-3p	0.5625
hsa-miR-548d-5p	0.5625
hsa-miR-550a-3-5p	0.84375
hsa-miR-551a	0.21875
hsa-miR-5698	0.09375
hsa-miR-572	0.09375
hsa-miR-584-5p	0.21875
hsa-miR-607	0.03125
hsa-miR-607-5p	0.84375
hsa-miR-6070	0.84375
hsa-miR-6075	0.5625
hsa-miR-6076-3p	0.21875
hsa-miR-6077	0.3125
hsa-miR-6124-3p	0.0625
hsa-miR-6131	0.3125
hsa-miR-6131-5p	0.6875
hsa-miR-6132	0.21875
hsa-miR-615-5p	0.3125
hsa-miR-622	0.84375
hsa-miR-638	0.4375
hsa-miR-638-3p	0.0625
hsa-miR-641-3p	1
hsa-miR-645	0.03125
hsa-miR-646	0.21875
hsa-miR-647-3p	0.3125
hsa-miR-6511b-5p	0.03125
hsa-miR-6717-3p	0.03125
hsa-miR-6717-5p	0.03125
hsa-miR-6724-5p	0.5625
hsa-miR-6745-5p	1
hsa-miR-6757-5p	1
hsa-miR-6768-5p	0.0625
hsa-miR-6777-5p	0.15625
hsa-miR-6784-5p	0.03125
hsa-miR-6788-3p	0.6875
hsa-miR-6793-5p	0.84375
hsa-miR-6829-5p	0.03125
hsa-miR-6832-5p	0.09375
hsa-miR-6847-5p	0.5625
hsa-miR-6860	1
hsa-miR-6884-5p	1
hsa-miR-6891-5p	0.09375
hsa-miR-6895-3p	0.4375
hsa-miR-7113-5p	0.03125
hsa-miR-7515-5p	0.4375
hsa-miR-760	0.6875
hsa-miR-765-5p	0.0625
hsa-miR-7843-5p	0.03125
hsa-miR-7845-3p	0.5625
hsa-miR-7848-5p	0.6875
hsa-miR-7851-3p	1
hsa-miR-8053	0.5625
hsa-miR-8069-5p	0.03125
hsa-miR-8074	0.4375
hsa-miR-8075	0.21875
hsa-miR-8075-5p	0.21875
hsa-miR-8078	0.4375
hsa-miR-8085	0.3125
hsa-miR-92a-3p	0.84375
hsa-miR-943-5p	0.15625
hsa-miR-9898	0.21875
