# Supplementary material for: Faecal miRNA profiles associated with age, sex, BMI, and lifestyle habits in healthy individuals
Source: Sci Rep. 2021 Oct 19;11:20645. doi: 10.1038/s41598-021-00014-1 (PMC8526833; doi:10.1038/s41598-021-00014-1)
Supplement: Supplementary file 2 — Supplementary Information 2. [file 41598_2021_14_MOESM2_ESM.xlsx]

## Sheet: Sex
Supplementary Table2: Summary statistics of differentially expressed miRNAs (DEmiRNAs) in relation to each investigated common trait and lifestyle habit. In the last sheet, the DEmiRNAs overlapped among two or more variables are reported.
DEmiRNAs according to sex
Male, n=122; Female, n=213
ID	Average		Median		SEX: Male vs Female
	Male	Female	Male	Female	log2FoldChange	pvalue	padj	comparison	threshold
hsa-miR-1255b-5p	37.5277	20.0251	15.0476	9.82643	0.83551	7.33747e-05	0.0100431	M_vs_F	TRUE
hsa-miR-324-3p	60.0092	25.305	11.2756	7.17384	1.30914	9.26711e-07	0.000776121	M_vs_F	TRUE
hsa-miR-324-5p	68.4127	29.3689	12.6078	7.75062	1.27029	3.33645e-06	0.00186285	M_vs_F	TRUE
hsa-miR-3615-5p	16.297	22.9538	9.66442	11.5594	-0.632678	0.000492706	0.0352294	M_vs_F	TRUE
hsa-miR-3935	71.5486	48.2716	26.1919	32.2442	0.844124	2.42249e-07	0.000405767	M_vs_F	TRUE
hsa-miR-4326	33.4172	63.1461	12.1991	20.4857	-0.764022	0.000851188	0.0469914	M_vs_F	TRUE
hsa-miR-4418	34.1518	76.0685	17.609	26.6804	-0.931457	9.92198e-06	0.00288971	M_vs_F	TRUE
hsa-miR-4632-5p	46.9886	118.34	36.8714	35.2306	-0.687911	0.000272341	0.0228086	M_vs_F	TRUE
hsa-miR-4675	62.3067	42.87	30.3286	23.5483	0.653612	0.000325541	0.0259658	M_vs_F	TRUE

## Sheet: Age
DEmiRNAs according to Age
Both sexes
( <37, n = 122; 37-53, n = 111; >53, n = 102)
ID	Average			Median			AGE: [37-53] vs < 37					AGE:>53 vs <37					AGE: >53 vs [37-53]
	<37	37-53	>53	<37	37-53	>53	log2FoldChange	pvalue	padj	comparison	threshold	log2FoldChange	pvalue	padj	comparison	threshold	log2FoldChange	pvalue	padj	comparison	threshold
hsa-miR-12126-5p	112.615	181.183	67.7783	38.6428	39.4561	26.4211	0.677234	0.0082898	0.16519	37_53_vs__37	FALSE	-0.513555	0.0708125	0.33872	53_vs__37	FALSE	-1.19079	1.79579e-05	0.0102719	53_vs_37_53	TRUE
hsa-miR-12128	49.1745	17.5011	16.0071	16.1315	11.6564	13.0825	-0.511719	0.00705813	0.152346	37_53_vs__37	FALSE	-0.782839	0.000184565	0.0300743	_53_vs__37	TRUE	-0.27112	0.190274	0.659618	_53_vs_37_53	FALSE
hsa-miR-1231	29.6625	15.79	22.0942	16.5265	11.7728	14.961	-0.648279	6.19842e-05	0.0271658	37_53_vs__37	TRUE	-0.387201	0.0297413	0.245871	_53_vs__37	FALSE	0.261078	0.136724	0.589762	_53_vs_37_53	FALSE
hsa-miR-1260a-3p	42.3617	20.9614	19.3762	17.6293	16.5318	15.1408	-0.57781	0.00236146	0.111244	37_53_vs__37	FALSE	-0.766619	0.00026947	0.0305036	_53_vs__37	TRUE	-0.188809	0.363563	0.790714	_53_vs_37_53	FALSE
hsa-miR-2278-3p	161.801	156.427	208.405	74.7924	65.7025	77.8616	-0.137289	0.509161	0.808665	37_53_vs__37	FALSE	0.645174	0.00498713	0.104495	53_vs__37	FALSE	0.782463	0.000490331	0.041551	53_vs_37_53	TRUE
hsa-miR-3125-3p	14.9442	10.7543	25.3948	9.25877	6.40651	10.7817	-0.244347	0.197375	0.555093	37_53_vs__37	FALSE	0.547505	0.00752571	0.134592	53_vs__37	FALSE	0.791851	9.36167e-05	0.0178496	53_vs_37_53	TRUE
hsa-miR-3136-5p	26.38	20.2532	34.5006	19.6858	12.5649	20.7132	-0.35871	0.0599068	0.335748	37_53_vs__37	FALSE	0.378188	0.0702689	0.338346	53_vs__37	FALSE	0.736898	0.000331211	0.0360863	53_vs_37_53	TRUE
hsa-miR-3169	81.9409	98.6705	148.001	50.6561	58.4085	68.2941	0.150957	0.43976	0.764568	37_53_vs__37	FALSE	0.802293	0.000201858	0.0300743	_53_vs__37	TRUE	0.651335	0.00195178	0.0841433	_53_vs_37_53	FALSE
hsa-miR-320d	22.9122	41.9221	16.0272	12.5005	12.5996	11.08	0.786117	0.000307251	0.0595042	37_53_vs__37	FALSE	-0.15016	0.53531	0.815844	53_vs__37	FALSE	-0.936277	7.81271e-05	0.0178496	53_vs_37_53	TRUE
hsa-miR-4276-3p	46.8781	25.8819	24.2899	23.855	18.8385	15.2421	-0.739006	6.23425e-05	0.0271658	37_53_vs__37	TRUE	-0.792364	0.000105451	0.0300743	_53_vs__37	TRUE	-0.0533576	0.79124	0.964685	_53_vs_37_53	FALSE
hsa-miR-4487	103.584	144.005	141.858	87.6518	100.758	83.4719	0.571233	5.59945e-05	0.0271658	37_53_vs__37	TRUE	0.523873	0.000830241	0.0508583	_53_vs__37	FALSE	-0.0473596	0.756251	0.958863	_53_vs_37_53	FALSE
hsa-miR-4505-3p	16.8296	15.7182	33.4432	9.84841	10.194	13.8199	-0.0698287	0.719296	0.907269	37_53_vs__37	FALSE	0.708346	0.000893236	0.0513944	53_vs__37	FALSE	0.778175	0.000209832	0.027215	53_vs_37_53	TRUE
hsa-miR-550a-3-5p	93.9165	51.5281	79.5467	29.4143	19.7363	27.8455	-0.733299	0.00277852	0.114753	37_53_vs__37	FALSE	0.252122	0.35143	0.68652	53_vs__37	FALSE	0.985422	0.000195841	0.027215	53_vs_37_53	TRUE
hsa-miR-6124-3p	101.856	136.639	100.414	84.954	90.6569	73.6411	0.156059	0.202399	0.560861	37_53_vs__37	FALSE	-0.353873	0.00896946	0.144926	53_vs__37	FALSE	-0.509932	0.000109249	0.0192278	53_vs_37_53	TRUE
hsa-miR-638	55.1924	70.4351	40.5759	15.8077	15.0083	14.3043	-0.636276	0.0113867	0.180427	37_53_vs__37	FALSE	-0.989714	0.000378108	0.0342774	_53_vs__37	TRUE	-0.353438	0.192952	0.66387	_53_vs_37_53	FALSE
hsa-miR-7843-5p	39.5355	24.1562	21.8617	16.1695	4.83364	5.86539	-0.607338	0.00478972	0.139141	37_53_vs__37	FALSE	-0.837292	0.000352977	0.0331421	_53_vs__37	TRUE	-0.229954	0.324517	0.772588	_53_vs_37_53	FALSE
hsa-miR-7851-3p	13.8084	12.121	20.7918	10.2074	9.98465	12.4947	-0.151941	0.371239	0.715789	37_53_vs__37	FALSE	0.613175	0.00090544	0.0513944	53_vs__37	FALSE	0.765116	2.65888e-05	0.010734	53_vs_37_53	TRUE
hsa-miR-8074	61.5481	23.2454	16.7835	18.3769	9.05925	9.07088	-0.574031	0.0194533	0.230661	37_53_vs__37	FALSE	-1.13079	3.5681e-05	0.0184073	_53_vs__37	TRUE	-0.556761	0.0389548	0.358567	_53_vs_37_53	FALSE
hsa-miR-9898-5p	15.1883	12.7161	17.7024	11.1257	11.095	12.0255	-0.121854	0.420486	0.751478	37_53_vs__37	FALSE	0.473492	0.00414819	0.0977128	53_vs__37	FALSE	0.595347	0.00026046	0.0313649	53_vs_37_53	TRUE
Male
( <37, n = 38; 37-53, n = 45; >53, n = 39)
ID	Average			Median			AGE: [37-53] vs < 37					AGE: >53 vs < 37					AGE: >53 vs [37-53]
	< 37	37-53	> 53	< 37	37-53	> 53	log2FoldChange	pvalue	padj	comparison	threshold	log2FoldChange	pvalue	padj	comparison	threshold	log2FoldChange	pvalue	padj	comparison	threshold
hsa-miR-1229-5p	50.3476	23.7228	50.9488	33.4617	15.4069	30.7229	-1.11054	0.000500911	0.0379536	37_53_vs__37	TRUE	-0.531555	0.155815	0.74201	_53_vs__37	FALSE	0.578986	0.0847196	0.463537	_53_vs_37_53	FALSE
hsa-miR-23c	53.6166	157.604	70.5611	22.4809	24.368	19.507	2.14377	6.66368e-05	0.0131274	37_53_vs__37	TRUE	0.901467	0.156279	0.74201	_53_vs__37	FALSE	-1.24231	0.0269408	0.289036	_53_vs_37_53	FALSE
hsa-miR-3689d-3p	20.2102	37.0994	18.9707	15.0536	19.3346	13.691	0.736898	0.0159313	0.271477	37_53_vs__37	FALSE	-0.589561	0.104873	0.674971	_53_vs__37	FALSE	-1.32646	4.27068e-05	0.0197875	_53_vs_37_53	TRUE
hsa-miR-4330	38.6269	33.1012	28.2139	12.1731	12.7177	13.6595	-1.19975	0.00188711	0.0941833	37_53_vs__37	FALSE	-1.82463	6.46604e-05	0.0456048	_53_vs__37	TRUE	-0.624879	0.124846	0.522485	_53_vs_37_53	FALSE
hsa-miR-550a-3-5p	126.931	50.7465	64.6771	20.4493	19.5593	24.3163	-1.9316	9.68277e-06	0.00476876	37_53_vs__37	TRUE	-1.15754	0.0249629	0.469925	_53_vs__37	FALSE	0.77406	0.0919593	0.481158	_53_vs_37_53	FALSE
hsa-miR-550a-3p	108.219	43.9486	58.3658	37.6791	30.613	32.3406	-1.45248	0.000107286	0.0176127	37_53_vs__37	TRUE	-0.971756	0.0284357	0.470192	_53_vs__37	FALSE	0.480728	0.224334	0.633486	_53_vs_37_53	FALSE
hsa-miR-550b-3p	62.5099	27.1872	33.6331	12.7655	12.8602	9.85889	-1.63764	0.000148992	0.0209652	37_53_vs__37	TRUE	-0.964911	0.0587879	0.608605	_53_vs__37	FALSE	0.672726	0.142132	0.550142	_53_vs_37_53	FALSE
hsa-miR-646	42.2432	134.018	110.99	16.8315	60.2245	30.0294	1.84002	2.39204e-05	0.00785387	37_53_vs__37	TRUE	1.12641	0.0292568	0.470192	_53_vs__37	FALSE	-0.713613	0.118254	0.521821	_53_vs_37_53	FALSE
hsa-miR-6891-5p	12.6384	13.7929	23.9126	10.1438	6.51977	15.3776	-0.655834	0.0305686	0.367197	37_53_vs__37	FALSE	0.898067	0.00955147	0.347264	_53_vs__37	FALSE	1.5539	1.11177e-06	0.00154535	_53_vs_37_53	TRUE
hsa-miR-7706	20.2131	9.10074	12.3771	14.79	5.89046	8.90454	-1.0184	0.000180274	0.0213771	37_53_vs__37	TRUE	-0.720269	0.0203612	0.437909	_53_vs__37	FALSE	0.298133	0.303363	0.679708	_53_vs_37_53	FALSE
hsa-miR-8075	22.4802	35.282	67.1914	9.45018	7.48849	13.2136	0.587677	0.160727	0.612667	37_53_vs__37	FALSE	2.05304	4.06283e-05	0.0456048	_53_vs__37	TRUE	1.46537	0.00112739	0.097388	_53_vs_37_53	FALSE
hsa-miR-8075-5p	20.3133	32.7093	65.1496	7.2981	8.07365	10.2437	0.773003	0.0690656	0.493631	37_53_vs__37	FALSE	1.99058	8.95968e-05	0.0456048	_53_vs__37	TRUE	1.21757	0.00784451	0.185819	_53_vs_37_53	FALSE
hsa-miR-8082-3p	13.0647	29.4997	24.309	11.2095	12.9007	16.3039	1.15747	4.95641e-05	0.0122051	37_53_vs__37	TRUE	0.905134	0.00639487	0.314999	_53_vs__37	FALSE	-0.252338	0.391044	0.734528	_53_vs_37_53	FALSE
hsa-miR-92b-5p	29.001	17.6742	33.1171	17.2032	13.1254	23.075	-0.790884	0.00775823	0.212274	37_53_vs__37	FALSE	0.445324	0.198133	0.759741	_53_vs__37	FALSE	1.23621	8.72275e-05	0.0303116	_53_vs_37_53	TRUE
Female
( <37, n = 84; 37-53, n = 66; >53, n = 63)
ID	Average			Median			AGE: [37-53] vs < 37					AGE: >53 vs < 37					AGE: >53 vs [37-53]
	< 37	37-53	> 53	< 37	37-53	> 53	log2FoldChange	pvalue	padj	comparison	threshold	log2FoldChange	pvalue	padj	comparison	threshold	log2FoldChange	pvalue	padj	comparison	threshold
hsa-miR-1281	140.673	48.297	60.6464	11.9071	12.826	11.4125	-1.61416	5.67026e-05	0.0443793	37_53_vs__37	TRUE	-1.00305	0.0190099	0.216526	_53_vs__37	FALSE	0.611112	0.171298	0.658301	_53_vs_37_53	FALSE
hsa-miR-3169	74.9039	96.7262	163.573	41.8528	49.1455	61.5211	0.233235	0.368431	0.807011	37_53_vs__37	FALSE	0.986231	0.000348695	0.0442047	_53_vs__37	TRUE	0.752996	0.00861235	0.265871	_53_vs_37_53	FALSE
hsa-miR-320d	19.3785	47.5027	15.5224	11.7156	13.1864	10.5462	1.13178	3.82674e-05	0.0443793	37_53_vs__37	TRUE	-0.0553844	0.850967	0.961043	_53_vs__37	FALSE	-1.18716	0.000108096	0.0373241	_53_vs_37_53	TRUE
hsa-miR-4276-3p	43.4514	25.9379	24.8777	21.978	19.9083	17.1841	-0.741721	0.00106866	0.0991434	37_53_vs__37	FALSE	-0.847634	0.000465109	0.0442047	_53_vs__37	TRUE	-0.105913	0.676688	0.91168	_53_vs_37_53	FALSE
hsa-miR-4466-3p	106.642	72.2107	48.5378	44.759	36.1772	25.5929	-0.487676	0.0597133	0.443693	37_53_vs__37	FALSE	-1.03478	0.000187141	0.0388063	_53_vs__37	TRUE	-0.547108	0.0585474	0.486521	_53_vs_37_53	FALSE
hsa-miR-4505-3p	17.5345	14.4818	40.8934	10.0571	10.4618	13.9597	-0.348603	0.145626	0.607336	37_53_vs__37	FALSE	0.742598	0.00346288	0.106381	_53_vs__37	FALSE	1.0912	4.25593e-05	0.0373241	_53_vs_37_53	TRUE
hsa-miR-4674	87.5319	89.5829	55.2005	50.2971	35.0172	28.9272	-0.653668	0.00545143	0.175515	37_53_vs__37	FALSE	-0.892617	0.000385108	0.0442047	_53_vs__37	TRUE	-0.238949	0.362393	0.813552	_53_vs_37_53	FALSE
hsa-miR-5006-5p	135.852	103.473	68.128	98.2027	36.7965	47.1813	-0.374229	0.0418738	0.374855	37_53_vs__37	FALSE	-0.691891	0.000409392	0.0442047	_53_vs__37	TRUE	-0.317662	0.121988	0.601726	_53_vs_37_53	FALSE
hsa-miR-6124-3p	100.519	133.817	88.1757	84.2077	89.0635	69.0146	0.254302	0.110049	0.571633	37_53_vs__37	FALSE	-0.438536	0.00984942	0.164549	_53_vs__37	FALSE	-0.692838	8.66417e-05	0.0373241	_53_vs_37_53	TRUE
hsa-miR-7161-3p	59.5182	51.9056	38.4365	42.8962	35.2633	26.3912	-0.0694136	0.709853	0.923399	37_53_vs__37	FALSE	-0.702267	0.000429138	0.0442047	_53_vs__37	TRUE	-0.632853	0.00235382	0.145876	_53_vs_37_53	FALSE
hsa-miR-7843-5p	37.4343	30.0761	19.4294	20.9825	8.06634	5.57383	-0.536429	0.0283035	0.340195	37_53_vs__37	FALSE	-0.935303	0.000353449	0.0442047	_53_vs__37	TRUE	-0.398873	0.149982	0.644779	_53_vs_37_53	FALSE
hsa-miR-7845-3p	40.2381	40.3665	22.4477	21.156	17.0664	16.3736	-0.302398	0.17792	0.6497	37_53_vs__37	FALSE	-0.841875	0.000464334	0.0442047	_53_vs__37	TRUE	-0.539477	0.0307217	0.397997	_53_vs_37_53	FALSE
hsa-miR-8074	73.9177	24.2389	16.3841	18.515	10.3128	8.17247	-0.56542	0.0646416	0.450381	37_53_vs__37	FALSE	-1.17203	0.000367606	0.0442047	_53_vs__37	TRUE	-0.606606	0.0785578	0.53801	_53_vs_37_53	FALSE

## Sheet: Menopausal status
DEmiRNAs according to menopausal status
(Pre-menopausal,n=132; Post-menopausal,n=77)
ID	Average		Median		Menopausal status: post menopausal vs pre menopausal
	post	pre	post	pre	log2FoldChange	pvalue	padj	comparison	threshold
hsa-miR-3615-5p	15.3873	26.3394	9.29603	13.9633	-1.51496	7.53846e-05	0.0214092	NO_vs_YES	TRUE

## Sheet: BMI
DEmiRNAs according to BMI
Both sexes
(Underweight, n=25; Normal, n=215; Overweight, n=66; Obese, n=18 )
ID	Average				Median				BMI: Obese vs Normal					BMI: Overweight vs Normal					BMI: Underweight vs Normal
	Underweight	Normal	Overweight	Obese	Underweight	Normal	Overweight	Obese	log2FoldChange	pvalue	padj	comparison	threshold	log2FoldChange	pvalue	padj	comparison	threshold	log2FoldChange	pvalue	padj	comparison	threshold
hsa-miR-943-5p	28.7975	32.5189	41.4473	61.2365	20.275	22.4386	29.9744	32.1328	1.08515	0.000457125	0.0302351	obese_vs_normal	TRUE	0.339973	0.0495227	0.228122	overweight_vs_normal	FALSE	-0.094962	0.722482	0.906394	underweight_vs_normal	FALSE
hsa-miR-92a-3p	96.104	46.6337	89.8485	219.493	33.3815	20.5572	23.495	8.97177	0.179598	0.69335	0.88057	obese_vs_normal	FALSE	0.535114	0.0356311	0.18812	overweight_vs_normal	FALSE	1.34639	0.000390374	0.0298564	underweight_vs_normal	TRUE
hsa-miR-8075-5p	14.7313	52.6401	17.3138	30.7044	8.4036	12.5656	5.55333	6.76203	-0.596539	0.234178	0.569792	obese_vs_normal	FALSE	-1.30613	3.73904e-06	0.00080391	overweight_vs_normal	TRUE	-1.63835	0.000121978	0.0125943	underweight_vs_normal	TRUE
hsa-miR-8075	17.2032	53.3866	16.7336	33.8099	7.8219	13.4989	7.46045	7.23735	-0.668116	0.175995	0.490315	obese_vs_normal	FALSE	-1.32357	1.91628e-06	0.000724994	overweight_vs_normal	TRUE	-1.38521	0.00094136	0.0425056	underweight_vs_normal	TRUE
hsa-miR-8069-5p	12.6769	11.0257	7.0817	13.1839	4.86459	6.83665	5.17327	12.9885	-0.0853126	0.795502	0.922554	obese_vs_normal	FALSE	-0.675902	0.000332715	0.0116194	overweight_vs_normal	TRUE	-0.405573	0.152982	0.493918	underweight_vs_normal	FALSE
hsa-miR-7845-3p	37.3932	36.042	27.3455	32.8246	15.9019	21.0146	12.5003	17.0664	-0.594601	0.096822	0.38388	obese_vs_normal	FALSE	-0.723844	0.00030608	0.0110286	overweight_vs_normal	TRUE	-0.517503	0.086766	0.395814	underweight_vs_normal	FALSE
hsa-miR-765-5p	21.7481	22.3982	24.592	49.2725	14.8953	16.3829	15.7907	27.1815	1.22534	4.33807e-05	0.00861953	obese_vs_normal	TRUE	0.225468	0.184588	0.461979	overweight_vs_normal	FALSE	0.014482	0.95592	0.986494	underweight_vs_normal	FALSE
hsa-miR-6891-5p	14.4581	17.1536	11.8256	13.8625	7.52166	10.0553	7.09982	8.19976	-0.658684	0.0703634	0.327486	obese_vs_normal	FALSE	-0.678098	0.000783848	0.0189982	overweight_vs_normal	TRUE	-0.256239	0.400589	0.733244	underweight_vs_normal	FALSE
hsa-miR-6884-5p	11.644	17.2919	11.4716	26.4463	7.8219	10.2938	8.72092	6.61158	0.0388716	0.917761	0.965733	obese_vs_normal	FALSE	-0.684016	0.0010628	0.0231978	overweight_vs_normal	TRUE	-0.179339	0.574021	0.820336	underweight_vs_normal	FALSE
hsa-miR-6793-5p	17.1477	24.9362	15.0874	10.9637	7.28299	11.4626	7.71407	7.91389	-1.05881	0.0156588	0.163462	obese_vs_normal	FALSE	-0.756771	0.00153602	0.0278942	overweight_vs_normal	TRUE	-0.564713	0.120673	0.449014	underweight_vs_normal	FALSE
hsa-miR-6788-3p	53.3929	52.3649	105.053	161.27	30.0433	23.4621	42.1634	17.5749	1.31853	0.0025742	0.0638723	obese_vs_normal	FALSE	0.883631	0.000272921	0.0105005	overweight_vs_normal	TRUE	-0.0945916	0.797852	0.940814	underweight_vs_normal	FALSE
hsa-miR-6784-5p	29.8493	29.9896	15.722	9.5123	10.7325	7.77321	4.46756	4.26655	-0.752059	0.0847537	0.357949	obese_vs_normal	FALSE	-0.698052	0.00286173	0.0424583	overweight_vs_normal	TRUE	-0.261116	0.448391	0.772895	underweight_vs_normal	FALSE
hsa-miR-6757-5p	27.5206	61.9441	60.0291	157.178	15.7163	33.9159	36.3134	52.6655	1.98491	2.814e-06	0.00148954	obese_vs_normal	TRUE	0.136316	0.565793	0.788518	overweight_vs_normal	FALSE	-1.29062	0.00041801	0.0303917	underweight_vs_normal	TRUE
hsa-miR-6745-5p	36.8942	38.6821	20.2918	16.9963	20.7598	19.5509	15.1616	10.5528	-0.918617	0.0135588	0.156957	obese_vs_normal	FALSE	-0.71584	0.000484556	0.0141506	overweight_vs_normal	TRUE	-0.271152	0.375939	0.716176	underweight_vs_normal	FALSE
hsa-miR-6724-5p	33.3721	33.5706	20.3537	23.9689	21.1874	22.5361	14.1323	13.6866	-0.273338	0.421055	0.715594	obese_vs_normal	FALSE	-0.563391	0.00258085	0.0393255	overweight_vs_normal	TRUE	-0.123077	0.660578	0.880629	underweight_vs_normal	FALSE
hsa-miR-6511b-5p	34.7928	13.0618	12.0589	11.121	16.0833	10.5838	9.38352	10.0739	-0.225442	0.403511	0.700598	obese_vs_normal	FALSE	-0.145529	0.32324	0.630373	overweight_vs_normal	FALSE	1.09474	3.27248e-07	0.000112628	underweight_vs_normal	TRUE
hsa-miR-638	44.9538	56.1672	60.7545	68.3559	13.3455	18.6455	8.75907	15.4846	-0.144969	0.763668	0.914418	obese_vs_normal	FALSE	-0.8693	0.00132766	0.025981	overweight_vs_normal	TRUE	-0.155429	0.700641	0.897534	underweight_vs_normal	FALSE
hsa-miR-6132	30.3772	24.5861	13.5701	19.2386	16.642	16.1121	8.79808	12.0774	0.00737354	0.982584	0.990485	obese_vs_normal	FALSE	-0.621927	0.000839581	0.0196479	overweight_vs_normal	TRUE	0.241956	0.381364	0.716707	underweight_vs_normal	FALSE
hsa-miR-6131-5p	656.479	62.966	29.4381	43.5755	26.4428	25.1804	16.9134	20.6614	-1.44053	0.000284097	0.0214832	obese_vs_normal	TRUE	-0.968972	1.25511e-05	0.00143331	overweight_vs_normal	TRUE	0.812295	0.0136688	0.161292	underweight_vs_normal	FALSE
hsa-miR-6131	50.6577	29.5669	22.2748	13.2857	17.8897	17.2379	11.6192	11.9227	-1.18976	0.00207782	0.0556629	obese_vs_normal	FALSE	-0.60756	0.00366194	0.0477736	overweight_vs_normal	TRUE	0.573651	0.065713	0.34605	underweight_vs_normal	FALSE
hsa-miR-6077	18.2436	25.1128	15.7125	17.1898	9.62772	11.9071	7.44418	13.569	-0.617578	0.110687	0.408418	obese_vs_normal	FALSE	-0.830595	0.00013294	0.00707382	overweight_vs_normal	TRUE	-0.622155	0.0579911	0.327891	underweight_vs_normal	FALSE
hsa-miR-6076-3p	18.2392	40.6719	26.1812	17.265	12.1903	18.6887	11.9212	9.39034	-0.399501	0.233059	0.569792	obese_vs_normal	FALSE	-0.177292	0.319315	0.630027	overweight_vs_normal	FALSE	-0.920312	0.000887491	0.0425056	underweight_vs_normal	TRUE
hsa-miR-584-5p	27.4261	60.3004	33.7666	54.7424	12.9217	22.4045	16.6289	27.9658	-0.598552	0.195602	0.52007	obese_vs_normal	FALSE	-0.906096	0.000480873	0.0141506	overweight_vs_normal	TRUE	-1.2296	0.0017904	0.0626641	underweight_vs_normal	FALSE
hsa-miR-551a	79.6229	129.012	68.4064	124.961	71.6556	78.4181	41.1795	79.4015	0.539034	0.134975	0.442936	obese_vs_normal	FALSE	-0.751213	0.00021833	0.00941325	overweight_vs_normal	TRUE	-0.671657	0.0269071	0.2296	underweight_vs_normal	FALSE
hsa-miR-548d-5p	71.6687	62.3015	32.894	111.001	15.6438	18.1771	11.6885	34.0531	0.978021	0.0482221	0.26315	obese_vs_normal	FALSE	-1.09983	8.68692e-05	0.00632634	overweight_vs_normal	TRUE	-0.619685	0.138437	0.480872	underweight_vs_normal	FALSE
hsa-miR-548aa, hsa-miR-548t-3p	79.0647	61.3611	33.666	111.823	15.8319	20.5877	12.8569	33.4767	0.880546	0.067846	0.321743	obese_vs_normal	FALSE	-1.07613	8.102e-05	0.00613051	overweight_vs_normal	TRUE	-0.453382	0.264543	0.621669	underweight_vs_normal	FALSE
hsa-miR-5193	42.3708	41.4439	35.9385	22.2484	26.8344	31.1104	21.3628	17.7625	-1.03083	0.000704343	0.0399463	obese_vs_normal	TRUE	-0.535893	0.00127584	0.0254422	overweight_vs_normal	TRUE	-0.218168	0.390572	0.727261	underweight_vs_normal	FALSE
hsa-miR-5187-5p	86.6331	73.6426	56.1742	28.9661	15.1753	24.8985	7.38821	9.09268	-0.984404	0.0158766	0.163462	obese_vs_normal	FALSE	-0.841917	0.00016946	0.00815234	overweight_vs_normal	TRUE	-0.364697	0.283282	0.63483	underweight_vs_normal	FALSE
hsa-miR-5090-3p	16.1796	29.6789	32.6569	15.3934	10.1168	11.1138	13.1403	5.99597	0.0947333	0.830114	0.934908	obese_vs_normal	FALSE	0.75063	0.00196656	0.0330674	overweight_vs_normal	TRUE	-0.154676	0.680511	0.8863	underweight_vs_normal	FALSE
hsa-miR-4771-5p	11.0278	33.8999	15.428	15.1161	7.35737	12.4352	7.21636	9.25711	-0.547836	0.219621	0.552707	obese_vs_normal	FALSE	-0.912568	0.000214652	0.00941325	overweight_vs_normal	TRUE	-1.57589	3.41504e-05	0.00587672	underweight_vs_normal	TRUE
hsa-miR-4767	32.5729	26.4434	12.6914	21.1612	17.3424	13.6636	7.31202	11.0051	0.0997308	0.810096	0.925954	obese_vs_normal	FALSE	-0.74633	0.00131509	0.0259586	overweight_vs_normal	TRUE	0.171863	0.616565	0.846233	underweight_vs_normal	FALSE
hsa-miR-4748-3p	7.23557	17.5658	26.016	43.6647	5.61037	8.63553	10.9181	12.0885	1.63218	4.34233e-05	0.00861953	obese_vs_normal	TRUE	0.471429	0.0346279	0.185392	overweight_vs_normal	FALSE	-1.1983	0.000737652	0.0400856	underweight_vs_normal	TRUE
hsa-miR-4739-3p	67.6538	89.8825	41.3162	149.297	18.3934	30.8197	14.2275	34.5752	0.060505	0.901954	0.963131	obese_vs_normal	FALSE	-0.882756	0.00140572	0.026815	overweight_vs_normal	TRUE	-0.409359	0.320276	0.670985	underweight_vs_normal	FALSE
hsa-miR-4725-5p	15.8498	31.226	29.7261	45.483	7.70447	15.1969	15.8674	27.5822	1.1513	0.00476832	0.0970782	obese_vs_normal	FALSE	0.0158138	0.944947	0.977234	overweight_vs_normal	FALSE	-1.16315	0.00102777	0.0425056	underweight_vs_normal	TRUE
hsa-miR-4674	107.952	82.2965	63.6864	83.9203	36.5732	45.6054	25.6558	36.8661	-0.473458	0.1937	0.518712	obese_vs_normal	FALSE	-0.834509	4.41157e-05	0.00417261	overweight_vs_normal	TRUE	0.212077	0.485781	0.78962	underweight_vs_normal	FALSE
hsa-miR-4497-3p	110.368	60.3442	42.3208	58.7535	39.1095	32.399	24.4316	48.096	-0.497429	0.149792	0.468074	obese_vs_normal	FALSE	-0.653474	0.000764555	0.0188646	overweight_vs_normal	TRUE	0.244038	0.399466	0.733244	underweight_vs_normal	FALSE
hsa-miR-4487	76.4551	126.835	119.834	277.554	65.9538	96.4594	83.4687	106.084	1.00655	0.000120533	0.0142491	obese_vs_normal	TRUE	-0.132855	0.365867	0.666547	overweight_vs_normal	FALSE	-0.625291	0.00535278	0.0998141	underweight_vs_normal	FALSE
hsa-miR-4466-3p	142.057	86.9493	39.9079	39.9159	49.1276	40.2992	24.206	26.6286	-0.894004	0.0217465	0.188809	obese_vs_normal	FALSE	-1.00655	3.27583e-06	0.00080391	overweight_vs_normal	TRUE	0.52897	0.0975901	0.405132	underweight_vs_normal	FALSE
hsa-miR-4452	24.722	31.2513	54.3389	116.422	10.3124	13.6089	11.9067	26.4889	1.83912	0.000158291	0.0167577	obese_vs_normal	TRUE	0.764529	0.00485595	0.0559543	overweight_vs_normal	FALSE	-0.860702	0.039376	0.277549	underweight_vs_normal	FALSE
hsa-miR-4430-3p	24.4694	13.3062	11.2717	11.0554	11.1321	9.70291	6.55598	6.99239	0.0353367	0.91019	0.965342	obese_vs_normal	FALSE	-0.283795	0.10204	0.338642	overweight_vs_normal	FALSE	1.01686	6.03893e-05	0.00781821	underweight_vs_normal	TRUE
hsa-miR-4418	139.213	60.9844	42.1725	45.2902	34.8303	26.89	15.5316	19.7173	-1.10228	0.0115893	0.14723	obese_vs_normal	FALSE	-0.957623	9.19688e-05	0.00632634	overweight_vs_normal	TRUE	0.304965	0.401844	0.733478	underweight_vs_normal	FALSE
hsa-miR-4313	22.2173	28.7582	17.7854	30.226	13.868	18.403	13.2355	17.4082	0.155314	0.635773	0.849124	obese_vs_normal	FALSE	-0.630719	0.000573007	0.0153019	overweight_vs_normal	TRUE	-0.383508	0.168887	0.511366	underweight_vs_normal	FALSE
hsa-miR-4281	12.7023	31.4063	30.4465	25.9063	9.49916	20.5537	15.2532	21.567	-0.160556	0.657057	0.858064	obese_vs_normal	FALSE	0.289271	0.145082	0.408604	overweight_vs_normal	FALSE	-0.991906	0.00121879	0.0474866	underweight_vs_normal	TRUE
hsa-miR-4271	3.9387	14.8865	10.9441	23.6729	1.70664	5.69474	6.50237	12.3648	0.84139	0.0757055	0.340143	obese_vs_normal	FALSE	-0.340252	0.202409	0.488797	overweight_vs_normal	FALSE	-1.71478	4.83074e-05	0.00767345	underweight_vs_normal	TRUE
hsa-miR-425-3p	43.4586	51.0236	22.6527	32.0983	21.5725	23.1486	13.4851	16.234	-0.338893	0.421315	0.715594	obese_vs_normal	FALSE	-1.03593	1.26283e-05	0.00143331	overweight_vs_normal	TRUE	-0.373293	0.289821	0.64049	underweight_vs_normal	FALSE
hsa-miR-422a	17.7155	64.8186	21.6225	30.6773	10.1168	15.1741	10.1157	12.0955	-0.497747	0.331006	0.652156	obese_vs_normal	FALSE	-1.21598	1.97926e-05	0.00213949	overweight_vs_normal	TRUE	-1.47905	0.00060722	0.0348308	underweight_vs_normal	TRUE
hsa-miR-3976-3p	51.8898	26.4237	18.1532	19.5942	15.6438	17.6204	13.111	16.6044	-0.687277	0.026358	0.202074	obese_vs_normal	FALSE	-0.518359	0.00250191	0.038635	overweight_vs_normal	TRUE	-0.407245	0.117987	0.443794	underweight_vs_normal	FALSE
hsa-miR-378i-3p	131.961	36.6208	24.0474	10.2153	12.4675	14.3926	12.9552	8.72861	-1.52171	0.000598061	0.0351749	obese_vs_normal	TRUE	-0.216635	0.368236	0.666584	overweight_vs_normal	FALSE	0.897957	0.0120181	0.148607	underweight_vs_normal	FALSE
hsa-miR-378a-3p	821.388	66.2568	75.0528	22.0633	12.342	12.2999	7.79868	9.81752	-1.05108	0.0281747	0.205471	obese_vs_normal	FALSE	-0.932838	0.000579721	0.0153019	overweight_vs_normal	TRUE	0.574409	0.152804	0.493918	underweight_vs_normal	FALSE
hsa-miR-375-3p	882.214	27.7111	53.6018	21.9212	15.3442	8.19667	5.06166	13.5522	-0.749102	0.126074	0.432409	obese_vs_normal	FALSE	-1.26336	6.24951e-06	0.00109267	overweight_vs_normal	TRUE	0.599602	0.145324	0.485399	underweight_vs_normal	FALSE
hsa-miR-3682-3p	9.26633	20.2078	8.64074	12.8618	7.31417	12.7361	6.14607	6.09239	-0.493617	0.198979	0.525933	obese_vs_normal	FALSE	-0.982004	3.8956e-06	0.00080391	overweight_vs_normal	TRUE	-1.06855	0.00091122	0.0425056	underweight_vs_normal	TRUE
hsa-miR-3648-3p	100.134	85.7862	59.0906	186.525	52.7752	43.8054	35.4132	46.2605	-0.35288	0.32182	0.646922	obese_vs_normal	FALSE	-0.768745	0.000123036	0.00707382	overweight_vs_normal	TRUE	-0.166251	0.578794	0.820336	underweight_vs_normal	FALSE
hsa-miR-3621-3p	32.8091	42.768	37.5315	122.804	21.2111	22.4761	15.9435	19.2911	1.47536	0.000227401	0.019006	obese_vs_normal	TRUE	-0.415153	0.0664614	0.268021	overweight_vs_normal	FALSE	-0.874303	0.0111036	0.142841	underweight_vs_normal	FALSE
hsa-miR-3619-3p	56.1803	237.867	124.133	32.9985	19.3246	38.4546	21.0309	13.8974	-1.79097	0.00202352	0.0556629	obese_vs_normal	FALSE	-0.163917	0.61043	0.818474	overweight_vs_normal	FALSE	-2.62587	7.20502e-08	3.71959e-05	underweight_vs_normal	TRUE
hsa-miR-3615-5p	37.335	22.5593	10.6867	13.6402	20.2761	12.8048	8.37139	6.91177	-0.778448	0.0413071	0.249413	obese_vs_normal	FALSE	-0.755286	0.00038635	0.0125288	overweight_vs_normal	TRUE	0.174619	0.577686	0.820336	underweight_vs_normal	FALSE
hsa-miR-3605-5p	52.0249	37.8468	21.9429	9.06078	5.54118	10.0339	4.84561	3.21275	-0.852782	0.0448081	0.256858	obese_vs_normal	FALSE	-0.628894	0.00374778	0.0486141	overweight_vs_normal	TRUE	0.194598	0.544309	0.815449	underweight_vs_normal	FALSE
hsa-miR-345-3p	33.3888	17.8417	17.3414	10.1417	8.5332	12.3023	6.89181	5.03898	-1.21524	0.000982511	0.0431374	obese_vs_normal	TRUE	-0.451046	0.0207058	0.138343	overweight_vs_normal	FALSE	0.058288	0.84254	0.954386	underweight_vs_normal	FALSE
hsa-miR-3196-3p	34.2742	17.9358	13.845	25.8088	10.7338	11.0025	9.68756	16.5476	-0.175488	0.598958	0.82957	obese_vs_normal	FALSE	-0.636281	0.000824091	0.0195991	overweight_vs_normal	TRUE	-0.177409	0.535467	0.815449	underweight_vs_normal	FALSE
hsa-miR-3178-3p	21.5	19.6064	12.6479	11.2283	10.3665	13.3314	9.79673	8.76713	-0.754848	0.0193027	0.182456	obese_vs_normal	FALSE	-0.597363	0.000721498	0.0179978	overweight_vs_normal	TRUE	-0.036446	0.890838	0.970755	underweight_vs_normal	FALSE
hsa-miR-2861-5p	87.932	60.5202	36.7371	64.7442	31.7885	29.7609	21.8044	39.1559	-0.766605	0.030944	0.214845	obese_vs_normal	FALSE	-0.592662	0.00294647	0.0428749	overweight_vs_normal	TRUE	-0.158674	0.597246	0.831127	underweight_vs_normal	FALSE
hsa-miR-22-3p	235.995	18.9591	26.9772	12.323	10.4776	6.441	3.98723	4.77847	-1.11936	0.0209943	0.1869	obese_vs_normal	FALSE	-0.853126	0.00187348	0.0317946	overweight_vs_normal	TRUE	0.685041	0.0903381	0.400105	underweight_vs_normal	FALSE
hsa-miR-219a-5p	52.7711	51.815	30.04	59.338	20.6419	27.4495	19.8789	42.9424	-0.272039	0.432371	0.721204	obese_vs_normal	FALSE	-0.569028	0.00360419	0.0477736	overweight_vs_normal	TRUE	-0.232531	0.430688	0.757296	underweight_vs_normal	FALSE
hsa-miR-21-5p	1446.19	174.544	291.67	103.999	54.4945	46.507	31.7166	31.9793	-1.06148	0.0239515	0.194802	obese_vs_normal	FALSE	-1.06642	5.45727e-05	0.00458815	overweight_vs_normal	TRUE	0.298907	0.446889	0.771594	underweight_vs_normal	FALSE
hsa-miR-215-5p	3234.26	109.762	132.328	16.5508	16.4884	12.493	8.85846	9.4288	-2.04982	0.000125622	0.0142491	obese_vs_normal	TRUE	-0.858452	0.00407517	0.0502752	overweight_vs_normal	FALSE	0.758872	0.0844962	0.389475	underweight_vs_normal	FALSE
hsa-miR-2114-5p	24.5755	31.9653	58.4077	98.3486	15.6438	18.7354	40.6392	36.6928	1.60438	0.000172723	0.0171428	obese_vs_normal	TRUE	0.779786	0.00112362	0.0237115	overweight_vs_normal	TRUE	-0.358415	0.329496	0.680216	underweight_vs_normal	FALSE
hsa-miR-2113-5p	43.5157	17.3946	49.0938	50.974	7.85817	6.84329	11.3231	6.64555	-0.106058	0.828567	0.93427	obese_vs_normal	FALSE	0.689654	0.0111356	0.0926882	overweight_vs_normal	FALSE	1.80389	9.37083e-06	0.00241884	underweight_vs_normal	TRUE
hsa-miR-2110	107.258	136.76	273.089	568.104	58.8589	48.8182	97.2994	72.5659	1.85333	7.89227e-05	0.0125329	obese_vs_normal	TRUE	0.903234	0.000587821	0.0153374	overweight_vs_normal	TRUE	-0.163117	0.679647	0.88603	underweight_vs_normal	FALSE
hsa-miR-200c-3p	1214.96	70.6092	81.1479	23.5322	28.4858	15.7675	9.7486	9.7068	-1.26935	0.0105849	0.139486	obese_vs_normal	FALSE	-0.999119	0.000349919	0.0118555	overweight_vs_normal	TRUE	0.769434	0.0632547	0.340159	underweight_vs_normal	FALSE
hsa-miR-200b-3p	884.849	96.0541	93.5524	24.317	30.5499	21.4822	17.2185	12.9722	-1.52391	0.000782112	0.0413998	obese_vs_normal	TRUE	-0.650217	0.0103849	0.0886688	overweight_vs_normal	FALSE	0.616064	0.102702	0.412605	underweight_vs_normal	FALSE
hsa-miR-200a-3p	482.866	52.4572	46.9759	25.6085	22.706	18.3163	14.5785	14.6883	-1.23239	0.00392275	0.0853333	obese_vs_normal	FALSE	-1.0167	2.28945e-05	0.00225959	overweight_vs_normal	TRUE	0.424513	0.235369	0.597217	underweight_vs_normal	FALSE
hsa-miR-197-5p	51.2193	76.1567	52.0977	64.0984	39.2909	53.4014	41.5742	59.7905	-0.442828	0.124657	0.430337	obese_vs_normal	FALSE	-0.645234	5.94889e-05	0.00482285	overweight_vs_normal	TRUE	-0.544849	0.0255888	0.223233	underweight_vs_normal	FALSE
hsa-miR-194-3p	873.294	75.7596	50.8377	44.3515	50.4381	38.7913	27.6259	18.5561	-1.33733	0.000475994	0.0302351	obese_vs_normal	TRUE	-0.676969	0.00154962	0.0279178	overweight_vs_normal	TRUE	0.610433	0.054486	0.321297	underweight_vs_normal	FALSE
hsa-miR-194-1-3p	1201.88	66.8838	45	28.9774	30.9628	30.4398	19.5569	14.5584	-1.33979	0.0017501	0.0556629	obese_vs_normal	FALSE	-0.834218	0.000516561	0.0146574	overweight_vs_normal	TRUE	0.389978	0.273329	0.623265	underweight_vs_normal	FALSE
hsa-miR-192-5p	8004.9	405.994	592.528	96.7123	143.311	77.1375	43.6722	42.0749	-1.61477	0.00103226	0.0431374	obese_vs_normal	TRUE	-1.03504	0.00017526	0.00815234	overweight_vs_normal	TRUE	0.615797	0.132376	0.474576	underweight_vs_normal	FALSE
hsa-miR-182-5p	93.9134	74.3684	32.8889	28.2269	16.4884	23.0699	16.142	16.4417	-1.06552	0.0164675	0.165509	obese_vs_normal	FALSE	-0.905023	0.00028166	0.0105723	overweight_vs_normal	TRUE	-0.354087	0.340718	0.691822	underweight_vs_normal	FALSE
hsa-miR-181c-3p	26.9569	25.2237	11.4628	25.0433	9.54117	13.6273	8.52587	17.4321	-0.127449	0.739942	0.906925	obese_vs_normal	FALSE	-1.19341	5.55404e-08	6.61744e-05	overweight_vs_normal	TRUE	-0.206468	0.526665	0.813506	underweight_vs_normal	FALSE
hsa-miR-152-3p	190.191	37.7782	17.4537	17.5328	13.4765	12.4363	7.55135	6.41218	-1.08586	0.00509465	0.0995955	obese_vs_normal	FALSE	-0.682337	0.00148562	0.0274	overweight_vs_normal	TRUE	0.692232	0.0278208	0.233536	underweight_vs_normal	FALSE
hsa-miR-148a-3p	1339.69	166.409	68.069	60.1095	21.0701	16.7973	11.4501	19.3896	-0.876503	0.0749218	0.337999	obese_vs_normal	FALSE	-1.07712	0.000108466	0.00700661	overweight_vs_normal	TRUE	0.818729	0.0468507	0.295861	underweight_vs_normal	FALSE
hsa-miR-1469-3p	52.4831	38.4117	15.3812	32.3295	15.7163	15.3821	12.3776	10.028	-0.692183	0.127628	0.433064	obese_vs_normal	FALSE	-1.12167	1.01634e-05	0.00135711	overweight_vs_normal	TRUE	0.207297	0.58107	0.820336	underweight_vs_normal	FALSE
hsa-miR-143-3p	338.757	57.6833	50.3898	50.7186	22.4415	31.7418	24.5101	26.7666	-0.957156	0.00684979	0.113517	obese_vs_normal	FALSE	-0.629637	0.00149674	0.0274	overweight_vs_normal	TRUE	0.101912	0.732531	0.913452	underweight_vs_normal	FALSE
hsa-miR-1307-3p	38.7122	20.5042	14.5153	17.5841	12.342	16.5285	12.6065	16.3815	-0.252298	0.413604	0.710287	obese_vs_normal	FALSE	-0.547305	0.00133934	0.0259854	overweight_vs_normal	TRUE	0.10037	0.695475	0.892865	underweight_vs_normal	FALSE
hsa-miR-1302	112.636	124.36	91.5396	106.974	100.92	96.6437	76.2601	69.6447	-0.407108	0.0565632	0.293537	obese_vs_normal	FALSE	-0.387933	0.00107756	0.0232958	overweight_vs_normal	TRUE	-0.117746	0.512179	0.805521	underweight_vs_normal	FALSE
hsa-miR-1290-5p	649.486	99.1934	70.0619	111.229	40.2488	37.8883	25.5706	35.3754	-0.068247	0.877732	0.953377	obese_vs_normal	FALSE	-0.744498	0.00281336	0.0420153	overweight_vs_normal	TRUE	0.36512	0.32731	0.67861	underweight_vs_normal	FALSE
hsa-miR-1286	19.0207	27.7942	29.7663	68.1169	2.56816	5.39504	5.61633	25.1554	1.86812	0.00113479	0.0450513	obese_vs_normal	TRUE	-0.119439	0.711464	0.877884	overweight_vs_normal	FALSE	-1.16798	0.0178474	0.184275	underweight_vs_normal	FALSE
hsa-miR-1285-3p	73.1303	30.4181	18.0941	27.5006	20.0316	20.4548	15.7484	17.1697	-0.341558	0.247335	0.577474	obese_vs_normal	FALSE	-0.651991	8.93016e-05	0.00632634	overweight_vs_normal	TRUE	0.0196188	0.936982	0.981131	underweight_vs_normal	FALSE
hsa-miR-1260a-3p	35.4021	32.0768	15.9241	27.3037	23.2893	17.458	13.1913	12.0144	-0.12585	0.734522	0.904203	obese_vs_normal	FALSE	-0.614766	0.0030171	0.043623	overweight_vs_normal	TRUE	0.187471	0.542383	0.815449	underweight_vs_normal	FALSE
hsa-miR-125b-5p	29.2317	14.8736	16.2683	13.1944	10.1381	10.6103	13.8468	11.4982	0.273365	0.405252	0.701025	obese_vs_normal	FALSE	0.253975	0.152574	0.417176	overweight_vs_normal	FALSE	0.87329	0.00102919	0.0425056	underweight_vs_normal	TRUE
hsa-miR-1255b-5p	11.2369	22.378	38.9048	40.5796	8.25674	9.82643	18.6222	17.9498	1.19721	0.00544785	0.100671	obese_vs_normal	FALSE	0.723436	0.00266464	0.0403249	overweight_vs_normal	TRUE	-0.722028	0.0550003	0.322658	underweight_vs_normal	FALSE
hsa-miR-1246-3p	2415.12	2664.69	1271.02	2194.49	716.556	908.658	704.913	992.269	-0.124549	0.781019	0.917193	obese_vs_normal	FALSE	-0.826127	0.000984558	0.0221282	overweight_vs_normal	TRUE	-0.165264	0.657539	0.878279	underweight_vs_normal	FALSE
hsa-miR-124-5p	58.2405	44.4017	20.9779	33.588	30.8549	23.9793	13.4758	23.5378	-0.357318	0.323952	0.648557	obese_vs_normal	FALSE	-1.0679	1.76357e-07	0.000100083	overweight_vs_normal	TRUE	-0.198249	0.514689	0.80617	underweight_vs_normal	FALSE
hsa-miR-12117-3p	8.81551	27.396	20.9039	15.8581	5.61037	11.6681	11.1294	11.1318	-1.36129	0.00180454	0.0556629	obese_vs_normal	FALSE	-0.76021	0.00143935	0.0272278	overweight_vs_normal	TRUE	-0.94562	0.0099533	0.136116	underweight_vs_normal	FALSE
hsa-miR-1203	139.64	369.338	231.813	525.225	78.3034	168.66	109.265	63.6073	0.18929	0.630539	0.845689	obese_vs_normal	FALSE	-0.154529	0.481851	0.741949	overweight_vs_normal	FALSE	-1.2498	0.000203285	0.017491	underweight_vs_normal	TRUE
Male
(Underweight, n=2; Normal, n=70; Overweight, n=34; Obese, n=10 )
ID	Average				Median				BMI: Obese vs Normal					BMI: Overweight vs Normal					BMI: Underweight vs Normal
	Underweight	Normal	Overweight	Obese	Underweight	Normal	Overweight	Obese	log2FoldChange	pvalue	padj	comparison	threshold	log2FoldChange	pvalue	padj	comparison	threshold	lo2FoldChange	pvalue	padj	comparison	threshold
hsa-miR-3145-3p	241.575	8.65305	63.4686	2.3368	241.575	1.42452	0.918186	1.33786	-0.527067	0.629308	0.999783	obese_vs_normal	FALSE	0.0400468	0.946708	0.969966	overweight_vs_normal	FALSE	8.33082	1.22971e-05	0.00861538	underweight_vs_normal	TRUE
hsa-miR-425-3p	87.4275	47.2422	14.6129	35.3351	87.4275	24.6232	12.5696	20.0378	-0.727846	0.182331	0.999783	obese_vs_normal	FALSE	-1.1857	0.00023949	0.0424497	overweight_vs_normal	TRUE	0.970417	0.36795	0.99797	underweight_vs_normal	FALSE
hsa-miR-4466-3p	22.72	106.81	33.5852	53.0113	22.72	58.2032	22.708	48.1382	-1.17282	0.0219289	0.748853	obese_vs_normal	FALSE	-1.3997	2.89019e-06	0.00204915	overweight_vs_normal	TRUE	-2.20391	0.0495617	0.99797	underweight_vs_normal	FALSE
hsa-miR-4476-5p	0	74.7217	76.0839	256.923	0	1.89386	1.68422	94.0948	2.77901	0.033278	0.826678	obese_vs_normal	FALSE	0.51924	0.489261	0.745991	overweight_vs_normal	FALSE	-13.2789	4.16211e-06	0.00485995	underweight_vs_normal	TRUE
hsa-miR-455-5p	90.6865	4.72109	2.93213	1.8483	90.6865	1.51069	1.49069	1.41915	-1.37164	0.0962565	0.928889	obese_vs_normal	FALSE	-0.0242305	0.956121	NA	overweight_vs_normal	NA	5.32807	0.000111629	0.0355488	underweight_vs_normal	TRUE
hsa-miR-4674	61.1622	100.038	35.9352	132.863	61.1622	49.6505	22.6175	88.224	0.0841676	0.853332	0.999783	obese_vs_normal	FALSE	-1.17521	1.14339e-05	0.00405331	overweight_vs_normal	TRUE	-0.372691	0.686443	0.99797	underweight_vs_normal	FALSE
hsa-miR-6131-5p	337.247	55.7968	35.7087	28.3026	337.247	18.8431	17.0465	20.6614	-1.30113	0.0144487	0.748853	obese_vs_normal	FALSE	-0.445621	0.146988	0.446018	overweight_vs_normal	FALSE	4.05181	5.12943e-05	0.0224605	underweight_vs_normal	TRUE
hsa-miR-8059-3p	52.5811	17.7499	7.01061	9.13109	52.5811	9.60444	3.12109	7.67706	-1.03714	0.102419	0.944344	obese_vs_normal	FALSE	-1.46029	6.99924e-05	0.0165415	overweight_vs_normal	TRUE	1.36984	0.25052	0.99797	underweight_vs_normal	FALSE
Female
(Underweight, n=23; Normal, n=145; Overweight, n=32; Obese, n=8 )
ID	Average				Median				BMI: Obese vs Normal					BMI: Overweight vs Normal					BMI: Underweight vs Normal
	Underweight	Normal	Overweight	Obese	Underweight	Normal	Overweight	Obese	log2FoldChange	pvalue	padj	comparison	threshold	log2FoldChange	pvalue	padj	comparison	threshold	lo2FoldChange	pvalue	padj	comparison	threshold
hsa-miR-10400-5p	97.6993	100.509	42.1576	87.3176	36.2828	44.9894	28.261	62.297	-0.483378	0.37511	0.741183	obese_vs_normal	FALSE	-0.906813	0.00174254	0.0486651	overweight_vs_normal	TRUE	-0.432933	0.193174	0.556727	underweight vs normal	FALSE
hsa-miR-106b-5p	37.6907	77.7022	46.5238	69.4893	7.8219	38.0213	18.5961	25.3988	-1.52477	0.0214171	0.327237	obese_vs_normal	FALSE	-0.873768	0.0132724	0.140114	overweight_vs_normal	FALSE	-1.41308	0.000674066	0.0490737	underweight vs normal	TRUE
hsa-miR-12117-3p	8.49832	29.2988	11.6305	19.3645	5.61037	12.2919	9.31138	12.4297	-1.79991	0.00579415	0.225225	obese_vs_normal	FALSE	-1.25903	0.000193098	0.015599	overweight_vs_normal	TRUE	-1.02924	0.0084028	0.126533	underweight vs normal	FALSE
hsa-miR-1231-3p	40.4312	24.529	47.2735	25.3645	14.3316	16.237	27.003	13.1625	-0.33296	0.531102	0.825328	obese_vs_normal	FALSE	0.875534	0.00143215	0.0475168	overweight_vs_normal	TRUE	0.403213	0.205925	0.573312	underweight vs normal	FALSE
hsa-miR-124-5p	57.7572	47.0563	23.3425	35.0674	30.8549	22.5435	15.2691	22.4372	-0.214138	0.70799	0.906205	obese_vs_normal	FALSE	-1.1703	0.000107465	0.0110928	overweight_vs_normal	TRUE	-0.301394	0.384308	0.722455	underweight vs normal	FALSE
hsa-miR-128-2-5p	11.8766	11.2013	17.6685	4.08361	7.88289	7.17529	10.0745	4.49827	-0.823255	0.166472	0.598903	obese_vs_normal	FALSE	0.988771	0.000428338	0.0253528	overweight_vs_normal	TRUE	0.458584	0.162193	0.520759	underweight vs normal	FALSE
hsa-miR-128-3p	34.3694	23.6754	33.1572	10.5725	17.172	19.1826	28.9393	9.71688	-1.08818	0.00622315	0.225225	obese_vs_normal	FALSE	0.64452	0.000684505	0.0334687	overweight_vs_normal	TRUE	0.365131	0.100154	0.434072	underweight vs normal	FALSE
hsa-miR-1290-5p	701.783	77.2527	42.3508	49.6808	40.2488	40.6658	18.0282	28.5102	-0.709728	0.246235	0.662633	obese_vs_normal	FALSE	-1.22519	0.000158507	0.0140241	overweight_vs_normal	TRUE	0.139972	0.705534	0.884275	underweight vs normal	FALSE
hsa-miR-148a-3p	1449.57	226.728	14.9996	77.9003	21.0701	17.4351	10.3422	17.8275	-0.330736	0.635508	0.873988	obese_vs_normal	FALSE	-1.44785	0.000106537	0.0110928	overweight_vs_normal	TRUE	0.433956	0.305508	0.66283	underweight vs normal	FALSE
hsa-miR-181c-3p	21.9153	25.8132	12.6338	24.3609	9.54117	12.7358	10.6971	15.7594	-0.10817	0.855974	0.957711	obese_vs_normal	FALSE	-1.34297	2.57304e-05	0.00682958	overweight_vs_normal	TRUE	-0.447624	0.220114	0.586686	underweight vs normal	FALSE
hsa-miR-192-5p	8691.44	526.797	73.7131	86.4428	143.311	76.5199	47.8235	39.4848	-1.30606	0.0623538	0.462385	obese_vs_normal	FALSE	-1.39265	0.000178455	0.0150714	overweight_vs_normal	TRUE	0.355749	0.399519	0.734587	underweight vs normal	FALSE
hsa-miR-200a-3p	522.487	55.8193	17.2031	28.682	22.706	18.6528	13.7645	12.0944	-0.854106	0.14913	0.59105	obese_vs_normal	FALSE	-1.25371	6.77169e-05	0.008987	overweight_vs_normal	TRUE	0.0975962	0.785757	0.922835	underweight vs normal	FALSE
hsa-miR-200c-3p	1319.06	90.4196	14.7078	26.9334	28.4858	16.696	9.74001	7.77628	-0.81985	0.239773	0.659177	obese_vs_normal	FALSE	-1.28297	0.000537194	0.029356	overweight_vs_normal	TRUE	0.539056	0.200517	0.565891	underweight vs normal	FALSE
hsa-miR-21-5p	1565.77	208.73	53.1042	130.165	54.4945	49.6442	32.4291	30.1909	-0.667193	0.311053	0.699931	obese_vs_normal	FALSE	-1.22966	0.000443073	0.0253528	overweight_vs_normal	TRUE	-0.0502484	0.899829	0.960994	underweight vs normal	FALSE
hsa-miR-2110	82.4771	120.157	275.541	755.767	45.5258	41.7889	83.8956	178.487	2.56068	0.000364413	0.0806105	obese_vs_normal	FALSE	1.30422	0.000618647	0.0319291	overweight_vs_normal	TRUE	-0.648501	0.137709	0.488243	underweight vs normal	FALSE
hsa-miR-2113-5p	41.6019	14.7118	72.0623	52.342	6.67721	5.86536	10.7138	10.3373	1.41877	0.064124	0.470997	obese_vs_normal	FALSE	1.74613	1.3854e-05	0.00476767	overweight_vs_normal	TRUE	1.80049	0.00010335	0.0141811	underweight vs normal	TRUE
hsa-miR-2114-5p	23.2987	28.2616	55.5219	133.342	15.6438	16.1851	41.4817	63.0037	2.21899	0.000694958	0.0806105	obese_vs_normal	FALSE	1.14558	0.000956876	0.0393161	overweight_vs_normal	TRUE	-0.342736	0.394983	0.730504	underweight vs normal	FALSE
hsa-miR-215-5p	3514.68	149.553	13.0545	12.5162	23.4657	13.0664	8.33225	7.51041	-1.70815	0.0253095	0.343304	obese_vs_normal	FALSE	-1.30606	0.00116387	0.0441319	overweight_vs_normal	TRUE	0.68878	0.129755	0.475461	underweight vs normal	FALSE
hsa-miR-3169	75.4745	83.3058	207.436	250.507	60.4673	50.703	59.7837	51.7982	1.27095	0.029166	0.36293	obese_vs_normal	FALSE	1.03977	0.000748243	0.0350215	overweight_vs_normal	TRUE	-0.089267	0.802231	0.927172	underweight vs normal	FALSE
hsa-miR-3169-3p	22.8863	17.3103	71.1144	56.9714	13.3526	8.55592	14.0055	11.2839	1.27956	0.0698305	0.476837	obese_vs_normal	FALSE	1.69208	5.00322e-06	0.00453192	overweight_vs_normal	TRUE	0.275632	0.521792	0.809366	underweight vs normal	FALSE
hsa-miR-3619-3p	59.0899	296.321	119.158	27.2477	19.3246	44.7017	23.3966	19.0187	-2.38337	0.0092534	0.261552	obese_vs_normal	FALSE	-0.536859	0.262483	0.604425	overweight_vs_normal	FALSE	-2.56292	3.43398e-06	0.00141686	underweight vs normal	TRUE
hsa-miR-3682-3p	9.6386	23.102	9.62882	10.7791	7.31417	14.7423	6.18559	7.42675	-0.595451	0.304939	0.699931	obese_vs_normal	FALSE	-0.928313	0.00182386	0.0492587	overweight_vs_normal	TRUE	-0.979345	0.00438085	0.0942739	underweight vs normal	FALSE
hsa-miR-375-3p	957.995	31.9707	7.60916	24.053	15.3442	8.79707	4.88122	11.4575	-0.465569	0.502824	0.814531	obese_vs_normal	FALSE	-1.53252	4.13915e-05	0.00854505	overweight_vs_normal	TRUE	0.213034	0.613085	0.84693	underweight vs normal	FALSE
hsa-miR-378a-3p	889.946	86.6794	17.6416	24.5863	12.342	13.2792	7.4992	9.11733	-0.960229	0.150371	0.59217	obese_vs_normal	FALSE	-1.48965	3.07771e-05	0.00714798	overweight_vs_normal	TRUE	0.10906	0.788098	0.923191	underweight vs normal	FALSE
hsa-miR-379-5p	9.63768	23.1583	13.3013	25.4667	2.68186	6.49705	4.87671	23.332	0.931907	0.238286	0.659177	obese_vs_normal	FALSE	-0.188522	0.649302	0.873004	overweight_vs_normal	FALSE	-2.14272	1.35962e-05	0.004007	underweight vs normal	TRUE
hsa-miR-3976-3p	54.5596	30.0406	19.393	21.3881	15.6438	20.4312	15.5423	22.3561	-1.06714	0.0180694	0.317307	obese_vs_normal	FALSE	-0.744559	0.00161364	0.0486651	overweight_vs_normal	TRUE	-0.576818	0.0370822	0.269368	underweight vs normal	FALSE
hsa-miR-4430-3p	25.9469	14.2312	10.6206	15.55	11.1321	11.1314	6.89181	10.819	0.248733	0.570622	0.850026	obese_vs_normal	FALSE	-0.544472	0.0172881	0.155176	overweight_vs_normal	FALSE	0.912349	0.000335721	0.0289232	underweight vs normal	TRUE
hsa-miR-4452	25.0044	28.2097	64.4323	198.403	10.3124	12.6022	11.9067	41.0656	3.4585	5.01363e-07	0.000829756	obese_vs_normal	TRUE	1.16017	0.00135162	0.0465059	overweight_vs_normal	TRUE	-0.813642	0.0540841	0.318787	underweight vs normal	FALSE
hsa-miR-4497-3p	110.495	60.682	43.537	65.8879	39.1095	31.8411	23.7017	48.096	-0.295159	0.558735	0.844961	obese_vs_normal	FALSE	-0.941261	0.000445911	0.0253528	overweight_vs_normal	TRUE	-0.0465672	0.879381	0.952246	underweight vs normal	FALSE
hsa-miR-4505	491.237	70.2712	143.794	201.546	47.8778	38.2979	63.8719	137.756	0.460047	0.413144	0.76397	obese_vs_normal	FALSE	0.939365	0.0015753	0.0486651	overweight_vs_normal	TRUE	-0.431739	0.209067	0.578158	underweight vs normal	FALSE
hsa-miR-4512	11.4331	18.6803	9.09795	12.0866	3.88155	12.4016	2.01121	3.15023	-0.672246	0.224119	0.65902	obese_vs_normal	FALSE	-1.06855	0.000311718	0.0214508	overweight_vs_normal	TRUE	-0.901316	0.00788057	0.123164	underweight vs normal	FALSE
hsa-miR-4522	13.8903	10.5225	24.2587	9.35801	7.88595	7.05847	10.9569	5.82961	0.633445	0.283088	0.691652	obese_vs_normal	FALSE	1.17659	4.66666e-05	0.00867065	overweight_vs_normal	TRUE	0.529633	0.11566	0.455942	underweight vs normal	FALSE
hsa-miR-4683	28.3937	43.1532	27.0004	33.5395	15.6438	24.7421	17.2867	12.4786	-0.598452	0.260366	0.675948	obese_vs_normal	FALSE	-0.592649	0.0321001	0.226775	overweight_vs_normal	FALSE	-1.19035	0.000225292	0.024462	underweight vs normal	TRUE
hsa-miR-4687-3p	17.9682	20.992	57.0507	44.2206	5.13631	6.409	8.85818	14.2872	1.16464	0.137424	0.59105	obese_vs_normal	FALSE	1.35854	0.00097338	0.0393161	overweight_vs_normal	TRUE	-1.21153	0.011899	0.149629	underweight vs normal	FALSE
hsa-miR-4725-5p	14.452	27.2643	35.8279	52.2207	6.30632	14.7158	14.9169	47.003	1.55999	0.0112961	0.279673	obese_vs_normal	FALSE	0.373853	0.248982	0.590752	overweight_vs_normal	FALSE	-1.47937	0.000109984	0.0141811	underweight vs normal	TRUE
hsa-miR-4734	23.5121	29.4075	14.3392	12.9213	10.5788	10.2765	8.34498	10.2855	-0.860028	0.120512	0.57697	obese_vs_normal	FALSE	-0.920575	0.00163927	0.0486651	overweight_vs_normal	TRUE	-0.399618	0.237257	0.597504	underweight vs normal	FALSE
hsa-miR-4748-3p	7.53962	16.2331	29.3586	40.159	5.61037	8.76037	11.5474	18.572	1.09374	0.0492142	0.422927	obese_vs_normal	FALSE	0.952968	0.000961961	0.0393161	overweight_vs_normal	TRUE	-1.1085	0.00139256	0.0526592	underweight vs normal	FALSE
hsa-miR-4771-5p	9.67354	38.115	12.48	21.1116	7.35737	13.0125	9.44708	9.03426	-0.400226	0.547276	0.835955	obese_vs_normal	FALSE	-0.961102	0.00567944	0.0844192	overweight_vs_normal	FALSE	-1.59683	8.54397e-05	0.0141811	underweight vs normal	TRUE
hsa-miR-5090-3p	13.8476	30.6103	35.9156	13.7856	10.1168	10.8549	12.5111	4.49924	-0.391144	0.526821	0.82408	obese_vs_normal	FALSE	1.27131	5.92911e-05	0.00887076	overweight_vs_normal	TRUE	-0.386224	0.303322	0.662292	underweight vs normal	FALSE
hsa-miR-548d-5p	76.3169	64.3777	25.7515	111.186	15.0255	20.5877	11.4712	72.605	0.991442	0.167705	0.598903	obese_vs_normal	FALSE	-1.17948	0.00191139	0.0493246	overweight_vs_normal	TRUE	-0.453672	0.295815	0.656207	underweight vs normal	FALSE
hsa-miR-551a	82.487	135.415	69.2354	131.934	73.343	84.9391	44.5617	70.122	-0.284389	0.603729	0.865912	obese_vs_normal	FALSE	-0.923535	0.00134094	0.0465059	overweight_vs_normal	TRUE	-0.604974	0.0667467	0.348603	underweight vs normal	FALSE
hsa-miR-555	16.2603	32.3904	16.3388	46.7263	6.97954	10.702	8.7764	18.3089	0.630847	0.374076	0.741183	obese_vs_normal	FALSE	-0.508982	0.175666	0.496784	overweight_vs_normal	FALSE	-1.58165	0.000334079	0.0289232	underweight vs normal	TRUE
hsa-miR-6131-5p	684.238	66.4271	22.7755	62.6667	26.4428	26.1706	16.9134	24.2292	-1.42003	0.0101104	0.265598	obese_vs_normal	FALSE	-1.26262	1.53961e-05	0.00476767	overweight_vs_normal	TRUE	-0.258198	0.439732	0.764594	underweight vs normal	FALSE
hsa-miR-638	46.3578	48.7383	96.2761	24.726	12.8408	16.4926	9.02063	10.5154	-1.07967	0.121688	0.57697	obese_vs_normal	FALSE	-1.21495	0.000799146	0.036215	overweight_vs_normal	TRUE	0.0129123	0.975055	0.989231	underweight vs normal	FALSE
hsa-miR-641-3p	33.0134	33.2257	53.0874	25.2791	15.4275	18.173	28.2105	14.8793	-0.526203	0.290968	0.693328	obese_vs_normal	FALSE	0.791518	0.00188434	0.0493112	overweight_vs_normal	TRUE	-0.0953172	0.750116	0.906622	underweight vs normal	FALSE
hsa-miR-6511b-5p	36.5595	12.9052	15.4341	6.44196	16.0833	10.2147	11.9867	5.0687	-0.48287	0.259255	0.675818	obese_vs_normal	FALSE	0.350078	0.0873469	0.363356	overweight_vs_normal	FALSE	1.15129	7.03949e-07	0.000363062	underweight vs normal	TRUE
hsa-miR-6788-3p	51.0207	44.4005	122.85	213.103	16.3649	20.5339	44.0283	9.5198	1.4937	0.0227211	0.327237	obese_vs_normal	FALSE	1.65001	1.77854e-06	0.00330452	overweight_vs_normal	TRUE	-0.303912	0.446887	0.767634	underweight vs normal	FALSE
hsa-miR-6871-3p	9.45132	13.037	19.2588	36.3158	7.85817	6.48133	7.89612	11.4347	1.61148	0.0113273	0.279673	obese_vs_normal	FALSE	1.16821	0.000342695	0.0227403	overweight_vs_normal	TRUE	-0.506935	0.186338	0.548772	underweight vs normal	FALSE
hsa-miR-8075	14.9521	51.4558	20.4312	23.9548	7.8219	12.8541	7.84652	5.99967	-0.589622	0.39821	0.756644	obese_vs_normal	FALSE	-1.35318	0.000279113	0.0207128	overweight_vs_normal	TRUE	-0.952227	0.0259167	0.225866	underweight vs normal	FALSE
hsa-miR-8075-5p	13.5906	51.3007	23.7725	20.2743	8.4036	13.0341	6.14741	5.30645	-0.489619	0.488538	0.807971	obese_vs_normal	FALSE	-1.17376	0.00182931	0.0492587	overweight_vs_normal	TRUE	-1.10996	0.0105928	0.141903	underweight vs normal	FALSE
hsa-miR-9899-5p	31.7663	72.5156	67.897	39.0413	6.6763	35.446	13.3687	17.9321	-0.770983	0.242234	0.66031	obese_vs_normal	FALSE	-0.294235	0.385377	0.707954	overweight_vs_normal	FALSE	-1.44388	0.000312059	0.0289232	underweight vs normal	TRUE

## Sheet: Smoking
DEmiRNAs according to smoking status
Both sexes
(Never,n=181; Former,n=94; ≤16cig/day,n=41; >16cig/day,n=16)
	Average				Median				SMOKE: Former vs Never					SMOKE: ≤16 cigs/day vs Never					SMOKE: >16 cigs/day vs Never
ID	Never	Former	≤16 cigs/day	> 16 cigs/day	Never	Former	≤16 cigs/day	> 16 cigs/day	log2FoldChange	pvalue	padj	comparison	threshold	log2FoldChange	pvalue	padj	comparison	threshold	log2FoldChange	pvalue	padj	comparison	threshold
hsa-let-7a-3p	124.764	101.473	172.617	7317.43	29.3547	20.9576	21.4238	53.3975	-0.454317	0.0354622	0.293746	former_vs_never	FALSE	-0.491218	0.0893454	0.382059	_16_vs_never	FALSE	3.53469	9.40489e-16	3.46884e-13	16__vs_never	TRUE
hsa-let-7b-5p	67.3101	97.0132	116.478	4196.02	16.9017	12.3637	13.6331	20.3767	-0.309217	0.193385	0.592209	former_vs_never	FALSE	-0.42045	0.187252	0.535446	_16_vs_never	FALSE	3.04509	3.05871e-10	4.83494e-08	16__vs_never	TRUE
hsa-miR-106b-5p	58.6705	53.9326	48.1435	40.7395	17.9509	13.3585	32.4479	8.35933	0.24879	0.260075	0.662976	former_vs_never	FALSE	0.662301	0.023197	0.211628	_16_vs_never	FALSE	1.82626	6.93087e-05	0.00184795	16__vs_never	TRUE
hsa-miR-1181-3p	128.995	92.8112	99.2516	146.948	80.9256	65.1727	54.1895	70.0955	-0.559543	0.000496949	0.030873	former_vs_never	TRUE	-0.620536	0.0040379	0.0888224	_16_vs_never	FALSE	-0.32332	0.329658	0.626209	16__vs_never	FALSE
hsa-miR-1202-3p	54.5514	31.101	27.3739	28.1345	15.83	13.4141	15.6163	19.6557	-0.0277599	0.898969	0.976372	former_vs_never	FALSE	-0.962764	0.00106729	0.0388717	_16_vs_never	TRUE	-0.180836	0.689899	0.872427	16__vs_never	FALSE
hsa-miR-12119	18.1331	15.7799	18.6408	4.60084	11.0096	7.69139	10.8965	1.80154	-0.0921	0.619651	0.889998	former_vs_never	FALSE	0.180955	0.464235	0.762027	_16_vs_never	FALSE	-1.46407	0.000426525	0.00767398	16__vs_never	TRUE
hsa-miR-12128	39.1149	15.5667	18.6562	8.61725	15.6153	11.8726	12.7313	6.36487	-0.541856	0.00241143	0.0798988	former_vs_never	FALSE	-0.775133	0.00122051	0.0436857	_16_vs_never	TRUE	-1.16605	0.0029346	0.0347188	16__vs_never	TRUE
hsa-miR-12136	96.6334	86.96	121.562	277.451	60.5501	64.7138	83.9915	102.278	-0.14141	0.372121	0.749369	former_vs_never	FALSE	0.35045	0.0980342	0.398276	_16_vs_never	FALSE	1.11886	0.000605122	0.010145	16__vs_never	TRUE
hsa-miR-12136-3p	21.9881	22.4209	38.086	58.3099	16.9658	15.952	22.1887	27.203	-0.0909691	0.539712	0.844141	former_vs_never	FALSE	0.516464	0.00845214	0.125111	_16_vs_never	FALSE	1.12114	0.000215489	0.00462988	16__vs_never	TRUE
hsa-miR-1229-5p	38.809	24.8122	45.2704	268.161	21.4675	14.9746	22.8435	40.122	-0.535708	0.00334178	0.0922702	former_vs_never	FALSE	0.11574	0.632053	0.848734	_16_vs_never	FALSE	1.72756	2.49161e-06	0.000114874	16__vs_never	TRUE
hsa-miR-124-3p	11.1551	9.25709	16.5759	9.90784	7.29793	8.05799	10.0818	9.05426	-0.122609	0.45765	0.794253	former_vs_never	FALSE	0.727732	0.000742604	0.0290759	_16_vs_never	TRUE	-0.0959263	0.782722	0.916977	16__vs_never	FALSE
hsa-miR-1257	21.1914	22.5431	34.353	41.6221	15.1197	13.562	17.3995	11.4673	0.198079	0.209815	0.607685	former_vs_never	FALSE	0.603762	0.00381454	0.086076	_16_vs_never	FALSE	1.08607	0.00077806	0.0122989	16__vs_never	TRUE
hsa-miR-1281	74.1712	66.0979	123.494	113.88	12.2084	9.83259	12.7519	7.55595	0.066989	0.833904	0.958429	former_vs_never	FALSE	0.495541	0.247399	0.599491	_16_vs_never	FALSE	1.99465	0.00249581	0.0317427	16__vs_never	TRUE
hsa-miR-1291-3p	30.9694	18.9423	34.5109	18.6238	20.5877	14.8647	17.6989	9.47075	-0.582701	0.000345579	0.0238545	former_vs_never	TRUE	-0.12064	0.577738	0.823883	_16_vs_never	FALSE	-0.869221	0.0130094	0.0983829	16__vs_never	FALSE
hsa-miR-1324	26.5363	41.2508	55.78	46.2964	16.1612	15.9985	21.1495	18.7839	-0.0669081	0.73025	0.924872	former_vs_never	FALSE	0.938225	0.000254307	0.0195534	_16_vs_never	TRUE	0.744639	0.0619602	0.267287	16__vs_never	FALSE
hsa-miR-137-3p	46.6006	41.9598	75.4857	686.751	26.4595	24.836	23.9409	62.316	-0.381401	0.0477027	0.331085	former_vs_never	FALSE	-0.317016	0.219152	0.56587	_16_vs_never	FALSE	1.80605	4.271e-06	0.000180888	16__vs_never	TRUE
hsa-miR-143-3p	49.4211	51.274	50.698	595.774	31.7418	28.6749	22.8628	20.2727	0.127671	0.471829	0.798531	former_vs_never	FALSE	-0.118234	0.61821	0.842681	_16_vs_never	FALSE	1.48041	4.27449e-05	0.00124466	16__vs_never	TRUE
hsa-miR-1469-3p	40.8777	25.185	14.6444	55.9877	16.3962	13.0995	10.9314	11.6973	-0.713563	0.00150045	0.0585241	former_vs_never	FALSE	-1.3503	9.28286e-06	0.003588	_16_vs_never	TRUE	-0.243392	0.599118	0.8288	16__vs_never	FALSE
hsa-miR-148a-3p	55.5018	51.7845	129.341	3446.03	18.7617	11.9903	12.5399	17.5778	-0.305911	0.22145	0.623117	former_vs_never	FALSE	-0.238108	0.477169	0.768678	_16_vs_never	FALSE	2.31871	5.39449e-06	0.000221074	16__vs_never	TRUE
hsa-miR-151a-3p	122.171	114.026	109.009	573.697	101.611	94.4761	78.2078	166.882	-0.181418	0.121978	0.48755	former_vs_never	FALSE	-0.307797	0.0502963	0.303422	_16_vs_never	FALSE	0.93717	9.26809e-05	0.00225388	16__vs_never	TRUE
hsa-miR-181c-3p	25.6867	16.1659	21.5246	17.1821	12.7664	11.6138	9.57519	7.87824	-0.572198	0.00356974	0.0963638	former_vs_never	FALSE	-0.486994	0.0633507	0.329959	_16_vs_never	FALSE	-1.4288	0.000492146	0.0086438	16__vs_never	TRUE
hsa-miR-182-5p	47.8782	72.0043	55.8734	256.486	20.7626	19.5036	22.5343	34.1259	-0.0314358	0.888182	0.971276	former_vs_never	FALSE	0.153296	0.608103	0.835601	_16_vs_never	FALSE	1.50472	0.00104875	0.0156964	16__vs_never	TRUE
hsa-miR-192-5p	350.279	153.707	546.094	14380.8	83.8506	46.2293	50.9956	57.0888	-0.516627	0.0373372	0.301244	former_vs_never	FALSE	-0.676302	0.0426885	0.276079	_16_vs_never	FALSE	2.29652	7.29151e-06	0.000278209	16__vs_never	TRUE
hsa-miR-194-1-3p	54.1918	40.7104	77.4675	1967.2	27.5949	23.5797	23.4689	18.841	-0.189043	0.378302	0.751474	former_vs_never	FALSE	-0.0929775	0.745532	0.903517	_16_vs_never	FALSE	2.42707	3.32426e-08	2.62735e-06	16__vs_never	TRUE
hsa-miR-194-3p	66.5129	55.3902	79.5211	1398.15	42.8473	30.0164	27.909	23.211	-0.252236	0.186476	0.586455	former_vs_never	FALSE	-0.601713	0.0187951	0.19221	_16_vs_never	FALSE	2.05475	1.55263e-07	9.6392e-06	16__vs_never	TRUE
hsa-miR-200a-3p	41.6505	30.6896	66.1768	884.548	18.6528	17.0467	16.4805	16.624	-0.200793	0.341402	0.72019	former_vs_never	FALSE	-0.208783	0.45916	0.75893	_16_vs_never	FALSE	3.47018	5.5539e-16	2.45815e-13	16__vs_never	TRUE
hsa-miR-200b-3p	62.9471	37.5752	116.756	1900.18	24.0745	15.43	17.2674	21.828	-0.391288	0.0824902	0.417751	former_vs_never	FALSE	-0.384935	0.201702	0.54982	_16_vs_never	FALSE	2.79447	1.16303e-09	1.35462e-07	16__vs_never	TRUE
hsa-miR-200c-3p	52.9902	32.7843	89.4337	2216.26	15.8254	10.751	12.7388	18.2278	-0.345078	0.168261	0.567338	former_vs_never	FALSE	-0.275852	0.410794	0.719063	_16_vs_never	FALSE	2.52703	7.46174e-07	4.02752e-05	16__vs_never	TRUE
hsa-miR-206-5p	27.2022	22.2524	32.8885	69.121	11.514	9.45157	8.35247	22.612	-0.324217	0.119287	0.484327	former_vs_never	FALSE	-0.335295	0.226829	0.574917	_16_vs_never	FALSE	1.3155	0.00190888	0.0258528	16__vs_never	TRUE
hsa-miR-21-5p	189.998	111.114	217.202	2701.88	51.0077	35.111	32.9611	40.7925	-0.467388	0.046826	0.331085	former_vs_never	FALSE	-0.573686	0.0691115	0.336476	_16_vs_never	FALSE	2.31081	1.79463e-06	8.45004e-05	16__vs_never	TRUE
hsa-miR-2392-5p	10.7285	12.105	18.0344	27.2532	6.79821	6.67983	7.08441	11.4922	0.303996	0.0957018	0.441714	former_vs_never	FALSE	0.636823	0.00830969	0.124107	_16_vs_never	FALSE	1.06065	0.00404854	0.0434923	16__vs_never	TRUE
hsa-miR-302c-5p	21.9968	16.6025	20.7805	33.1364	6.81398	7.0851	11.3239	28.2831	-0.0742845	0.74092	0.928113	former_vs_never	FALSE	0.42299	0.157448	0.503977	_16_vs_never	FALSE	1.39625	0.00234995	0.0304119	16__vs_never	TRUE
hsa-miR-3127-5p	25.3647	20.4318	23.9766	71.576	16.2994	16.5528	18.8424	24.3701	-0.149744	0.358899	0.735316	former_vs_never	FALSE	-0.318611	0.143594	0.483674	_16_vs_never	FALSE	1.29549	8.95318e-05	0.0022292	16__vs_never	TRUE
hsa-miR-3168-3p	42.8154	41.4869	30.0816	56.0596	25.7392	22.4048	22.9609	23.3457	-0.225648	0.112731	0.477233	former_vs_never	FALSE	-0.648675	0.000750754	0.0290759	_16_vs_never	TRUE	-0.116122	0.693349	0.874089	16__vs_never	FALSE
hsa-miR-320a-3p	77.7195	85.0546	88.7987	818.375	27.9896	18.2053	21.974	34.1695	-0.728231	0.00175693	0.0614926	former_vs_never	FALSE	-0.705191	0.0235536	0.211628	_16_vs_never	FALSE	2.05617	1.6382e-05	0.00057545	16__vs_never	TRUE
hsa-miR-338-3p	21.6285	15.9557	24.0456	36.1283	10.7845	7.39554	7.08441	18.2959	-0.131495	0.564505	0.860885	former_vs_never	FALSE	0.120924	0.691242	0.881106	_16_vs_never	FALSE	1.63223	0.000524677	0.00907117	16__vs_never	TRUE
hsa-miR-378a-3p	45.4291	34.0757	77.2907	1642.67	12.0146	9.89462	10.3124	14.8661	-0.324187	0.180114	0.583352	former_vs_never	FALSE	-0.279873	0.385786	0.69705	_16_vs_never	FALSE	2.70892	3.18387e-08	2.6096e-06	16__vs_never	TRUE
hsa-miR-383-5p	21.8256	20.9224	20.5532	83.7844	7.19126	7.08797	7.93108	20.7881	0.178601	0.463074	0.794253	former_vs_never	FALSE	0.0786122	0.808782	0.928668	_16_vs_never	FALSE	1.77288	0.000306741	0.00611547	16__vs_never	TRUE
hsa-miR-3916-3p	58.9043	68.5667	67.0943	128.666	45.7625	45.7431	52.0958	65.1426	0.138977	0.303979	0.691113	former_vs_never	FALSE	0.0781191	0.666099	0.867517	_16_vs_never	FALSE	0.885191	0.0014745	0.0205225	16__vs_never	TRUE
hsa-miR-3920	38.1485	34.1549	78.1728	26.4347	26.8375	22.9013	37.5474	11.9179	-0.0173818	0.916037	0.980349	former_vs_never	FALSE	0.778022	0.000368396	0.02067	_16_vs_never	TRUE	-0.174535	0.618221	0.837797	16__vs_never	FALSE
hsa-miR-423-5p	23.4517	52.4694	41.8875	729.532	11.1299	11.2642	11.7034	12.4046	-0.137583	0.487167	0.809738	former_vs_never	FALSE	-0.162361	0.53766	0.797843	_16_vs_never	FALSE	3.05139	1.23157e-14	3.40683e-12	16__vs_never	TRUE
hsa-miR-425-3p	54.5465	26.2989	30.413	43.7105	22.9391	14.7609	17.3634	14.3007	-0.881314	2.55554e-05	0.00577319	former_vs_never	TRUE	-0.958677	0.000647195	0.0290759	_16_vs_never	TRUE	-0.565863	0.191288	0.502159	16__vs_never	FALSE
hsa-miR-4252	39.4555	17.0885	26.294	9.16346	16.5666	6.34406	12.4827	4.51489	-0.74441	0.000140999	0.0140153	former_vs_never	TRUE	-0.607131	0.0200154	0.196	_16_vs_never	FALSE	-0.58829	0.172085	0.478447	16__vs_never	FALSE
hsa-miR-4263	15.7562	15.9845	15.9816	146.303	9.15814	9.39892	11.3351	16.2076	-0.0206883	0.916432	0.980349	former_vs_never	FALSE	-0.184668	0.485165	0.772797	_16_vs_never	FALSE	1.55329	9.04734e-05	0.0022292	16__vs_never	TRUE
hsa-miR-4326	67.4397	39.3239	32.3288	13.3943	21.8804	13.4903	15.4367	8.04641	-0.776494	0.00102042	0.0507148	former_vs_never	FALSE	-0.937422	0.00320619	0.0792159	_16_vs_never	FALSE	-2.02944	6.31703e-05	0.00172587	16__vs_never	TRUE
hsa-miR-4421	22.6572	27.6606	16.6802	4.88436	12.0871	10.2378	9.51305	3.62519	0.239706	0.29685	0.687103	former_vs_never	FALSE	-0.399489	0.201499	0.54982	_16_vs_never	FALSE	-1.61323	0.00138363	0.019628	16__vs_never	TRUE
hsa-miR-4443-3p	46.6611	35.9629	59.2025	102.1	20.9146	18.1026	33.5976	15.4596	-0.156434	0.386485	0.755638	former_vs_never	FALSE	0.281367	0.237864	0.587166	_16_vs_never	FALSE	1.03608	0.00474276	0.048602	16__vs_never	TRUE
hsa-miR-4466-3p	99.5162	53.2238	44.524	64.7667	43.746	32.6486	24.0319	29.3274	-0.814214	3.10229e-05	0.00593015	former_vs_never	TRUE	-1.2811	1.2088e-06	0.00125473	_16_vs_never	TRUE	-0.786468	0.0520179	0.24286	16__vs_never	FALSE
hsa-miR-4505-3p	25.256	18.9372	15.3648	9.45299	10.8099	12.8088	8.82155	8.29801	-0.208476	0.259517	0.662976	former_vs_never	FALSE	-0.257259	0.302699	0.641215	_16_vs_never	FALSE	-1.16699	0.00353042	0.0394587	16__vs_never	TRUE
hsa-miR-4508-3p	89.258	153.634	136.894	405.509	48.709	53.8322	57.3054	86.5106	0.489095	0.0142111	0.177461	former_vs_never	FALSE	0.370135	0.166873	0.514077	_16_vs_never	FALSE	1.17837	0.00418215	0.0442828	16__vs_never	TRUE
hsa-miR-4533	12.503	12.4923	12.5625	24.8249	8.49051	6.57124	8.84943	12.8439	0.124899	0.460882	0.794253	former_vs_never	FALSE	0.00525462	0.981482	0.992749	_16_vs_never	FALSE	1.56411	6.14722e-06	0.000242925	16__vs_never	TRUE
hsa-miR-4670-3p	6.77451	5.21925	5.92148	18.1931	3.47447	3.09778	3.86212	10.0411	-0.243095	0.264123	0.662976	former_vs_never	FALSE	-0.14879	0.608186	0.835601	_16_vs_never	FALSE	1.49153	0.000667831	0.0108656	16__vs_never	TRUE
hsa-miR-4674	92.46	61.1769	58.387	95.0816	45.5413	35.0332	29.4981	41.5168	-0.474417	0.00861645	0.138474	former_vs_never	FALSE	-0.914179	0.000170583	0.0145055	_16_vs_never	TRUE	-0.303203	0.416256	0.711097	16__vs_never	FALSE
hsa-miR-4698	51.4761	36.6889	34.5114	404.899	22.6795	23.9219	22.8995	48.866	-0.344699	0.0862833	0.424601	former_vs_never	FALSE	-0.398058	0.139755	0.475624	_16_vs_never	FALSE	1.99409	1.14555e-06	5.76159e-05	16__vs_never	TRUE
hsa-miR-4739	38.8911	34.4105	143.336	104.733	12.846	16.8167	14.9558	28.7118	0.284063	0.208826	0.606939	former_vs_never	FALSE	0.577758	0.055543	0.315234	_16_vs_never	FALSE	1.58983	0.000633804	0.0105459	16__vs_never	TRUE
hsa-miR-5090-3p	23.7243	40.9342	23.1161	18.7875	10.0122	11.401	13.3856	15.5098	0.762475	0.000461804	0.0294252	former_vs_never	TRUE	0.119047	0.684892	0.877677	_16_vs_never	FALSE	0.267001	0.561974	0.804951	16__vs_never	FALSE
hsa-miR-5187-5p	68.0832	83.9597	41.8055	28.7476	24.8985	7.55977	17.7031	4.62971	0.08545	0.664259	0.907127	former_vs_never	FALSE	-0.973206	0.000287381	0.0200434	_16_vs_never	TRUE	0.0846804	0.839289	0.937581	16__vs_never	FALSE
hsa-miR-5191	16.7215	17.4295	19.4452	42.1814	11.8064	14.4462	13.4437	14.8593	0.0445986	0.78152	0.941841	former_vs_never	FALSE	0.32895	0.124688	0.457337	_16_vs_never	FALSE	1.10398	0.000801271	0.0124874	16__vs_never	TRUE
hsa-miR-5193-5p	26.9185	31.084	30.2117	64.7055	19.4121	20.9834	18.8107	27.0093	0.133175	0.38343	0.753247	former_vs_never	FALSE	-0.043397	0.831535	0.938189	_16_vs_never	FALSE	1.22482	8.16679e-05	0.00212625	16__vs_never	TRUE
hsa-miR-572	32.4976	22.3007	26.5756	18.4697	21.4237	14.425	14.7491	12.1915	-0.583325	0.00064791	0.0360893	former_vs_never	TRUE	-0.34959	0.126	0.459061	_16_vs_never	FALSE	-0.715325	0.0470163	0.230199	16__vs_never	FALSE
hsa-miR-6077	27.547	14.8368	17.3299	13.7109	12.1416	9.70422	6.97906	7.9698	-0.552287	0.00420174	0.0994412	former_vs_never	FALSE	-0.818209	0.00161361	0.0540301	_16_vs_never	FALSE	-1.21453	0.00257555	0.0321066	16__vs_never	TRUE
hsa-miR-615-5p	39.7645	39.3555	33.5814	168.218	6.92087	9.58007	8.84943	19.3629	0.618111	0.0256784	0.250938	former_vs_never	FALSE	-0.194663	0.601584	0.831483	_16_vs_never	FALSE	2.34898	3.63683e-05	0.00108761	16__vs_never	TRUE
hsa-miR-622	23.3155	18.2226	20.307	708.506	15.1197	10.0035	12.493	21.0836	-0.284252	0.158306	0.553311	former_vs_never	FALSE	-0.498268	0.0645975	0.331122	_16_vs_never	FALSE	2.73514	1.25627e-11	2.78012e-09	16__vs_never	TRUE
hsa-miR-638	69.979	41.1228	25.4137	53.038	18.0848	12.7656	11.8966	13.2678	-0.875443	0.000211902	0.0175525	former_vs_never	TRUE	-1.40564	1.037e-05	0.003588	_16_vs_never	TRUE	-0.762739	0.1175	0.391806	16__vs_never	FALSE
hsa-miR-638-3p	101.259	78.6372	78.8521	146.723	61.0099	46.6028	37.4791	60.8504	-0.547412	0.00166193	0.0614926	former_vs_never	FALSE	-0.90661	0.000108031	0.0118038	_16_vs_never	TRUE	-0.0564107	0.874769	0.955061	16__vs_never	FALSE
hsa-miR-641-3p	33.1987	28.2683	36.7984	128.082	17.8624	18.1816	20.8083	50.0822	-0.0636556	0.707183	0.913384	former_vs_never	FALSE	0.142769	0.527305	0.79565	_16_vs_never	FALSE	1.33447	9.39156e-05	0.00225908	16__vs_never	TRUE
hsa-miR-645	1010.57	613.447	784.5	263.434	137.477	51.2518	90.604	29.6154	-0.208641	0.330814	0.713751	former_vs_never	FALSE	-0.381418	0.18498	0.534067	_16_vs_never	FALSE	1.51251	0.000672653	0.0108656	16__vs_never	TRUE
hsa-miR-646	113.47	134.577	67.6854	76.4424	50.3298	32.5191	23.9409	23.8482	-0.23941	0.332388	0.714003	former_vs_never	FALSE	-1.2691	0.000138721	0.0132667	_16_vs_never	TRUE	0.272736	0.59389	0.826015	16__vs_never	FALSE
hsa-miR-6717-3p	71.4732	66.4833	45.6231	435.566	49.6442	46.312	36.3217	44.1784	-0.0929153	0.537122	0.841837	former_vs_never	FALSE	-0.736305	0.000291165	0.0200434	_16_vs_never	TRUE	0.0417372	0.892445	0.961529	16__vs_never	FALSE
hsa-miR-6717-5p	53.3917	49.5202	30.8791	394.848	37.692	33.6132	27.2178	36.6989	-0.151661	0.339512	0.718619	former_vs_never	FALSE	-0.917226	1.97157e-05	0.00511622	_16_vs_never	TRUE	0.363067	0.2634	0.574857	16__vs_never	FALSE
hsa-miR-6724-5p	36.2443	24.3939	18.6613	20.6998	23.9689	18.9477	15.7869	13.8688	-0.54344	0.000825909	0.042758	former_vs_never	TRUE	-0.89786	4.40728e-05	0.00914951	_16_vs_never	TRUE	-0.801664	0.0198205	0.127508	16__vs_never	FALSE
hsa-miR-6768-5p	34.9068	29.8034	34.6686	71.2046	18.7484	19.1577	19.1279	33.5776	-0.502288	0.00680729	0.128152	former_vs_never	FALSE	-0.0563502	0.819758	0.933692	_16_vs_never	FALSE	1.23431	0.00114702	0.0169224	16__vs_never	TRUE
hsa-miR-6829-5p	28.6151	21.4947	19.8022	102.7	12.8468	12.9684	15.6287	28.8481	-0.326053	0.0795168	0.409957	former_vs_never	FALSE	-0.47248	0.0576124	0.318094	_16_vs_never	FALSE	1.91453	3.02517e-07	1.71659e-05	16__vs_never	TRUE
hsa-miR-6832-5p	28.1141	20.1264	22.4127	59.9237	13.628	11.5992	12.9434	21.0933	-0.438321	0.0347576	0.288872	former_vs_never	FALSE	-0.0790982	0.775227	0.915277	_16_vs_never	FALSE	1.30866	0.00203437	0.0271209	16__vs_never	TRUE
hsa-miR-6847-5p	14.9565	9.04992	15.1962	5.21041	11.6053	6.15323	6.34295	2.72767	-0.245396	0.13685	0.516043	former_vs_never	FALSE	-0.213556	0.325838	0.654518	_16_vs_never	FALSE	-1.10342	0.0025997	0.0321066	16__vs_never	TRUE
hsa-miR-6860	9.41649	8.26061	8.44445	402.931	6.47071	5.78013	7.17529	12.4334	-0.0844246	0.604988	0.882275	former_vs_never	FALSE	-0.402394	0.0660642	0.333697	_16_vs_never	FALSE	1.48241	3.83739e-06	0.000166512	16__vs_never	TRUE
hsa-miR-7113-5p	127.809	90.2075	109.079	4838.76	65.7172	60.4746	62.6996	141.59	-0.359667	0.0646263	0.37917	former_vs_never	FALSE	-0.624121	0.0170471	0.185287	_16_vs_never	FALSE	2.1407	8.60313e-08	5.9496e-06	16__vs_never	TRUE
hsa-miR-760	25.8727	21.1434	55.15	46.044	16.3095	14.4849	10.5788	10.6615	-0.36724	0.0431585	0.322068	former_vs_never	FALSE	-0.854173	0.000467032	0.0248605	_16_vs_never	TRUE	0.159376	0.673335	0.861822	16__vs_never	FALSE
hsa-miR-7845-3p	38.7747	24.0889	26.7804	55.6058	22.4476	15.1568	15.0472	16.6796	-0.605247	0.000676754	0.0365594	former_vs_never	TRUE	-0.862526	0.000318356	0.0200434	_16_vs_never	TRUE	-0.0845932	0.817027	0.930561	16__vs_never	FALSE
hsa-miR-7848-5p	13.1334	9.59658	12.8479	106.653	7.66617	6.62535	9.97391	15.8752	-0.387736	0.0335122	0.285198	former_vs_never	FALSE	-0.165062	0.494165	0.778855	_16_vs_never	FALSE	1.53642	1.96831e-05	0.000643599	16__vs_never	TRUE
hsa-miR-8075	56.8435	20.9365	25.16	23.7272	12.1381	9.09478	6.37597	7.14172	-1.31915	7.35894e-08	9.14349e-05	former_vs_never	TRUE	-1.18173	0.000330498	0.0201798	_16_vs_never	TRUE	-1.37839	0.00656876	0.0613362	16__vs_never	FALSE
hsa-miR-8075-5p	56.2909	18.8161	27.2575	19.5617	12.5656	7.24913	7.79285	3.80141	-1.46225	3.69151e-09	9.17341e-06	former_vs_never	TRUE	-1.1527	0.000520095	0.0265711	_16_vs_never	TRUE	-1.85808	0.000319736	0.00625965	16__vs_never	TRUE
hsa-miR-8078	9.60926	10.9854	13.345	36.4483	6.30632	6.17213	6.7587	10.2188	0.123402	0.478282	0.804692	former_vs_never	FALSE	0.123576	0.59429	0.828338	_16_vs_never	FALSE	1.00737	0.00399392	0.0431148	16__vs_never	TRUE
hsa-miR-9901-3p	131.263	62.89	58.7731	75.9692	54.2573	36.1103	37.3974	47.0015	-0.798893	4.97227e-05	0.00823739	former_vs_never	TRUE	-1.03876	8.9479e-05	0.010927	_16_vs_never	TRUE	-0.272586	0.503813	0.77105	16__vs_never	FALSE
Male
(Never,n=56; Former,n=44; ≤16cig/day,n=13; >16cig/day,n=7)
	Average				Median				SMOKE: Former vs Never					SMOKE: ≤16 cigs/day vs Never					SMOKE: >16 cigs/day vs Never
ID	Never	Former	≤ 16 cigs/day	> 16 cigs/day	Never	Former	≤ 16 cigs/day	> 16 cigs/day	log2FoldChange	pvalue	padj	comparison	threshold	log2FoldChange	pvalue	padj	comparison	threshold	log2FoldChange	pvalue	padj	comparison	threshold
hsa-miR-12120-3p	30.0661	49.3825	19.1421	55.224	16.6504	12.8372	10.6266	46.7154	0.519665	0.126279	0.475452	former_vs_never	FALSE	-0.836466	0.115775	0.501128	_16_vs_never	FALSE	2.29086	0.000281016	0.0200781	16__vs_never	TRUE
hsa-miR-1262-3p	13.5925	11.9249	9.94624	18.2683	8.54252	11.5842	9.3796	4.39634	0.536104	0.055663	0.370878	former_vs_never	FALSE	-0.411748	0.342362	0.773411	_16_vs_never	FALSE	1.69916	0.001069	0.0427279	16__vs_never	TRUE
hsa-miR-1282-3p	11.0853	16.3262	19.7832	11.0676	9.34381	9.27631	15.4234	7.06539	0.996061	0.00111678	0.0977107	former_vs_never	FALSE	1.59902	0.000337297	0.0312141	_16_vs_never	TRUE	0.494776	0.395843	0.746263	16__vs_never	FALSE
hsa-miR-1291-3p	33.3984	18.9199	19.9646	8.15859	19.7705	13.3804	13.7048	7.07809	-0.521334	0.0467836	0.346784	former_vs_never	FALSE	-0.853994	0.0339624	0.316781	_16_vs_never	FALSE	-1.73396	0.0011563	0.0443678	16__vs_never	TRUE
hsa-miR-130b-3p	4.77629	6.30259	4.22513	19.565	3.71444	4.68065	3.54221	11.1486	0.675694	0.0246907	0.27384	former_vs_never	FALSE	-0.10539	0.822539	0.963297	_16_vs_never	FALSE	2.44147	4.17383e-06	0.000864818	16__vs_never	TRUE
hsa-miR-1538	16.5582	13.8926	14.9213	2.47157	9.47718	9.22372	10.987	1.85811	-0.105323	0.756146	0.91838	former_vs_never	FALSE	0.0448737	0.930926	0.977061	_16_vs_never	FALSE	-2.37112	0.0010396	0.0427279	16__vs_never	TRUE
hsa-miR-206-5p	26.3435	29.2866	48.8021	81.2166	10.2176	9.68057	7.87391	16.7229	0.376184	0.335101	0.689981	former_vs_never	FALSE	-0.246375	0.668773	0.930343	_16_vs_never	FALSE	2.72723	0.000150326	0.0135424	16__vs_never	TRUE
hsa-miR-300	47.8081	50.6895	43.2774	76.82	18.6265	20.5957	18.391	25.485	0.437447	0.167892	0.529973	former_vs_never	FALSE	-0.181501	0.702487	0.937176	_16_vs_never	FALSE	2.05866	0.000473132	0.0280094	16__vs_never	TRUE
hsa-miR-324-3p	65.6574	42.5921	36.0106	185.839	7.32945	11.7981	14.0694	22.5361	1.49301	0.00148269	0.0977107	former_vs_never	FALSE	1.25057	0.0726867	0.437339	_16_vs_never	FALSE	3.0187	0.000559402	0.0321967	16__vs_never	TRUE
hsa-miR-3619-3p	84.8621	106.802	244.183	17.4028	19.6973	27.0458	36.9187	4.24685	1.14396	0.00629225	0.163603	former_vs_never	FALSE	2.38759	0.000109551	0.0144364	_16_vs_never	TRUE	-1.4024	0.0875358	0.410349	16__vs_never	FALSE
hsa-miR-383-5p	13.7272	30.7803	15.4786	124.619	5.93584	7.77275	8.68674	33.2905	1.3597	0.000681572	0.0808345	former_vs_never	FALSE	-0.573523	0.349492	0.785033	_16_vs_never	FALSE	3.07942	2.9434e-05	0.0042606	16__vs_never	TRUE
hsa-miR-4436b-5p	29.1282	21.3168	13.281	5.91853	13.7621	12.4034	8.16534	5.097	0.196173	0.536167	0.822941	former_vs_never	FALSE	-1.94767	8.38308e-05	0.0124279	_16_vs_never	TRUE	-0.507019	0.42185	0.757429	16__vs_never	FALSE
hsa-miR-4466-3p	105.149	59.223	24.4411	44.3513	56.9269	32.9298	21.974	23.3158	-0.545072	0.080647	0.419724	former_vs_never	FALSE	-1.97084	4.33818e-05	0.0124279	_16_vs_never	TRUE	-0.717086	0.224284	0.59904	16__vs_never	FALSE
hsa-miR-4505-3p	18.7351	19.7634	15.8236	4.98769	9.70854	13.8196	11.7034	2.04874	0.0285312	0.923168	0.981159	former_vs_never	FALSE	0.184891	0.685476	0.930343	_16_vs_never	FALSE	-2.29424	0.000234882	0.018025	16__vs_never	TRUE
hsa-miR-4533	12.4194	10.1463	9.48197	38.8752	8.92588	6.09236	5.86225	14.7182	0.07753	0.805822	0.944372	former_vs_never	FALSE	-0.848421	0.0838728	0.441186	_16_vs_never	FALSE	2.66935	2.24284e-06	0.000516352	16__vs_never	TRUE
hsa-miR-4767	24.6774	18.9975	8.18655	12.0992	18.4378	12.535	9.0726	7.07238	-0.249751	0.449908	0.775569	former_vs_never	FALSE	-1.83339	0.000342144	0.0312141	_16_vs_never	TRUE	-0.679036	0.286776	0.663298	16__vs_never	FALSE
hsa-miR-5047	1.74217	2.54201	1.02102	62.1218	1.10954	1.06741	0.90726	14.8648	0.155308	0.729126	0.905362	former_vs_never	FALSE	-0.890255	0.223336	0.654015	_16_vs_never	FALSE	4.80819	1.2433e-10	5.15225e-08	16__vs_never	TRUE
hsa-miR-5191	17.6289	19.5721	16.2442	43.3734	12.3665	15.3747	11.3351	25.9958	0.459402	0.116373	0.459696	former_vs_never	FALSE	0.368778	0.410902	0.850488	_16_vs_never	FALSE	1.83665	0.000676714	0.0368987	16__vs_never	TRUE
hsa-miR-5193-5p	23.7621	33.709	31.2263	78.3316	17.6474	21.7379	16.5352	35.3904	0.570649	0.0366568	0.317335	former_vs_never	FALSE	-0.232232	0.576018	0.900391	_16_vs_never	FALSE	2.2962	5.30434e-06	0.000999144	16__vs_never	TRUE
hsa-miR-6126	10.4485	8.32421	15.8461	82.8215	4.5438	5.17825	6.94611	10.2437	0.408868	0.24038	0.60787	former_vs_never	FALSE	0.131819	0.79827	0.955346	_16_vs_never	FALSE	3.3066	1.30903e-07	4.52052e-05	16__vs_never	TRUE
hsa-miR-615-5p	68.8021	46.0963	34.2069	121.06	6.3261	8.37168	19.0525	53.2672	0.957264	0.0459349	0.346784	former_vs_never	FALSE	-0.324333	0.656371	0.927875	_16_vs_never	FALSE	3.74935	3.00376e-05	0.0042606	16__vs_never	TRUE
hsa-miR-621	9.87401	8.54899	12.1465	16.0113	6.87118	5.92227	5.44356	11.1486	0.179308	0.505765	0.804072	former_vs_never	FALSE	-0.779543	0.0594593	0.403312	_16_vs_never	FALSE	1.89957	8.6094e-05	0.0094401	16__vs_never	TRUE
hsa-miR-641	11.4788	11.6393	15.0427	21.6733	8.30368	9.78693	19.0525	16.6453	0.263056	0.232371	0.605698	former_vs_never	FALSE	0.179635	0.594271	0.911995	_16_vs_never	FALSE	1.30633	0.00101513	0.0427279	16__vs_never	TRUE
hsa-miR-641-3p	25.4783	31.2951	31.0654	185.095	17.8751	22.1668	23.4939	53.7118	0.264563	0.341073	0.694512	former_vs_never	FALSE	0.215624	0.609022	0.911995	_16_vs_never	FALSE	2.27162	8.16789e-06	0.00141032	16__vs_never	TRUE
hsa-miR-6768-5p	41.027	41.3025	22.5749	101.441	20.4376	23.6849	19.1279	41.6697	0.372227	0.260706	0.628449	former_vs_never	FALSE	-1.00502	0.0498155	0.388564	_16_vs_never	FALSE	2.20622	0.000351176	0.0242546	16__vs_never	TRUE
hsa-miR-6832-5p	28.9436	25.2848	16.0652	82.1791	16.0733	11.2529	9.20973	24.1554	0.148438	0.691349	0.893913	former_vs_never	FALSE	-0.331631	0.559552	0.900391	_16_vs_never	FALSE	2.70228	9.11206e-05	0.0094401	16__vs_never	TRUE
hsa-miR-7845-3p	44.4508	23.1864	12.5944	23.6782	25.7806	11.4068	13.7095	10.194	-0.53774	0.0492572	0.358399	former_vs_never	FALSE	-1.86399	1.50655e-05	0.00893382	_16_vs_never	TRUE	-0.178867	0.732568	0.919928	16__vs_never	FALSE
hsa-miR-8075-5p	59.0804	25.7795	16.1147	5.8583	12.8888	8.9654	3.69812	3.53269	-0.789426	0.0409635	0.335053	former_vs_never	FALSE	-2.41591	7.42483e-05	0.0124279	_16_vs_never	TRUE	-2.73818	0.000462573	0.0280094	16__vs_never	TRUE
hsa-miR-890-3p	19.7597	16.604	9.33457	34.6709	4.35768	4.40854	5.01573	15.5718	0.462651	0.27452	0.639649	former_vs_never	FALSE	-1.60277	0.0167644	0.23955	_16_vs_never	FALSE	2.99812	0.000158891	0.0137176	16__vs_never	TRUE
hsa-miR-941	12.0664	20.0182	6.16724	48.3339	6.42497	8.81759	2.17169	10.3218	1.22742	0.0013422	0.0977107	former_vs_never	FALSE	-1.60405	0.0072561	0.178871	_16_vs_never	FALSE	2.96349	3.08441e-05	0.0042606	16__vs_never	TRUE
hsa-miR-942-3p	24.0904	22.3767	56.0122	16.9953	8.38927	5.60393	19.1018	4.24685	0.115641	0.747327	0.91563	former_vs_never	FALSE	-0.375375	0.485942	0.880537	_16_vs_never	FALSE	2.21182	0.000968785	0.0427279	16__vs_never	TRUE
Female
(Never,n=125; Former,n=50; ≤16cig/day,n=28; >16cig/day,n=9)
ID	Average				Median				SMOKE: Former vs Never					SMOKE: ≤16 cigs/day vs Never					SMOKE: >16 cigs/day vs Never
	Never	Former	≤ 16 cigs/day	> 16 cigs/day	Never	Former	≤ 16 cigs/day	> 16 cigs/day	log2FoldChange	pvalue	padj	comparison	threshold	log2FoldChange	pvalue	padj	comparison	threshold	log2FoldChange	pvalue	padj	comparison	threshold
hsa-let-7a-3p	47.9912	152.822	243.859	12978.9	31.7853	21.813	21.8273	62.106	-0.379153	0.143756	0.640281	former_vs_never	FALSE	-0.211127	0.50881	0.809322	_16_vs_never	FALSE	4.10924	2.87941e-13	1.0913e-10	16__vs_never	TRUE
hsa-let-7b-5p	30.1916	150.268	163.673	7443.24	18.1929	14.0725	13.6947	26.2499	-0.219247	0.433769	0.812251	former_vs_never	FALSE	-0.235607	0.495365	0.804914	_16_vs_never	FALSE	3.69655	9.41621e-10	1.33828e-07	16__vs_never	TRUE
hsa-let-7c-5p	7.03251	6.44569	19.5855	512.701	4.51262	3.46084	3.99283	13.5769	-0.270378	0.318432	0.754945	former_vs_never	FALSE	0.263874	0.420078	0.77588	_16_vs_never	FALSE	2.77135	7.58291e-07	4.53777e-05	16__vs_never	TRUE
hsa-let-7d-5p	9.12069	34.5508	30.7966	1400.74	5.91416	6.39617	6.77419	10.692	-0.247371	0.364173	0.787397	former_vs_never	FALSE	0.319153	0.333396	0.72972	_16_vs_never	FALSE	3.83752	1.45669e-11	3.3125e-09	16__vs_never	TRUE
hsa-let-7g-5p	22.6425	173.974	164.59	8445.1	9.7849	8.14112	6.88079	11.0515	-0.0318013	0.923183	0.975722	former_vs_never	FALSE	-0.294681	0.470168	0.79651	_16_vs_never	FALSE	4.3884	6.70895e-10	1.01708e-07	16__vs_never	TRUE
hsa-let-7i-5p	27.8132	198.379	169.252	9507.61	12.6234	8.99851	9.20787	10.0961	-0.674732	0.0314137	0.32059	former_vs_never	FALSE	-0.0692021	0.857705	0.956592	_16_vs_never	FALSE	4.8221	8.81253e-13	2.50496e-10	16__vs_never	TRUE
hsa-miR-1229-5p	34.6968	25.2954	36.1162	437.507	18.3297	15.6226	21.0072	53.4602	-0.0486695	0.829692	0.967147	former_vs_never	FALSE	0.169528	0.541413	0.82463	_16_vs_never	FALSE	2.99638	5.44376e-10	8.84222e-08	16__vs_never	TRUE
hsa-miR-1257	22.5776	22.8046	29.3609	62.5164	15.4134	11.9347	16.1931	12.8541	0.291375	0.164159	0.664055	former_vs_never	FALSE	0.564877	0.0281446	0.29687	_16_vs_never	FALSE	1.61775	0.00042413	0.00984154	16__vs_never	TRUE
hsa-miR-137-3p	43.4348	44.5613	94.8307	1147.7	26.0391	24.6114	22.9096	97.1365	0.0966745	0.69956	0.923277	former_vs_never	FALSE	-0.210029	0.498526	0.805481	_16_vs_never	FALSE	2.76065	3.91062e-07	2.54078e-05	16__vs_never	TRUE
hsa-miR-143-3p	44.1285	56.4926	59.3684	1042.12	32.5665	31.1422	20.8925	20.8879	0.287885	0.188479	0.676284	former_vs_never	FALSE	0.165833	0.539999	0.82463	_16_vs_never	FALSE	1.82404	0.000119081	0.00335703	16__vs_never	TRUE
hsa-miR-148a-3p	37.9108	53.4751	180.916	6097.84	16.5458	14.6009	12.487	13.365	-0.301422	0.337107	0.766599	former_vs_never	FALSE	-0.168808	0.662928	0.885546	_16_vs_never	FALSE	2.55663	0.000166013	0.00460383	16__vs_never	TRUE
hsa-miR-151a-3p	114.903	113.408	114.107	931.034	104.878	91.5577	80.3618	195.864	-0.0912753	0.569573	0.858262	former_vs_never	FALSE	-0.283754	0.153269	0.571987	_16_vs_never	FALSE	1.40561	5.57246e-05	0.00175997	16__vs_never	TRUE
hsa-miR-192-5p	157.612	183.883	760.928	25495.9	73.2201	63.3491	46.7902	75.6152	-0.259986	0.401206	0.806926	former_vs_never	FALSE	-0.637395	0.0985794	0.478046	_16_vs_never	FALSE	2.67993	8.24242e-05	0.00253287	16__vs_never	TRUE
hsa-miR-194-1-3p	46.771	52.8972	102.198	3485.91	29.7186	32.3756	26.1872	25.6169	-0.0517659	0.84114	0.970546	former_vs_never	FALSE	0.385466	0.22697	0.628712	_16_vs_never	FALSE	2.83857	4.0391e-07	2.55136e-05	16__vs_never	TRUE
hsa-miR-194-3p	61.0532	67.1036	102.64	2461.84	45.1262	38.0552	28.49	24.2306	-0.159641	0.509495	0.843368	former_vs_never	FALSE	-0.383372	0.201241	0.615929	_16_vs_never	FALSE	2.71545	2.6184e-07	1.80432e-05	16__vs_never	TRUE
hsa-miR-200a-3p	29.0729	34.7503	88.3674	1458.04	18.3163	17.0467	15.2896	23.221	0.116907	0.655978	0.9055	former_vs_never	FALSE	0.0603056	0.851961	0.952723	_16_vs_never	FALSE	2.89556	3.22118e-07	2.1544e-05	16__vs_never	TRUE
hsa-miR-200b-3p	35.0672	38.5771	162.537	3362.73	24.4416	16.0351	16.853	23.2981	-0.312231	0.264377	0.707628	former_vs_never	FALSE	-0.224207	0.514854	0.814442	_16_vs_never	FALSE	3.11836	2.37463e-07	1.68747e-05	16__vs_never	TRUE
hsa-miR-200c-3p	27.6474	39.2673	123.708	3924.89	16.3218	15.641	12.9475	31.9911	-0.108066	0.726426	0.928873	former_vs_never	FALSE	-0.166007	0.663528	0.885546	_16_vs_never	FALSE	3.03864	5.66776e-06	0.00025777	16__vs_never	TRUE
hsa-miR-21-5p	96.6302	116.917	295.579	4775.74	50.7669	45.8497	27.3353	73.8703	-0.406638	0.159218	0.660587	former_vs_never	FALSE	-0.45941	0.200559	0.615929	_16_vs_never	FALSE	2.73632	1.51324e-05	0.000593293	16__vs_never	TRUE
hsa-miR-22-3p	12.122	30.1615	38.3894	626.875	6.441	5.93879	6.02846	13.1459	-0.382621	0.209113	0.688219	former_vs_never	FALSE	-0.00401552	0.991392	0.995744	_16_vs_never	FALSE	2.63083	4.90731e-05	0.00158854	16__vs_never	TRUE
hsa-miR-3127-5p	25.2694	20.7084	22.5211	105.855	17.4012	15.8355	17.6757	38.9709	-0.0857152	0.685801	0.923277	former_vs_never	FALSE	-0.25087	0.334114	0.730395	_16_vs_never	FALSE	1.95314	1.73188e-05	0.000645621	16__vs_never	TRUE
hsa-miR-320a-3p	56.3381	115.368	106.043	1427.09	26.1249	22.2531	19.572	36.0083	-0.68632	0.0164214	0.241399	former_vs_never	FALSE	-0.758538	0.0323944	0.323424	_16_vs_never	FALSE	2.28275	0.000241174	0.00609331	16__vs_never	TRUE
hsa-miR-378a-3p	23.931	36.6478	106.593	2893.61	11.2678	12.8936	11.128	20.9396	0.0456184	0.871824	0.97512	former_vs_never	FALSE	-0.260214	0.455289	0.788998	_16_vs_never	FALSE	2.88913	1.86096e-06	0.000100758	16__vs_never	TRUE
hsa-miR-423-5p	14.4664	81.1471	56.038	1280.2	11.1029	9.98256	13.389	13.3781	0.147085	0.53734	0.851487	former_vs_never	FALSE	0.0888181	0.761057	0.919672	_16_vs_never	FALSE	3.66247	3.73866e-13	1.21453e-10	16__vs_never	TRUE
hsa-miR-4263	14.5795	14.4219	12.0508	237.529	7.73106	9.11101	10.446	21.7231	0.2934	0.247756	0.707628	former_vs_never	FALSE	-0.159286	0.611808	0.863376	_16_vs_never	FALSE	2.28172	2.9502e-05	0.00104831	16__vs_never	TRUE
hsa-miR-4632-5p	96.7856	55.4935	96.379	838.744	36.7761	27.1337	33.769	85.8169	-0.260682	0.316462	0.752689	former_vs_never	FALSE	-0.211448	0.51119	0.81188	_16_vs_never	FALSE	2.11461	0.000185281	0.00489916	16__vs_never	TRUE
hsa-miR-4693-3p	148.699	130.449	156.752	1923.69	81.1851	67.62	88.9253	162.283	0.000384138	0.998709	0.99993	former_vs_never	FALSE	0.047538	0.872072	0.961916	_16_vs_never	FALSE	1.70416	0.00106695	0.0216629	16__vs_never	TRUE
hsa-miR-4698	53.503	40.8824	33.4617	645.362	23.2292	27.9433	18.8214	56.2367	-0.019768	0.939734	0.981843	former_vs_never	FALSE	-0.313468	0.333142	0.72972	_16_vs_never	FALSE	2.56726	6.07632e-06	0.000267612	16__vs_never	TRUE
hsa-miR-486-3p	34.9982	129.82	88.5089	938.628	7.27718	8.62766	7.91655	83.4981	0.91222	0.0177356	0.242095	former_vs_never	FALSE	1.31374	0.00583527	0.142191	_16_vs_never	FALSE	3.44082	4.04355e-05	0.00139319	16__vs_never	TRUE
hsa-miR-5684	8.34337	10.6253	13.5027	69.3852	5.68492	5.44116	6.75185	17.5744	0.457744	0.0874326	NA	former_vs_never	NA	0.304391	0.35342	0.742029	_16_vs_never	FALSE	2.33131	3.77728e-05	0.00132147	16__vs_never	TRUE
hsa-miR-6078-3p	11.5128	8.76806	15.8173	53.1063	7.14497	5.75726	8.9743	18.173	-0.273594	0.238557	0.701263	former_vs_never	FALSE	0.32876	0.243354	0.641926	_16_vs_never	FALSE	1.55877	0.00173503	0.0331551	16__vs_never	TRUE
hsa-miR-6125	75.1024	85.6438	85.7866	173.107	40.6676	29.1197	59.2473	58.6469	-0.182353	0.467145	0.82227	former_vs_never	FALSE	0.172009	0.578147	0.843467	_16_vs_never	FALSE	1.72174	0.00177988	0.0337288	16__vs_never	TRUE
hsa-miR-622	22.4873	17.6636	18.1253	1216.99	14.0998	13.753	9.77157	37.8076	-0.2285	0.366648	0.787397	former_vs_never	FALSE	-0.71091	0.0222445	0.260384	_16_vs_never	FALSE	3.25267	1.56144e-09	2.08866e-07	16__vs_never	TRUE
hsa-miR-650-3p	20.9945	9.53529	7.08316	85.3752	8.80873	5.50067	4.67846	11.1057	-1.08627	0.000159418	0.0518744	former_vs_never	FALSE	-1.76926	8.34014e-07	0.0015571	_16_vs_never	TRUE	1.44231	0.0213042	0.213417	16__vs_never	FALSE
hsa-miR-6511b-3p	11.6801	8.22083	9.4748	56.4476	10.0748	7.46212	8.00625	12.2192	-0.333393	0.062398	0.438106	former_vs_never	FALSE	-0.43242	0.0494717	0.379681	_16_vs_never	FALSE	1.34976	0.000293214	0.00701862	16__vs_never	TRUE
hsa-miR-6784-5p	26.1494	24.1478	41.8082	67.6753	9.77733	5.97908	6.79366	23.8296	-0.0398234	0.879887	0.97512	former_vs_never	FALSE	0.435724	0.175909	0.597789	_16_vs_never	FALSE	2.30671	5.73441e-05	0.00178631	16__vs_never	TRUE
hsa-miR-6829-5p	24.8026	17.4361	23.7554	138.575	12.8468	11.7482	16.0804	27.315	-0.312173	0.189976	0.676284	former_vs_never	FALSE	-0.214373	0.46161	0.793976	_16_vs_never	FALSE	1.75328	0.000585684	0.0128062	16__vs_never	TRUE
hsa-miR-6860	9.7263	8.56866	8.78778	705.767	6.47071	5.76038	7.37697	12.5743	0.0111802	0.955864	0.986209	former_vs_never	FALSE	-0.235025	0.339827	0.736029	_16_vs_never	FALSE	1.51248	0.00032933	0.007801	16__vs_never	TRUE
hsa-miR-7113-5p	111.577	85.9597	81.9224	8325.67	55.3594	68.6518	45.3026	190.816	-0.26589	0.279841	0.725791	former_vs_never	FALSE	-0.903942	0.00305852	0.113867	_16_vs_never	FALSE	2.4526	4.86886e-06	0.000225955	16__vs_never	TRUE
hsa-miR-7848-5p	12.765	10.0294	11.8853	167.455	7.19339	6.56284	7.474	12.0638	-0.0761687	0.750119	0.934653	former_vs_never	FALSE	-0.0295734	0.919116	0.975596	_16_vs_never	FALSE	2.38229	2.46881e-06	0.00013056	16__vs_never	TRUE

## Sheet: Physical_activity
DEmiRNAs according to Physical activity
Both sexes
(Inactive,n=90; Mod.Inactive,n=114; Mod.Active,n=108; Active,n=21)
ID	Average				Median				PHYSICAL ACTIVITY: Inactive vs Active					PHYSICAL ACTIVITY: Moderately Inactive vs Active					PHYSICAL ACTIVITY: Moderately Active vs Active
	Inactive	Moderately Inactive	Moderately Active	Active	Inactive	Moderately Inactive	Moderately Active	Active	log2FoldChange	pvalue	padj	comparison	threshold	log2FoldChange	pvalue	padj	comparison	threshold	log2FoldChange	pvalue	padj	comparison	threshold
hsa-miR-12121	128.596	169.09	204.293	597.988	59.8998	59.0007	45.6845	50.2001	-1.69235	0.000131349	0.0255773	inactive_vs_active	TRUE	-1.50499	0.000558416	0.0407082	modInact_vs_active	TRUE	-1.696	9.18588e-05	0.0238144	modAct_vs_active	TRUE
hsa-miR-1255b-5p	20.3028	20.8258	40.2674	13.3776	8.99041	12.956	16.4811	6.64386	1.0152	0.0150622	0.304495	inactive_vs_active	FALSE	0.935052	0.0230053	0.219429	modInact_vs_active	FALSE	1.70998	2.99402e-05	0.0192383	modAct_vs_active	TRUE
hsa-miR-1281	46.0717	71.859	82.6158	250.267	11.6849	12.4758	7.57155	17.5269	-2.33281	7.31309e-05	0.0203721	inactive_vs_active	TRUE	-2.14829	0.000210488	0.024129	modInact_vs_active	TRUE	-1.86787	0.00119936	0.0621871	modAct_vs_active	FALSE
hsa-miR-182-3p	32.5149	22.0453	25.0499	9.24785	11.6134	10.0656	12.1382	7.51677	1.45922	0.000297525	0.0374882	inactive_vs_active	TRUE	0.888475	0.0255369	0.22303	modInact_vs_active	FALSE	1.39338	0.000445573	0.0490716	modAct_vs_active	TRUE
hsa-miR-4493	12.7764	14.094	16.1862	37.4245	6.43036	6.28575	6.97604	14.1345	-1.52791	0.000254057	0.0362794	inactive_vs_active	TRUE	-1.36625	0.000889315	0.0519415	modInact_vs_active	FALSE	-1.09281	0.00768679	0.137435	modAct_vs_active	FALSE
hsa-miR-4537-3p	20.8782	26.6787	26.6123	7.95254	9.56918	13.8429	10.0266	6.05766	0.905879	0.0173746	0.307549	inactive_vs_active	FALSE	1.19152	0.00149086	0.0733267	modInact_vs_active	FALSE	1.32459	0.000412678	0.0490716	modAct_vs_active	TRUE
hsa-miR-4700-5p	387.856	84.7066	70.2411	398.274	39.7022	33.1113	42.1608	90.9208	-1.48951	0.00051353	0.0549991	inactive_vs_active	FALSE	-1.63684	0.000107478	0.0167396	modInact_vs_active	TRUE	-1.58244	0.000167464	0.0385911	modAct_vs_active	TRUE
hsa-miR-5090-3p	16.9467	23.5161	30.9293	87.4081	8.39589	11.7408	12.1763	10.8549	-1.49196	0.000201947	0.0308978	inactive_vs_active	TRUE	-1.13763	0.00397439	0.119896	modInact_vs_active	FALSE	-0.934567	0.0174356	0.202019	modAct_vs_active	FALSE
hsa-miR-5100	27.8233	40.5018	31.8451	13.5801	17.4871	15.496	16.8417	10.2803	0.756626	0.0420819	0.421212	inactive_vs_active	FALSE	1.23902	0.00072005	0.0444261	modInact_vs_active	TRUE	1.02398	0.00507949	0.110893	modAct_vs_active	FALSE
hsa-miR-6070	15.4854	16.9945	14.4295	7.70505	9.45788	10.8991	9.40244	7.27934	0.971556	0.00190504	0.124303	inactive_vs_active	FALSE	1.10123	0.000350364	0.0311824	modInact_vs_active	TRUE	1.11593	0.000297844	0.0484443	modAct_vs_active	TRUE
hsa-miR-646	70.4518	94.5889	141.684	291.157	25.9563	42.268	37.9083	52.5439	-2.58171	1.70295e-08	3.64771e-05	inactive_vs_active	TRUE	-1.96336	1.32967e-05	0.00621287	modInact_vs_active	TRUE	-1.83755	4.19935e-05	0.0192383	modAct_vs_active	TRUE
Male
(Inactive,n=27; Mod.Inactive,n=42; Mod.Active,n=45; Active,n=7)
ID	Average				Median				PHYSICAL ACTIVITY: Inactive vs Active					PHYSICAL ACTIVITY: Moderately inactive vs Active					PHYSICAL ACTIVITY: Moderately active vs Active
	Inactive	Moderately Inactive	Moderately Active	Active	Inactive	Moderately Inactive	Moderately Active	Active	log2FoldChange	pvalue	padj	comparison	threshold	log2FoldChange	pvalue	padj	comparison	threshold	log2FoldChange	pvalue	padj	comparison	threshold
hsa-miR-2909-3p	19.901	13.2407	8.26843	29.9977	9.3796	9.91641	4.34337	39.9833	-1.50159	0.0389695	0.752483	inactive_vs_active	FALSE	-2.27034	0.00188776	0.123963	modInact_vs_active	FALSE	-2.90244	3.44331e-05	0.011356	modAct_vs_active	TRUE
hsa-miR-326	14.9688	11.4199	17.9812	3.12086	7.4779	8.29888	11.6053	3.90588	1.60405	0.0221296	0.716247	inactive_vs_active	FALSE	1.62431	0.02019	0.381739	modInact_vs_active	FALSE	2.43809	0.000266725	0.0488699	modAct_vs_active	TRUE
hsa-miR-4700-5p	65.8293	73.3842	58.6323	823.804	40.1259	35.4063	41.0874	22.3044	-2.73498	0.00013142	0.0655033	inactive_vs_active	FALSE	-2.69827	0.00016019	0.0552256	modInact_vs_active	FALSE	-3.31895	1.17063e-06	0.000965184	modAct_vs_active	TRUE
hsa-miR-555	27.9703	20.6415	13.1781	68.435	16.8034	9.54072	7.55985	36.697	-1.3049	0.0414833	0.752483	inactive_vs_active	FALSE	-1.79169	0.00530642	0.221744	modInact_vs_active	FALSE	-2.20881	0.000300137	0.0494926	modAct_vs_active	TRUE
hsa-miR-6131	31.3154	27.1391	14.2857	63.4837	10.541	15.8174	12.7406	54.3834	-1.82924	0.00199613	0.393939	inactive_vs_active	FALSE	-2.03131	0.000613021	0.0959914	modInact_vs_active	FALSE	-2.92433	2.34832e-07	0.000387237	modAct_vs_active	TRUE
Female
(Inactive,n=63; Mod.Inactive,n=72; Mod.Active,n=63; Active,n=14)
ID	Average				Median				PHYSICAL ACTIVITY: Inactive vs Active					PHYSICAL ACTIVITY: Moderately inactive vs Active					PHYSICAL ACTIVITY: Moderately active vs Active
	Inactive	Moderately Inactive	Moderately Active	Active	Inactive	Moderately Inactive	Moderately Active	Active	log2FoldChange	pvalue	padj	comparison	threshold	log2FoldChange	pvalue	padj	comparison	threshold	log2FoldChange	pvalue	padj	comparison	threshold
hsa-miR-12121	115.356	144.283	224.667	825.419	56.3391	54.8758	39.4641	69.4672	-2.10759	8.91654e-05	0.0307047	inactive_vs_active	TRUE	-1.76838	0.000917673	0.0637541	modInact_vs_active	FALSE	-2.27427	2.76116e-05	0.0326645	modAct_vs_active	TRUE
hsa-miR-1292-5p	8.66781	11.3157	10.3743	28.3379	4.88749	5.02703	4.19419	20.4338	-1.97692	7.13436e-05	0.0307047	inactive_vs_active	TRUE	-1.54713	0.00168994	0.0929466	modInact_vs_active	FALSE	-1.8525	0.000237478	0.0926113	modAct_vs_active	FALSE
hsa-miR-3154	90.6621	173.459	128.101	40.7321	44.6083	63.1883	59.7131	7.68923	1.10142	0.0212639	0.434051	inactive_vs_active	FALSE	1.977	3.02693e-05	0.0079911	modInact_vs_active	TRUE	1.61147	0.000819186	0.107677	modAct_vs_active	FALSE
hsa-miR-5090-3p	17.9453	23.3477	28.6331	103.939	9.17315	11.6472	9.92228	10.5728	-1.64195	0.000380873	0.0465837	inactive_vs_active	TRUE	-1.26256	0.00590205	0.141649	modInact_vs_active	FALSE	-1.60683	0.000576914	0.0974984	modAct_vs_active	FALSE
hsa-miR-646	78.2216	68.9832	177.427	393.592	28.4858	40.5919	62.2205	41.3123	-2.47713	3.07038e-06	0.00440162	inactive_vs_active	TRUE	-2.2404	2.08168e-05	0.00724405	modInact_vs_active	TRUE	-1.66095	0.00190204	0.127384	modAct_vs_active	FALSE
hsa-miR-6738-5p	64.0446	107.804	63.6765	37.0635	38.6316	56.5863	44.0321	32.5884	0.877841	0.0491812	0.554084	inactive_vs_active	FALSE	1.56609	0.00040056	0.0480672	modInact_vs_active	TRUE	0.87829	0.0511508	0.428613	modAct_vs_active	FALSE
hsa-miR-9899-5p	67.0038	69.6324	55.0744	74.6612	26.423	35.5885	21.3887	34.4949	-1.68874	0.000452586	0.0489512	inactive_vs_active	TRUE	-0.841947	0.0775253	0.3668	modInact_vs_active	FALSE	-1.23512	0.0110724	0.284314	modAct_vs_active	FALSE

## Sheet: Alcohol
DEmiRNAs according to Alcohol consumption
Both sexes
(Non drinkers,n=29; Low intake,n=230; High intake,n=75)
ID	Average			Median			Low intake vs Non drinkers					High intake vs Non drinkers
	Non drinkers	Low intake	High intake	Non drinkers	Low intake	High intake	log2FoldChange	pvalue	padj	test	treshold	log2FoldChange	pvalue	padj	test	treshold
hsa-miR-4254	356.583	171.232	214.193	163.93	127.395	141.391	-0.932603	7.8418e-05	0.0181342	low_vs_no	TRUE	-0.696392	0.00672096	0.22693	high_vs_no	FALSE
hsa-miR-4254-5p	323.105	159.31	174.938	47.3016	44.2283	27.555	-1.64597	0.000179015	0.0331178	low_vs_no	TRUE	-1.23872	0.00956919	0.260448	high_vs_no	FALSE
hsa-miR-6895-3p	13.5342	22.5889	18.9952	6.85356	13.9144	10.9314	1.33755	3.31226e-05	0.0102128	low_vs_no	TRUE	0.867809	0.0142206	0.321762	high_vs_no	FALSE
hsa-miR-3972	65.5976	23.894	21.3432	17.873	16.5914	14.1481	-0.830486	0.00182218	0.099148	low_vs_no	FALSE	-1.19252	4.6811e-05	0.0219777	high_vs_no	TRUE
Male
(Non drinkers,n=6; Low intake,n=79; High intake,n=37)
ID	Average			Median			Low intake vs Non drinkers					High intake vs Non drinkers
	Non drinkers	Low intake	High intake	Non drinkers	Low intake	High intake	log2FoldChange	pvalue	padj	test	treshold	log2FoldChange	pvalue	padj	test	treshold
hsa-miR-1913	10.7975	16.509	12.2385	6.73321	11.0772	5.95311	1.58935	0.000172893	0.0372183	low_vs_no	TRUE	1.22593	0.00347967	0.150757	high_vs_no	FALSE
hsa-miR-3147-3p	27.241	8.70833	8.7283	22.0555	6.11395	5.57432	-2.36785	6.31801e-05	0.0218393	low_vs_no	TRUE	-2.13566	0.000228602	0.0495209	high_vs_no	TRUE
hsa-miR-3972	218.88	24.3732	25.3434	16.3192	16.7618	12.9434	-2.63586	4.63455e-05	0.0218393	low_vs_no	TRUE	-2.87603	5.7904e-06	0.0100348	high_vs_no	TRUE
hsa-miR-4254	547.709	174.453	216.318	281.004	125.13	141.391	-1.77792	5.95003e-05	0.0218393	low_vs_no	TRUE	-1.54778	0.000369274	0.0639951	high_vs_no	FALSE
hsa-miR-4306-5p	8.13648	21.8228	20.9164	7.68643	17.7887	16.4648	2.17864	4.33116e-07	0.000898282	low_vs_no	TRUE	1.7925	2.61477e-05	0.0113285	high_vs_no	TRUE
hsa-miR-4802-3p	1.92447	15.8658	13.567	0.877047	11.9648	6.86689	2.9383	9.86958e-05	0.0292421	low_vs_no	TRUE	2.68656	0.000326671	0.0629024	high_vs_no	FALSE
hsa-miR-6741-5p	80.8866	18.5113	28.0777	57.4673	8.1071	9.04406	-3.66547	3.76235e-06	0.00390156	low_vs_no	TRUE	-3.33039	1.81266e-05	0.0104711	high_vs_no	TRUE
hsa-miR-7158-3p	300.389	123.039	32.5405	16.5055	2.88476	1.24632	-5.70454	0.000200134	0.0377343	low_vs_no	TRUE	-5.96362	7.5363e-05	0.0261208	high_vs_no	TRUE
hsa-miR-300	36.7837	41.379	68.0958	15.171	18.3534	23.2832	2.25025	0.000669111	0.0635508	low_vs_no	FALSE	2.45176	0.000158726	0.0458453	high_vs_no	TRUE
hsa-miR-328-5p	42.1562	12.9149	16.036	37.1121	8.20715	7.72607	-1.81307	0.00154221	0.0841722	low_vs_no	FALSE	-2.08877	0.000206188	0.0495209	high_vs_no	TRUE
Female
(Non drinkers,n=23; Low intake,n=151; High intake,n=38)
ID	Average			Median			Low intake vs Non drinkers					High intake vs Non drinkers
	Non drinkers	Low intake	High intake	Non drinkers	Low intake	High intake	log2FoldChange	pvalue	padj	test	treshold	log2FoldChange	pvalue	padj	test	treshold
hsa-miR-4254-5p	326.663	154.402	218.085	47.3016	37.8702	31.8236	-2.08045	5.36502e-05	0.0191799	low_vs_no	TRUE	-1.49663	0.0153476	0.342004	high_vs_no	FALSE
hsa-miR-4279	35.5135	14.4225	12.6015	14.3546	8.79337	9.16908	-1.25048	0.000119682	0.0301929	low_vs_no	TRUE	-1.10661	0.00517566	0.217258	high_vs_no	FALSE
hsa-miR-664a-5p	33.8749	19.4255	26.5166	8.2606	8.42437	13.5212	-1.59526	8.70084e-05	0.0266618	low_vs_no	TRUE	-1.3342	0.00644647	0.236116	high_vs_no	FALSE
hsa-miR-6895-3p	14.236	21.9239	24.1285	6.85356	12.0024	12.9152	1.54912	4.64694e-05	0.0191799	low_vs_no	TRUE	1.30322	0.0043496	0.207878	high_vs_no	FALSE
hsa-miR-7847-3p	22.9616	12.1234	11.1251	11.8046	8.00975	9.17478	-1.18517	2.19363e-05	0.0117634	low_vs_no	TRUE	-0.895769	0.00859604	0.262981	high_vs_no	FALSE
hsa-miR-7847-5p	25.2849	16.217	13.8464	14.5287	11.1494	11.0395	-1.06482	0.000126684	0.0301929	low_vs_no	TRUE	-1.00444	0.00298765	0.181415	high_vs_no	FALSE
hsa-miR-12126-5p	39.6575	112.103	189.511	18.2866	32.2981	38.4676	1.62775	0.000506711	0.0552752	low_vs_no	FALSE	2.07329	0.000223903	0.0404144	high_vs_no	TRUE
hsa-miR-371a-3p	38.708	20.8962	14.6379	12.4148	10.3388	9.91091	-0.722984	0.0652131	0.606712	low_vs_no	FALSE	-1.68176	0.000405878	0.0488407	high_vs_no	TRUE
hsa-miR-4263	84.46	17.4379	12.1204	12.8027	8.19531	9.76413	-0.807394	0.0215531	0.448848	low_vs_no	FALSE	-1.53875	0.00031728	0.0409065	high_vs_no	TRUE
hsa-miR-548aa, hsa-miR-548t-3p	19.3194	54.9593	111.34	15.123	14.3018	49.5564	1.53161	0.000578326	0.0575527	low_vs_no	FALSE	2.03875	0.000125798	0.0283832	high_vs_no	TRUE
hsa-miR-548d-5p	18.5132	54.3979	118.151	9.55339	16.5752	59.9898	1.55884	0.000482163	0.0552752	low_vs_no	FALSE	2.14709	5.69691e-05	0.0205659	high_vs_no	TRUE
hsa-miR-6884-5p	28.25	12.5001	12.313	15.9916	8.75921	6.53758	-1.10727	0.000590284	0.0575527	low_vs_no	FALSE	-1.63607	3.30872e-05	0.0194851	high_vs_no	TRUE
hsa-miR-7843-5p	46.2099	33.0732	6.99384	28.7154	18.3163	3.29638	-0.916799	0.00621572	0.270335	low_vs_no	FALSE	-1.82964	1.32028e-05	0.013798	high_vs_no	TRUE

## Sheet: Coffee
DEmiRNAs according to Coffee consumption
Both sexes
(Non drinkers,n=135; Low drinkers,n=149; High drinkers,n=50)
ID	Average			Median			Low drinkers vs Non drinkers					High drinkers vs Non drinkers
	No	Low	High	No	Low	High	log2FoldChange	pvalue	padj	test	treshold	log2FoldChange	pvalue	padj	test	treshold
hsa-miR-1231	28.0419	19.6122	18.1635	15.5098	14.9427	11.9897	-0.535308	0.000309024	0.0333746	low_vs_no	TRUE	-0.889259	9.82991e-06	0.00246956	high_vs_no	TRUE
hsa-miR-1281	49.0284	83.279	150.307	12.5691	8.86176	8.4174	1.60577	1.51838e-07	9.83909e-05	low_vs_no	TRUE	2.17857	1.6793e-07	0.000254665	high_vs_no	TRUE
hsa-miR-622	105.022	19.9521	21.5439	16.599	11.1556	9.96455	-0.755483	0.000173583	0.023344	low_vs_no	TRUE	-1.03492	0.000155818	0.00977636	high_vs_no	TRUE
hsa-miR-7515-5p	19.5613	15.1761	17.2217	15.0547	11.6564	12.6928	-0.562383	1.28886e-05	0.0041759	low_vs_no	TRUE	-0.585483	0.000728663	0.0236458	high_vs_no	TRUE
hsa-miR-8053	25.331	19.2319	14.1323	12.1113	12.1852	7.31265	-0.714899	6.68177e-05	0.0129894	low_vs_no	TRUE	-1.18435	1.29918e-06	0.000702725	high_vs_no	TRUE
hsa-miR-12126-5p	126.122	139.063	59.8846	32.1824	37.823	23.4452	-0.308901	0.194809	0.525312	low_vs_no	FALSE	-1.45997	7.5195e-06	0.00228066	high_vs_no	TRUE
hsa-miR-125b-5p	20.4299	14.6551	10.0981	13.7496	9.96582	8.64477	-0.384806	0.013667	0.157659	low_vs_no	FALSE	-0.857937	5.96007e-05	0.00583126	high_vs_no	TRUE
hsa-miR-1302-4-5p	29.5981	17.534	9.97293	17.3424	2.96774	1.35948	-0.20618	0.260832	0.589603	low_vs_no	FALSE	-1.15467	9.3236e-06	0.00246956	high_vs_no	TRUE
hsa-miR-1324	27.9598	30.6331	68.4976	16.9471	16.0361	20.2814	0.3939	0.0385875	0.258669	low_vs_no	FALSE	0.960391	0.000191163	0.0113686	high_vs_no	TRUE
hsa-miR-137-3p	123.948	52.8688	39.6923	28.3076	25.041	21.6312	-0.480599	0.011943	0.148828	low_vs_no	FALSE	-0.793814	0.00238641	0.0423275	high_vs_no	TRUE
hsa-miR-199a-3p, hsa-miR-199b-3p	50.0934	36.2114	25.9661	27.3464	24.9632	21.5123	-0.232095	0.111846	0.408699	low_vs_no	FALSE	-0.818924	4.0933e-05	0.00477499	high_vs_no	TRUE
hsa-miR-200a-3p	137.434	38.83	59.7814	19.7205	18.3163	13.6403	-0.693423	0.000951127	0.0555966	low_vs_no	FALSE	-0.915438	0.00141202	0.0305903	high_vs_no	TRUE
hsa-miR-30c-1-3p	17.3212	8.23734	7.20918	15.1635	2.37479	1.95545	-0.511309	0.00152526	0.0638584	low_vs_no	FALSE	-0.785368	0.000448711	0.018643	high_vs_no	TRUE
hsa-miR-3169-3p	34.4501	21.8815	13.7671	12.5691	9.84219	7.29527	-0.612305	0.00563224	0.112877	low_vs_no	FALSE	-0.980781	0.00115911	0.028124	high_vs_no	TRUE
hsa-miR-3185-3p	48.7839	28.1223	19.4331	19.5593	10.6272	7.12766	-0.46271	0.0152284	0.170138	low_vs_no	FALSE	-0.967856	0.000219557	0.0118648	high_vs_no	TRUE
hsa-miR-320c	36.717	32.8312	22.3582	15.3068	14.9809	12.7698	0.0641166	0.747795	0.914285	low_vs_no	FALSE	-0.847123	0.0019241	0.0372287	high_vs_no	TRUE
hsa-miR-320d	31.0884	26.8784	17.541	13.128	11.172	9.81875	-0.125529	0.539704	0.808978	low_vs_no	FALSE	-0.91441	0.00105029	0.0266778	high_vs_no	TRUE
hsa-miR-378c	20.1283	19.7378	12.4968	10.46	9.10101	6.14342	-0.111089	0.604913	0.848133	low_vs_no	FALSE	-0.872903	0.00291531	0.0481999	high_vs_no	TRUE
hsa-miR-3907-5p	45.683	35.0041	31.0205	24.8357	23.8539	25.1922	-0.481337	0.000878174	0.0555966	low_vs_no	FALSE	-0.618575	0.00163755	0.0340184	high_vs_no	TRUE
hsa-miR-3941	25.4598	20.5606	7.66063	11.785	2.81696	1.72602	0.106284	0.62808	0.859246	low_vs_no	FALSE	-1.11482	0.000295032	0.0142037	high_vs_no	TRUE
hsa-miR-3943-3p	19.2062	18.7256	26.4686	10.4776	10.5073	7.97088	0.198665	0.322833	0.649229	low_vs_no	FALSE	0.895636	0.000950691	0.0262132	high_vs_no	TRUE
hsa-miR-4254-5p	186.223	202.334	76.8773	45.7625	40.2317	36.2901	-0.00737977	0.978294	0.993627	low_vs_no	FALSE	-1.17715	0.00155448	0.0326206	high_vs_no	TRUE
hsa-miR-4263	32.5752	15.6914	13.0339	10.919	10.8584	6.99634	-0.55768	0.00357241	0.0935886	low_vs_no	FALSE	-1.12995	1.48763e-05	0.00250665	high_vs_no	TRUE
hsa-miR-4326	56.4939	56.6933	28.9881	16.9851	17.9752	11.56	0.0905797	0.697491	0.89069	low_vs_no	FALSE	-1.03244	0.00120715	0.0286038	high_vs_no	TRUE
hsa-miR-4453-3p	40.3828	21.9642	14.7986	21.5755	14.3123	10.147	-0.307951	0.0362953	0.251096	low_vs_no	FALSE	-0.67876	0.000762306	0.0236458	high_vs_no	TRUE
hsa-miR-4504	49.5752	28.0509	22.2447	42.3785	7.26636	6.41245	-0.289926	0.0460715	0.274733	low_vs_no	FALSE	-0.651742	0.00100558	0.026521	high_vs_no	TRUE
hsa-miR-4506	29.0677	23.5973	16.3596	13.8304	12.1996	7.82246	-0.363299	0.0980271	0.388907	low_vs_no	FALSE	-0.988859	0.00096876	0.0263157	high_vs_no	TRUE
hsa-miR-4527-3p	19.9542	21.3609	11.496	10.2713	9.92276	5.78601	-0.170065	0.427048	0.734674	low_vs_no	FALSE	-0.922708	0.0016731	0.0342873	high_vs_no	TRUE
hsa-miR-4674	83.7992	85.2795	53.973	36.5362	42.9716	33.4078	-0.295015	0.0976963	0.388388	low_vs_no	FALSE	-0.923073	0.000156416	0.00977636	high_vs_no	TRUE
hsa-miR-4706-3p	19.3404	17.82	9.82224	11.032	7.7709	6.7225	-0.25995	0.177446	0.509536	low_vs_no	FALSE	-0.798411	0.00242523	0.0425187	high_vs_no	TRUE
hsa-miR-4725-5p	33.6481	33.1851	14.8291	14.8041	18.7696	12.0096	-0.183937	0.364735	0.689733	low_vs_no	FALSE	-1.0801	0.00010386	0.00784263	high_vs_no	TRUE
hsa-miR-483-5p	25.7209	18.5198	11.3176	15.3776	10.9862	7.80127	-0.326017	0.0734773	0.349242	low_vs_no	FALSE	-0.839721	0.000796674	0.0236458	high_vs_no	TRUE
hsa-miR-572	33.8505	26.3032	18.528	18.418	18.11	13.1945	-0.460974	0.00534457	0.112282	low_vs_no	FALSE	-0.906279	6.64603e-05	0.00629919	high_vs_no	TRUE
hsa-miR-607-5p	36.4554	17.5969	14.5404	11.535	12.493	8.76638	-0.481401	0.0068724	0.122568	low_vs_no	FALSE	-0.812589	0.000808739	0.0236458	high_vs_no	TRUE
hsa-miR-638	63.8844	56.489	32.9395	14.9825	15.9609	13.4423	-0.254975	0.275642	0.602076	low_vs_no	FALSE	-0.99588	0.00190303	0.0372287	high_vs_no	TRUE
hsa-miR-638-3p	105.473	92.3436	71.6731	58.2337	53.8959	36.1243	-0.461889	0.0067544	0.121579	low_vs_no	FALSE	-0.9526	4.42786e-05	0.00479632	high_vs_no	TRUE
hsa-miR-645	1325.8	540.534	387.028	545.561	42.3701	37.7194	-0.539245	0.0113987	0.148828	low_vs_no	FALSE	-0.990288	0.000709111	0.0236344	high_vs_no	TRUE
hsa-miR-6717-3p	117.436	68.0591	46.1538	48.2263	47.5186	37.9153	-0.257772	0.0777949	0.355004	low_vs_no	FALSE	-0.847794	2.19051e-05	0.00349674	high_vs_no	TRUE
hsa-miR-6717-5p	95.7028	51.2563	31.3041	38.3893	35.2358	27.3475	-0.329877	0.0324901	0.240428	low_vs_no	FALSE	-1.03652	9.05562e-07	0.000702725	high_vs_no	TRUE
hsa-miR-6784-5p	36.5662	21.4508	10.4417	10.9801	5.38311	4.51643	-0.156826	0.435855	0.739357	low_vs_no	FALSE	-0.875029	0.00176082	0.0351352	high_vs_no	TRUE
hsa-miR-6829-5p	40.3278	22.0665	20.4722	15.7163	14.0003	8.53925	-0.396986	0.0325325	0.240428	low_vs_no	FALSE	-0.847755	0.000820511	0.0237011	high_vs_no	TRUE
hsa-miR-7113-5p	667.523	107.93	150.014	70.5502	63.7118	55.3614	-0.661721	0.000675834	0.0555966	low_vs_no	FALSE	-0.793786	0.00283606	0.0472625	high_vs_no	TRUE
hsa-miR-8085	18.3453	13.9382	9.92556	12.3122	9.84496	7.39399	-0.170216	0.244356	0.577893	low_vs_no	FALSE	-0.692566	0.000527483	0.0197513	high_vs_no	TRUE
hsa-miR-9898	17.5427	13.191	10.6418	10.6491	10.1498	8.36651	-0.369812	0.0161982	0.177906	low_vs_no	FALSE	-0.812023	0.000106016	0.00784263	high_vs_no	TRUE
Male
(Non drinkers,n=46; Low drinkers,n=53; High drinkers,n=23)
ID	Average			Median			Low drinkers vs Non drinkers					High drinkers vs Non drinkers
	No	Low	High	No	Low	High	log2FoldChange	pvalue	padj	test	treshold	log2FoldChange	pvalue	padj	test	treshold
hsa-miR-1233-3p	9.64859	16.2064	10.9241	7.93721	11.8559	7.45467	1.01356	0.000189633	0.0430466	low_vs_no	TRUE	0.419435	0.197391	0.99964	high_vs_no	FALSE
hsa-miR-3168-3p	50.6544	35.9249	72.3037	29.7112	21.4178	25.8014	-0.99443	4.75233e-05	0.0353732	low_vs_no	TRUE	-0.213831	0.455218	0.99964	high_vs_no	FALSE
Female
(Non drinkers,n=89; Low drinkers,n=96; High drinkers,n=27)
ID	Average			Median			Low drinkers vs Non drinkers					High drinkers vs Non drinkers
	No	Low	High	No	Low	High	log2FoldChange	pvalue	padj	test	treshold	log2FoldChange	pvalue	padj	test	treshold
hsa-miR-1231	27.2841	19.484	21.1897	14.0171	14.7621	13.4187	-0.689199	0.000389529	0.0360558	low_vs_no	TRUE	-0.901062	0.00173018	0.0478953	high_vs_no	TRUE
hsa-miR-1281-5p	202.392	726.284	657.42	7.80339	8.21647	16.3886	2.43005	7.40616e-07	0.00109685	low_vs_no	TRUE	1.72124	0.0182938	0.135805	high_vs_no	FALSE
hsa-miR-30c-5p	25.5902	13.2359	12.0225	22.0009	6.13495	3.68048	-0.670882	0.000159014	0.0278513	low_vs_no	TRUE	-0.677747	0.0118645	0.114099	high_vs_no	FALSE
hsa-miR-3170	53.9994	27.7586	43.3602	28.6081	20.9552	29.8197	-0.754712	0.000234798	0.0312085	low_vs_no	TRUE	-0.320186	0.291957	0.546981	high_vs_no	FALSE
hsa-miR-4655-5p	41.5463	22.6862	26.012	21.6932	13.6784	18.2495	-0.831435	0.000290036	0.0312085	low_vs_no	TRUE	-0.190145	0.575878	0.778526	high_vs_no	FALSE
hsa-miR-572	37.7145	23.9666	18.992	19.9801	17.819	13.7439	-0.823136	0.000127863	0.0278513	low_vs_no	TRUE	-1.48972	3.92628e-06	0.00240375	high_vs_no	TRUE
hsa-miR-622	147.32	16.9381	17.5867	18.305	10.7553	9.73009	-0.894728	0.000291687	0.0312085	low_vs_no	TRUE	-1.3537	0.000232303	0.0215025	high_vs_no	TRUE
hsa-miR-7515-5p	20.8633	14.6406	19.0693	15.8538	12.2016	12.2914	-0.736746	1.88752e-05	0.0111816	low_vs_no	TRUE	-0.930177	0.000260163	0.0233516	high_vs_no	TRUE
hsa-miR-8053	21.9777	18.8823	12.6154	9.64058	11.4819	7.26434	-0.826883	0.000453415	0.0400233	low_vs_no	TRUE	-1.52569	1.69892e-05	0.00593116	high_vs_no	TRUE
hsa-miR-8083-3p	26.7283	18.8466	30.0233	21.7697	14.3242	13.9238	-0.650669	0.000287694	0.0312085	low_vs_no	TRUE	-0.194086	0.46672	0.695734	high_vs_no	FALSE
hsa-miR-92a-1-5p	64.4314	16.5553	44.5384	10.0122	6.8877	9.08043	-1.16628	0.000541335	0.0433361	low_vs_no	TRUE	-0.573693	0.251212	0.509348	high_vs_no	FALSE
hsa-miR-92a-3p	93.3222	37.3524	57.3983	23.1486	18.7329	17.1115	-1.13346	0.000122364	0.0278513	low_vs_no	TRUE	-1.25314	0.0043588	0.0705506	high_vs_no	FALSE

## Sheet: Overlapped_DEmiRNAs
Overlapped DEmiRNAs from different comparisons
Variables	Total	miRNAs
Age, BMI, Coffee, Smoking	1	hsa-miR-638
BMI, menopausal status, Sex	1	hsa-miR-3615-5p
BMI, Physical activity, Sex	1	hsa-miR-1255b-5p
Coffee, Sex, Smoking	1	hsa-miR-4326
BMI, Physical activity, Smoking	1	hsa-miR-5090-3p
BMI, Coffee, Smoking	2	hsa-miR-4674 hsa-miR-200a-3p
Coffee, Physical activity, Smoking	1	hsa-miR-1281
BMI, Sex	1	hsa-miR-4418
Age, BMI	2	hsa-miR-1260a-3p hsa-miR-4487
Age, Smoking	2	hsa-miR-4505-3p hsa-miR-12128
Age, Coffee	3	hsa-miR-12126-5p hsa-miR-1231 hsa-miR-320d
BMI,Smoking	20	hsa-miR-8075-5p hsa-miR-6077 hsa-miR-181c-3p hsa-miR-192-5p hsa-miR-200c-3p hsa-miR-200b-3p hsa-miR-143-3p hsa-miR-4466-3p hsa-miR-425-3p hsa-miR-7845-3p hsa-miR-148a-3p hsa-miR-194-3p hsa-miR-378a-3p hsa-miR-8075 hsa-miR-21-5p hsa-miR-6724-5p hsa-miR-194-1-3p hsa-miR-182-5p hsa-miR-5187-5p hsa-miR-1469-3p
BMI, Coffee	3	hsa-miR-125b-5p hsa-miR-4725-5p hsa-miR-6784-5p
Physical activity, Smoking	1	hsa-miR-646
Coffee, Smoking	11	hsa-miR-645 hsa-miR-6717-3p hsa-miR-638-3p hsa-miR-137-3p hsa-miR-622 hsa-miR-6717-5p hsa-miR-572 hsa-miR-7113-5p hsa-miR-6829-5p hsa-miR-1324 hsa-miR-4263
Alcohol, Coffee	1	hsa-miR-4254-5p
												hsa-miR-378a-3p	hsa-miR-8075	hsa-miR-21-5p	hsa-miR-6724-5p	hsa-miR-194-1-3p	hsa-miR-182-5p	hsa-miR-5187-5p	hsa-miR-1469-3p
