# Supplementary material for: Faecal miRNA profiles associated with age, sex, BMI, and lifestyle habits in healthy individuals
Source: Sci Rep. 2021 Oct 19;11:20645. doi: 10.1038/s41598-021-00014-1 (PMC8526833; doi:10.1038/s41598-021-00014-1)
Supplement: Supplementary file 3 — Supplementary Information 3. [file 41598_2021_14_MOESM3_ESM.xlsx]

## Sheet: Age correlation
Supplementary Table 3. Results of the correlation analysis between stool DEmiRNAs expression and subject age or BMI (in bold are shown the statistically significant adj. P value)
Spearman correlation analysis: miRNA expression levels and age
(filtered for median number of reads>10)
Age Correlation: Both sexes					Age Correlation: Males					Age Correlation: Females
miRNA	SCC	p-value	adj. p-value		miRNA	SCC	p-value	adj. p-value		miRNA	SCC	p-value	adj. p-value
hsa-miR-8074	-0.2549	0	0		hsa-miR-4276-3p	-0.3339	0.0002	0.0818		hsa-miR-8074	-0.276	0	0
hsa-miR-4276-3p	-0.218	0.0001	0.0149667		hsa-miR-922	-0.3002	0.0008	0.1636		hsa-miR-6089	-0.2166	0.0015	0.2375
hsa-miR-922	-0.2172	0.0001	0.0149667		hsa-miR-8074	-0.2007	0.0266	0.5726		hsa-miR-4466-3p	-0.2117	0.0019	0.2375
hsa-miR-3619-3p	-0.1933	0.0004	0.0449		hsa-miR-3185-3p	-0.207	0.0221	0.5726		hsa-miR-9500-3p	-0.2108	0.002	0.2375
hsa-miR-4504	-0.1802	0.0009	0.08082		hsa-miR-8082-3p	0.1921	0.034	0.5726		hsa-miR-9901-3p	-0.2008	0.0032	0.304
hsa-miR-3169	0.1735	0.0014	0.0898		hsa-miR-8072	0.2046	0.0238	0.5726		hsa-miR-4443-3p	-0.1797	0.0086	0.4085
hsa-miR-6081	-0.1737	0.0014	0.0898		hsa-miR-647-3p	0.2033	0.0247	0.5726		hsa-miR-3169	0.1879	0.0059	0.4085
hsa-miR-647-3p	0.1715	0.0016	0.0898		hsa-miR-6728-5p	-0.1974	0.0293	0.5726		hsa-miR-4281	-0.1801	0.0084	0.4085
hsa-miR-4326	-0.1669	0.0022	0.109756		hsa-miR-7108-5p	0.1932	0.033	0.5726		hsa-miR-7161-3p	-0.1813	0.008	0.4085
hsa-miR-4505-3p	0.1629	0.0028	0.114291		hsa-miR-548i	-0.2156	0.0171	0.5726		hsa-miR-3619-3p	-0.1837	0.0072	0.4085
hsa-miR-6130	-0.164	0.0026	0.114291		hsa-miR-6832-5p	0.2083	0.0213	0.5726		hsa-miR-6724-5p	-0.1715	0.0122	0.413929
hsa-miR-4281	-0.1593	0.0035	0.124338		hsa-miR-4505-3p	0.2293	0.0111	0.5726		hsa-miR-194-3p	-0.1717	0.0121	0.413929
hsa-miR-622	-0.1585	0.0036	0.124338		hsa-miR-6084-5p	0.1911	0.035	0.5726		hsa-miR-5691-3p	0.1715	0.0122	0.413929
hsa-miR-1255b-5p	0.1557	0.0043	0.128713		hsa-miR-4508-3p	0.2027	0.0251	0.5726		hsa-miR-3180-4-3p , hsa-miR-3180-5-3p	-0.1746	0.0107	0.413929
hsa-miR-4672	-0.1561	0.0042	0.128713		hsa-miR-935	0.208	0.0215	0.5726		hsa-miR-4672	-0.1584	0.0207	0.418306
hsa-miR-4284-3p	-0.1542	0.0047	0.131894		hsa-miR-557	0.2085	0.0212	0.5726		hsa-miR-1181-3p	-0.1526	0.0259	0.418306
hsa-miR-6165-3p	-0.1511	0.0056	0.147906		hsa-miR-4306-5p	0.2071	0.0221	0.5726		hsa-miR-4284-3p	-0.1646	0.0162	0.418306
hsa-miR-6069-3p	0.1469	0.0071	0.177106		hsa-miR-6130	-0.2165	0.0166	0.5726		hsa-miR-1202-3p	-0.1512	0.0273	0.418306
hsa-miR-4466-3p	-0.1431	0.0087	0.205595		hsa-miR-1250-5p	0.1978	0.029	0.5726		hsa-miR-4767	-0.1522	0.0263	0.418306
hsa-miR-1260b	-0.1362	0.0126	0.210068		hsa-miR-6081	-0.2325	0.01	0.5726		hsa-miR-4504	-0.1513	0.0273	0.418306
hsa-miR-194-3p	-0.1365	0.0124	0.210068		hsa-miR-940	0.1959	0.0306	0.5726		hsa-miR-3916-3p	-0.153	0.0255	0.418306
hsa-miR-215-5p	-0.1416	0.0095	0.210068		hsa-miR-3619-3p	-0.2443	0.0067	0.5726		hsa-miR-6127-3p	-0.1641	0.0165	0.418306
hsa-miR-3972-5p	-0.1359	0.0128	0.210068		hsa-miR-6805-5p	-0.1943	0.032	0.5726		hsa-miR-345-3p	-0.1576	0.0214	0.418306
hsa-miR-4323	-0.1365	0.0124	0.210068		hsa-miR-4437	0.2458	0.0064	0.5726		hsa-miR-4326	-0.1564	0.0224	0.418306
hsa-miR-4700-5p	-0.1369	0.0121	0.210068		hsa-miR-5090-3p	0.2093	0.0207	0.5726		hsa-miR-647-3p	0.1543	0.0243	0.418306
hsa-miR-5006-5p	-0.1354	0.0131	0.210068		hsa-miR-584-5p	0.1826	0.0441	0.623043		hsa-miR-1184	-0.1621	0.0179	0.418306
hsa-miR-6089	-0.1368	0.0122	0.210068		hsa-miR-645	-0.1813	0.0457	0.623043		hsa-miR-197-5p	-0.1582	0.0209	0.418306
hsa-miR-9903	-0.1395	0.0106	0.210068		hsa-miR-6131-5p	0.1865	0.0397	0.623043		hsa-miR-6763-5p	-0.1572	0.0218	0.418306
hsa-miR-6826-5p	-0.1341	0.014	0.216759		hsa-miR-7113-5p	-0.1825	0.0442	0.623043		hsa-miR-4674	-0.1667	0.0149	0.418306
hsa-miR-3169-3p	0.1318	0.0157	0.227066		hsa-miR-6773-5p	-0.183	0.0437	0.623043		hsa-miR-4489	-0.1664	0.0151	0.418306
hsa-miR-3170	0.1295	0.0177	0.227066		hsa-miR-622	-0.178	0.0498	0.636506		hsa-miR-922	-0.1616	0.0183	0.418306
hsa-miR-4431	0.1296	0.0176	0.227066		hsa-miR-3972	0.1786	0.0491	0.636506		hsa-miR-6738-5p	-0.1401	0.041	0.42337
hsa-miR-4489	-0.1308	0.0166	0.227066		hsa-miR-6069-3p	0.1755	0.0531	0.658118		hsa-miR-3615-5p	-0.1465	0.0326	0.42337
hsa-miR-5193-5p	0.1306	0.0168	0.227066		hsa-miR-320d-1-5p	0.1712	0.0594	0.696469		hsa-miR-7844-3p	-0.1457	0.0336	0.42337
hsa-miR-7844-3p	-0.1324	0.0153	0.227066		hsa-miR-378h	-0.1711	0.0596	0.696469		hsa-miR-5193-5p	0.1436	0.0362	0.42337
hsa-miR-3180-4-3p , hsa-miR-3180-5-3p	-0.1263	0.0208	0.245768		hsa-miR-2861-5p	0.1656	0.0684	0.750742		hsa-miR-4276-3p	-0.1419	0.0385	0.42337
hsa-miR-6829-5p	0.1268	0.0203	0.245768		hsa-miR-7851-3p	0.1585	0.0812	0.750742		hsa-miR-1469-3p	-0.1451	0.0343	0.42337
hsa-miR-718	0.1263	0.0208	0.245768		hsa-miR-4431	0.161	0.0764	0.750742		hsa-miR-7843-5p	-0.1471	0.0319	0.42337
hsa-miR-326-5p	-0.124	0.0232	0.267097		hsa-miR-3195-3p	0.1581	0.082	0.750742		hsa-miR-6130	-0.1409	0.04	0.42337
hsa-miR-3185-3p	-0.122	0.0255	0.267404		hsa-miR-215-5p	-0.1625	0.0736	0.750742		hsa-miR-3668-3p	0.1408	0.0401	0.42337
hsa-miR-4710-3p	-0.1214	0.0263	0.267404		hsa-miR-718	0.1578	0.0826	0.750742		hsa-miR-371a-3p	0.1456	0.0337	0.42337
hsa-miR-5694-3p	-0.1212	0.0266	0.267404		hsa-miR-12127	-0.1643	0.0706	0.750742		hsa-miR-1291-3p	-0.1462	0.033	0.42337
hsa-miR-645	-0.1234	0.0239	0.267404		hsa-miR-3195	0.1589	0.0804	0.750742		hsa-miR-4283-3p	0.1403	0.0408	0.42337
hsa-miR-6738-5p	-0.121	0.0268	0.267404		hsa-miR-1587-3p	0.1625	0.0737	0.750742		hsa-miR-622	-0.1435	0.0364	0.42337
hsa-miR-6849-5p	-0.1224	0.0251	0.267404		hsa-miR-1260b	-0.166	0.0676	0.750742		hsa-miR-3920-5p	-0.1462	0.0329	0.42337
hsa-miR-7113-5p	-0.1194	0.0289	0.276087		hsa-miR-6165-3p	-0.1533	0.0918	0.816222		hsa-miR-1260a-3p	-0.1403	0.0408	0.42337
hsa-miR-7161-3p	-0.1197	0.0284	0.276087		hsa-miR-6743-3p	0.1479	0.1041	0.826404		hsa-miR-6165-3p	-0.1379	0.0444	0.430408
hsa-miR-2110-3p	0.1176	0.0314	0.281972		hsa-miR-21-5p	-0.1319	0.1475	0.826404		hsa-miR-4441	-0.1387	0.0432	0.430408
hsa-miR-3935	-0.118	0.0309	0.281972		hsa-miR-6075	0.1438	0.1142	0.826404		hsa-miR-4505	0.1382	0.0439	0.430408
hsa-miR-8053	-0.1179	0.0309	0.281972		hsa-miR-6126-3p	0.1356	0.1364	0.826404		hsa-miR-6717-3p	-0.1357	0.0479	0.45505
hsa-miR-378i	-0.1169	0.0324	0.285247		hsa-miR-943-5p	0.1338	0.1419	0.826404		hsa-miR-3170	0.134	0.0509	0.462909
hsa-miR-194-5p	-0.116	0.0338	0.29185		hsa-miR-4258-3p	0.1377	0.1305	0.826404		hsa-miR-5006-5p	-0.1326	0.0533	0.462909
hsa-miR-4505	0.1155	0.0346	0.293121		hsa-miR-6509-5p	-0.147	0.1061	0.826404		hsa-miR-4710-3p	-0.1325	0.0535	0.462909
hsa-miR-2114-5p	0.1149	0.0356	0.296007		hsa-miR-7704-3p	0.1334	0.1431	0.826404		hsa-miR-3138-5p	0.1324	0.0536	0.462909
hsa-miR-10392-5p	0.1117	0.041	0.300046		hsa-miR-8080	0.1508	0.0974	0.826404		hsa-miR-6069-3p	0.1333	0.0521	0.462909
hsa-miR-194-1-3p	-0.1126	0.0395	0.300046		hsa-miR-7844-3p	-0.1331	0.1438	0.826404		hsa-miR-6081	-0.1244	0.07	0.482464
hsa-miR-320d-1-5p	0.1111	0.0421	0.300046		hsa-miR-639	0.1495	0.1004	0.826404		hsa-miR-4323	-0.1296	0.059	0.482464
hsa-miR-4437	0.1113	0.0418	0.300046		hsa-miR-6871-5p	0.1385	0.128	0.826404		hsa-miR-6717-5p	-0.1282	0.0619	0.482464
hsa-miR-4739-3p	-0.1119	0.0406	0.300046		hsa-miR-4436b-5p	-0.1327	0.1451	0.826404		hsa-miR-6829-5p	0.1239	0.071	0.482464
hsa-miR-6721-3p	-0.1115	0.0413	0.300046		hsa-miR-3169-3p	0.1446	0.112	0.826404		hsa-miR-8075	-0.1241	0.0707	0.482464
hsa-miR-7851-3p	0.1138	0.0374	0.300046		hsa-miR-3196-3p	0.1385	0.1281	0.826404		hsa-miR-1324	0.1246	0.0695	0.482464
hsa-miR-874-3p	-0.1112	0.042	0.300046		hsa-miR-4449	0.1381	0.1292	0.826404		hsa-miR-4739-3p	-0.1269	0.0646	0.482464
hsa-miR-935	0.1122	0.0401	0.300046		hsa-miR-4700-5p	-0.1413	0.1205	0.826404		hsa-miR-6721-3p	-0.1239	0.0711	0.482464
hsa-miR-5706-3p	0.1102	0.0439	0.307986		hsa-miR-2110-3p	0.1325	0.1457	0.826404		hsa-miR-4654	0.1252	0.0683	0.482464
hsa-miR-6724-5p	-0.1098	0.0446	0.308083		hsa-miR-8053	-0.1381	0.1292	0.826404		hsa-miR-4700-5p	-0.1246	0.0696	0.482464
hsa-miR-519a-5p, hsa-miR-519c-5p, hsa-miR-519b-5p, hsa-miR-523-5p, hsa-miR-518e-5p, hsa-miR-522-5p	-0.1094	0.0453	0.308177		hsa-miR-4418	0.1403	0.1231	0.826404		hsa-miR-4739	-0.1257	0.0671	0.482464
hsa-miR-940	0.1086	0.0471	0.31564		hsa-miR-192-5p	-0.1433	0.1152	0.826404		hsa-miR-4518	-0.1261	0.0663	0.482464
hsa-miR-2110	0.1077	0.049	0.318855		hsa-miR-5191	0.133	0.1442	0.826404		hsa-miR-6788-3p	0.1286	0.0611	0.482464
hsa-miR-378h	-0.1077	0.0489	0.318855		hsa-miR-6787-5p	0.1396	0.1251	0.826404		hsa-miR-6085	0.1257	0.0672	0.482464
hsa-miR-4283-3p	0.1069	0.0506	0.324563		hsa-miR-636	0.1328	0.1448	0.826404		hsa-miR-8083-3p	-0.1275	0.0632	0.482464
hsa-miR-192-5p	-0.1041	0.0571	0.342506		hsa-miR-3935	-0.1413	0.1206	0.826404		hsa-miR-4505-3p	0.1227	0.0739	0.494401
hsa-miR-3180-3p	-0.1033	0.0589	0.342506		hsa-miR-1469-3p	0.1424	0.1176	0.826404		hsa-miR-6083	-0.1222	0.0751	0.495451
hsa-miR-4252	-0.1038	0.0578	0.342506		hsa-miR-3648	0.1378	0.1301	0.826404		hsa-miR-215-5p	-0.1215	0.0767	0.499075
hsa-miR-4508-3p	0.1045	0.0561	0.342506		hsa-miR-6777-5p	-0.1265	0.1651	0.844117		hsa-miR-194-5p	-0.1203	0.0799	0.506033
hsa-miR-6083	-0.1043	0.0565	0.342506		hsa-miR-4326	-0.1259	0.1672	0.844117		hsa-miR-2110	0.1203	0.0799	0.506033
hsa-miR-6085-5p	0.1045	0.056	0.342506		hsa-miR-6829-5p	0.1294	0.1553	0.844117		hsa-miR-4748	-0.1192	0.0826	0.511396
hsa-miR-6773-5p	-0.1031	0.0595	0.342506		hsa-miR-637	0.1274	0.1619	0.844117		hsa-miR-3972-5p	-0.1191	0.0829	0.511396
hsa-miR-6861-5p	-0.1031	0.0595	0.342506		hsa-miR-181b-5p	0.1247	0.1713	0.844117		hsa-miR-608-3p	0.1184	0.0846	0.515192
hsa-miR-4654	0.1028	0.0603	0.342718		hsa-miR-151a-3p	0.1247	0.1711	0.844117		hsa-miR-378i	-0.1177	0.0866	0.520696
hsa-miR-6802-5p	-0.1021	0.062	0.347975		hsa-miR-4281	-0.1298	0.154	0.844117		hsa-miR-5187-5p	-0.1171	0.0883	0.524281
hsa-miR-378j-3p	-0.1001	0.0672	0.362407		hsa-miR-5193-5p	0.1263	0.1657	0.844117		hsa-miR-4690-5p	0.1162	0.0906	0.531296
hsa-miR-3916-3p	-0.1	0.0675	0.362407		hsa-miR-6880-5p	0.125	0.1701	0.844117		hsa-miR-1260b	-0.1157	0.0922	0.534085
hsa-miR-4283	0.0999	0.0678	0.362407		hsa-miR-5093	-0.1253	0.1689	0.844117		hsa-miR-6746-5p	-0.1135	0.0986	0.540247
hsa-miR-4515	-0.1008	0.0654	0.362407		hsa-miR-3648-3p	0.1234	0.1757	0.845427		hsa-miR-4534	0.1146	0.0951	0.540247
hsa-miR-6084-5p	0.0994	0.0691	0.365011		hsa-miR-6790-5p	0.1237	0.1745	0.845427		hsa-miR-2114-5p	0.1133	0.0992	0.540247
hsa-miR-12128	-0.0962	0.0787	0.373379		hsa-miR-4313	-0.1162	0.2023	0.849162		hsa-miR-6861-5p	-0.1128	0.1007	0.540247
hsa-miR-3195-3p	0.0977	0.074	0.373379		hsa-miR-8077	0.1103	0.2264	0.849162		hsa-miR-5706-3p	0.114	0.0971	0.540247
hsa-miR-4534	0.0961	0.079	0.373379		hsa-miR-200b-3p	-0.1028	0.2598	0.849162		hsa-miR-519a-5p, hsa-miR-519c-5p, hsa-miR-519b-5p, hsa-miR-523-5p, hsa-miR-518e-5p, hsa-miR-522-5p	-0.1122	0.1024	0.540247
hsa-miR-5187-5p	-0.0966	0.0774	0.373379		hsa-miR-4754-3p	0.1093	0.2306	0.849162		hsa-miR-10392-5p	0.1119	0.1035	0.540247
hsa-miR-6132	-0.0963	0.0785	0.373379		hsa-miR-4695-5p	0.1114	0.2218	0.849162		hsa-miR-6133-5p	-0.112	0.1031	0.540247
hsa-miR-632	-0.0963	0.0782	0.373379		hsa-miR-1229-5p	-0.1135	0.2134	0.849162		hsa-miR-9898	-0.1124	0.1019	0.540247
hsa-miR-6746-5p	-0.0976	0.0745	0.373379		hsa-miR-149-3p	0.12	0.1881	0.849162		hsa-miR-425-3p	-0.1105	0.1077	0.540434
hsa-miR-6788-3p	0.0963	0.0783	0.373379		hsa-miR-3136-5p	-0.1164	0.2017	0.849162		hsa-miR-5189-3p	0.1101	0.109	0.540434
hsa-miR-6838-5p	-0.098	0.0733	0.373379		hsa-miR-194-1-3p	-0.1026	0.2608	0.849162		hsa-miR-1288-5p	0.1112	0.1057	0.540434
hsa-miR-7706	-0.0962	0.0787	0.373379		hsa-miR-3169	0.1206	0.1859	0.849162		hsa-miR-6847-5p	-0.1095	0.1112	0.540434
hsa-miR-1184	-0.0956	0.0807	0.377441		hsa-miR-650	0.1068	0.2417	0.849162		hsa-miR-3197	-0.1094	0.1115	0.540434
hsa-miR-378i-3p	-0.0947	0.0836	0.386973		hsa-miR-2681-3p	-0.1167	0.2004	0.849162		hsa-miR-4771-5p	-0.1099	0.1097	0.540434
hsa-miR-1324	0.094	0.0859	0.388834		hsa-miR-6085-5p	0.1188	0.1923	0.849162		hsa-miR-8057-3p	0.1097	0.1106	0.540434
hsa-miR-4302-3p	-0.0938	0.0866	0.388834		hsa-miR-1255b-5p	0.122	0.1806	0.849162		hsa-miR-599	0.108	0.1161	0.540769
hsa-miR-6731-5p	-0.0943	0.0849	0.388834		hsa-miR-5006-5p	-0.1149	0.2077	0.849162		hsa-miR-6838-5p	-0.1081	0.1156	0.540769
hsa-miR-9899-5p	-0.0932	0.0885	0.393431		hsa-miR-181c-3p	0.1033	0.2574	0.849162		hsa-miR-4751-3p	-0.1076	0.1174	0.540769
hsa-miR-200b-3p	-0.0921	0.0924	0.402792		hsa-miR-6802-5p	-0.1031	0.2583	0.849162		hsa-miR-3136-5p	0.1081	0.1157	0.540769
hsa-miR-6777-5p	-0.0921	0.0924	0.402792		hsa-miR-378i	-0.1158	0.2039	0.849162		hsa-miR-4431	0.1073	0.1184	0.540769
hsa-miR-1294	0.0911	0.0958	0.4041		hsa-miR-3180-3p	-0.1095	0.23	0.849162		hsa-miR-194-1-3p	-0.1076	0.1175	0.540769
hsa-miR-6076-3p	-0.091	0.0963	0.4041		hsa-miR-4284-3p	-0.112	0.2195	0.849162		hsa-miR-125b-5p	-0.1058	0.1238	0.54713
hsa-miR-6832-5p	0.0913	0.0951	0.4041		hsa-miR-4302-3p	-0.1034	0.2572	0.849162		hsa-miR-4430-3p	-0.1061	0.1228	0.54713
hsa-miR-8057-3p	0.0915	0.0947	0.4041		hsa-miR-6772-5p	0.1214	0.1827	0.849162		hsa-miR-504-5p	-0.1059	0.1232	0.54713
hsa-miR-4767	-0.0905	0.0984	0.409089		hsa-miR-199a-3p, hsa-miR-199b-3p	0.1045	0.2522	0.849162		hsa-miR-632	-0.1056	0.1244	0.54713
hsa-miR-4674-5p	-0.0894	0.1022	0.417162		hsa-miR-1184	0.1197	0.1891	0.849162		hsa-miR-378j-3p	-0.104	0.1305	0.552137
hsa-miR-6879-5p	-0.0895	0.102	0.417162		hsa-miR-182-3p	-0.1101	0.2275	0.849162		hsa-miR-6085-5p	0.1031	0.1337	0.552137
hsa-miR-6717-5p	-0.0892	0.1032	0.417449		hsa-miR-550b-3p	-0.1071	0.2403	0.849162		hsa-miR-4283	0.1029	0.1343	0.552137
hsa-miR-1181-3p	-0.0875	0.1099	0.41957		hsa-miR-770-3p	0.1107	0.2248	0.849162		hsa-miR-3141-3p	0.1027	0.1353	0.552137
hsa-miR-1202-3p	-0.0882	0.1071	0.41957		hsa-miR-9901-3p	0.109	0.2319	0.849162		hsa-miR-6849-5p	-0.1036	0.1319	0.552137
hsa-miR-12136-3p	0.0873	0.1105	0.41957		hsa-miR-4443-3p	0.1049	0.2503	0.849162		hsa-miR-1284	0.104	0.1304	0.552137
hsa-miR-23c	-0.0882	0.1072	0.41957		hsa-miR-4516-3p	0.1033	0.2577	0.849162		hsa-miR-718	0.1033	0.1328	0.552137
hsa-miR-5090-3p	0.0877	0.109	0.41957		hsa-miR-4739	0.1026	0.2606	0.849162		hsa-miR-12117-3p	0.1035	0.1322	0.552137
hsa-miR-611	-0.0886	0.1056	0.41957		hsa-miR-3137-3p	-0.1047	0.2511	0.849162		hsa-miR-501-3p	-0.1025	0.136	0.552137
hsa-miR-8083-3p	-0.0872	0.1112	0.41957		hsa-miR-4497-3p	0.1184	0.1939	0.849162		hsa-miR-10401-5p	-0.101	0.1417	0.560896
hsa-miR-9901-3p	-0.0876	0.1096	0.41957		hsa-miR-5572	0.1024	0.2616	0.849162		hsa-miR-3907-5p	-0.1011	0.1414	0.560896
hsa-miR-181b-5p	0.0863	0.1149	0.422419		hsa-miR-3155b	0.103	0.2591	0.849162		hsa-miR-2110-3p	0.1015	0.1398	0.560896
hsa-miR-1913	-0.086	0.1163	0.422419		hsa-miR-10400-5p	0.1096	0.2296	0.849162		hsa-miR-12126-5p	-0.0999	0.1461	0.573533
hsa-miR-3138-5p	0.0862	0.1152	0.422419		hsa-miR-9899-5p	-0.1132	0.2145	0.849162		hsa-miR-6511b-5p	-0.0986	0.1515	0.588537
hsa-miR-4309-3p	0.0857	0.1176	0.422419		hsa-miR-551a	-0.1146	0.2087	0.849162		hsa-miR-654-5p	-0.0984	0.1524	0.588537
hsa-miR-5189-3p	0.0857	0.1176	0.422419		hsa-miR-10392-5p	0.1025	0.261	0.849162		hsa-miR-1231-3p	-0.0959	0.1632	0.600963
hsa-miR-6085	0.0862	0.1154	0.422419		hsa-miR-550a-3p	-0.1131	0.2149	0.849162		hsa-miR-7845-3p	-0.095	0.1672	0.600963
hsa-miR-4443-3p	-0.0846	0.1223	0.435815		hsa-miR-4787-5p	0.1124	0.2176	0.849162		hsa-miR-4515	-0.0973	0.1572	0.600963
hsa-miR-3648	0.0842	0.1239	0.43804		hsa-miR-371a-5p	-0.0976	0.2851	0.849176		hsa-miR-1294	0.0963	0.1612	0.600963
hsa-miR-125b-5p	-0.0831	0.1288	0.441911		hsa-miR-6731-5p	-0.0955	0.2954	0.849176		hsa-miR-326-5p	-0.0969	0.1589	0.600963
hsa-miR-1260a-3p	-0.0832	0.1286	0.441911		hsa-miR-1275-3p	0.0997	0.2744	0.849176		hsa-miR-12136-3p	0.0943	0.1705	0.600963
hsa-miR-3668-3p	0.0828	0.1303	0.441911		hsa-miR-5698	0.0971	0.2872	0.849176		hsa-miR-23c	-0.0954	0.1651	0.600963
hsa-miR-371a-3p	0.0827	0.1309	0.441911		hsa-miR-3689d-3p	-0.099	0.278	0.849176		hsa-miR-6826-5p	-0.0954	0.1655	0.600963
hsa-miR-4674	-0.0828	0.1304	0.441911		hsa-miR-4784-3p	0.1018	0.2648	0.849176		hsa-miR-484-3p	-0.0951	0.1665	0.600963
hsa-miR-4732-5p	-0.0828	0.1303	0.441911		hsa-miR-12136	0.0979	0.2832	0.849176		hsa-miR-4309-3p	0.0951	0.1667	0.600963
hsa-miR-654-5p	-0.0819	0.1347	0.451346		hsa-miR-572	-0.0952	0.2969	0.849176		hsa-miR-638-3p	-0.0947	0.1683	0.600963
hsa-miR-12117-3p	0.0813	0.1376	0.454282		hsa-miR-3170	0.1013	0.2667	0.849176		hsa-miR-4674-5p	-0.0942	0.1708	0.600963
hsa-miR-4754-3p	0.0813	0.1373	0.454282		hsa-miR-6849-5p	-0.0959	0.2933	0.849176		hsa-miR-5694-3p	-0.0938	0.1728	0.603529
hsa-miR-1291-3p	-0.0809	0.1394	0.456866		hsa-miR-3665-3p	0.0959	0.2931	0.849176		hsa-miR-3180-3p	-0.0928	0.1773	0.605625
hsa-miR-6728-5p	-0.0805	0.1415	0.460388		hsa-miR-6768-5p	0.0967	0.2891	0.849176		hsa-miR-8075-5p	-0.0925	0.1785	0.605625
hsa-miR-10401-5p	-0.0799	0.1444	0.464173		hsa-miR-3168-3p	0.0984	0.2807	0.849176		hsa-miR-3935	-0.0926	0.1782	0.605625
hsa-miR-21-5p	-0.0792	0.1478	0.464173		hsa-miR-1294	0.0976	0.2849	0.849176		hsa-miR-9901	0.0932	0.1753	0.605625
hsa-miR-3615-5p	-0.0796	0.1459	0.464173		hsa-miR-6132	-0.0999	0.2735	0.849176		hsa-miR-3154-5p	-0.091	0.1856	0.607089
hsa-miR-550b-3p	-0.0788	0.1499	0.464173		hsa-miR-12128	-0.0987	0.2796	0.849176		hsa-miR-7851-3p	0.0908	0.1866	0.607089
hsa-miR-5691-3p	0.0794	0.1468	0.464173		hsa-miR-197-5p	0.0963	0.2912	0.849176		hsa-miR-6802-5p	-0.0914	0.184	0.607089
hsa-miR-6127-3p	-0.0789	0.1498	0.464173		hsa-miR-5091	-0.0939	0.3037	0.850553		hsa-miR-548h-5p	-0.0911	0.1851	0.607089
hsa-miR-943-5p	0.0791	0.1484	0.464173		hsa-miR-219a-5p	0.0937	0.3045	0.850553		hsa-miR-639-5p	-0.0918	0.1819	0.607089
hsa-miR-4771-5p	-0.078	0.1541	0.47391		hsa-miR-935-5p	0.0935	0.3057	0.850553		hsa-miR-9903	-0.0915	0.1834	0.607089
hsa-miR-1250-5p	0.0764	0.1632	0.48622		hsa-miR-484-3p	0.0944	0.3011	0.850553		hsa-miR-874-3p	-0.0898	0.1915	0.618793
hsa-miR-151a-3p	0.0763	0.1634	0.48622		hsa-miR-6879-5p	-0.0917	0.3152	0.850559		hsa-miR-7847-5p	-0.0895	0.1934	0.620709
hsa-miR-3176-5p	-0.0761	0.1644	0.48622		hsa-miR-5706-3p	0.0917	0.3152	0.850559		hsa-miR-6879-5p	-0.0886	0.1975	0.621275
hsa-miR-501-3p	-0.0766	0.1616	0.48622		hsa-miR-1284	-0.0918	0.3144	0.850559		hsa-miR-4326-5p	-0.0888	0.1966	0.621275
hsa-miR-6805-5p	-0.0764	0.1632	0.48622		hsa-miR-4520-3p	0.0929	0.309	0.850559		hsa-miR-8072-3p	-0.0887	0.1972	0.621275
hsa-miR-7704-3p	0.0761	0.1646	0.48622		hsa-miR-1285-3p	0.0915	0.3161	0.850559		hsa-miR-4701-3p	-0.0876	0.2029	0.626136
hsa-miR-181c-3p	0.0755	0.1682	0.493607		hsa-miR-3976-3p	-0.09	0.3243	0.855997		hsa-miR-30c-5p	-0.0876	0.203	0.626136
hsa-miR-4513	-0.0751	0.1701	0.495941		hsa-miR-4488-3p	0.0902	0.323	0.855997		hsa-miR-4259-5p	-0.088	0.2006	0.626136
hsa-miR-1231-3p	-0.0747	0.1728	0.497354		hsa-miR-4513-3p	0.09	0.3244	0.855997		hsa-miR-4494	0.087	0.2061	0.631597
hsa-miR-4274	-0.0748	0.1717	0.497354		hsa-miR-3064-5p	-0.0889	0.3304	0.857614		hsa-miR-4453-3p	-0.0862	0.2102	0.640032
hsa-miR-12126-5p	-0.0741	0.176	0.498671		hsa-miR-6884-5p	0.0883	0.3334	0.857614		hsa-miR-4497	-0.0843	0.2204	0.64227
hsa-miR-12127	-0.074	0.1768	0.498671		hsa-miR-3180	0.0888	0.3305	0.857614		hsa-miR-7113-5p	-0.0845	0.2193	0.64227
hsa-miR-30c-5p	-0.0738	0.1777	0.498671		hsa-miR-4634	0.0885	0.3325	0.857614		hsa-miR-12124-5p	-0.0844	0.2198	0.64227
hsa-miR-7851-5p	0.0743	0.1751	0.498671		hsa-miR-4739-3p	-0.0873	0.3391	0.863473		hsa-miR-1293	0.0847	0.2183	0.64227
hsa-miR-4690-5p	0.0729	0.1832	0.507758		hsa-miR-92b-5p	0.0871	0.3399	0.863473		hsa-miR-5100	-0.0844	0.2201	0.64227
hsa-miR-9901	0.073	0.1826	0.507758		hsa-miR-200c-3p	-0.0845	0.3547	0.863526		hsa-miR-378i-3p	-0.0856	0.2136	0.64227
hsa-miR-106b-5p	-0.0723	0.1867	0.508011		hsa-miR-3154	-0.0845	0.3546	0.863526		hsa-miR-885-3p	0.0848	0.2179	0.64227
hsa-miR-12119	-0.0714	0.1921	0.508011		hsa-miR-6738-5p	-0.0849	0.3525	0.863526		hsa-miR-3195	-0.0831	0.2272	0.658049
hsa-miR-148a-3p	-0.072	0.1885	0.508011		hsa-miR-3127-5p	0.0863	0.3447	0.863526		hsa-miR-320d-1-5p	0.0825	0.2308	0.661566
hsa-miR-3154-5p	-0.0719	0.1893	0.508011		hsa-miR-4283	0.0859	0.3471	0.863526		hsa-miR-650	-0.0824	0.2312	0.661566
hsa-miR-4306-5p	0.0713	0.1928	0.508011		hsa-miR-3125	0.0861	0.3457	0.863526		hsa-miR-200b-3p	-0.082	0.2336	0.664431
hsa-miR-504-5p	-0.0724	0.1862	0.508011		hsa-miR-7851-5p	0.0856	0.3487	0.863526		hsa-miR-6731-5p	-0.0807	0.2407	0.676176
hsa-miR-550a-3p	-0.0706	0.1973	0.508011		hsa-miR-550a-3-5p	-0.0835	0.3604	0.86708		hsa-miR-12128	-0.0806	0.2413	0.676176
hsa-miR-584-5p	0.0707	0.197	0.508011		hsa-miR-1290-5p	0.0836	0.3598	0.86708		hsa-miR-6076-3p	-0.0805	0.242	0.676176
hsa-miR-608-3p	0.0705	0.198	0.508011		hsa-miR-12121	0.0829	0.3639	0.870381		hsa-miR-3125	-0.0802	0.2437	0.676944
hsa-miR-6126-3p	0.0711	0.1945	0.508011		hsa-miR-6511a-3p	0.0817	0.3708	0.871521		hsa-miR-595-5p	-0.0795	0.248	0.677011
hsa-miR-8082-3p	0.0717	0.1903	0.508011		hsa-miR-6070-3p	-0.0814	0.3729	0.871521		hsa-miR-6124-3p	-0.0796	0.2475	0.677011
hsa-miR-92b-5p	0.0709	0.1956	0.508011		hsa-miR-6071	0.0821	0.3688	0.871521		hsa-miR-4732-5p	-0.0799	0.2456	0.677011
hsa-miR-99b-3p	0.0706	0.1975	0.508011		hsa-miR-378j-3p	-0.0823	0.3677	0.871521		hsa-miR-3155a	0.0787	0.2529	0.685781
hsa-miR-3943-3p	-0.0701	0.2004	0.511248		hsa-miR-4494	-0.0788	0.3883	0.877429		hsa-miR-3621-3p	-0.0785	0.2541	0.685781
hsa-miR-3621-3p	-0.0698	0.2024	0.513433		hsa-miR-10523-3p	0.0798	0.3824	0.877429		hsa-miR-3714-3p	0.0777	0.2592	0.695593
hsa-miR-599	0.0696	0.2036	0.513575		hsa-miR-4309-3p	0.079	0.3872	0.877429		hsa-miR-3176-5p	-0.0758	0.2706	0.69856
hsa-miR-9898	-0.0692	0.2064	0.51773		hsa-miR-4274	-0.0803	0.3791	0.877429		hsa-miR-4787-5p	-0.0766	0.2659	0.69856
hsa-miR-6717-3p	-0.0686	0.2104	0.524831		hsa-miR-378i-3p	-0.0792	0.3861	0.877429		hsa-miR-11399-3p	-0.0767	0.2649	0.69856
hsa-miR-1288-5p	0.0682	0.213	0.525796		hsa-miR-5001-5p	0.0791	0.3865	0.877429		hsa-miR-5091-3p	-0.0764	0.2669	0.69856
hsa-miR-5100	-0.068	0.2143	0.525796		hsa-miR-1287-5p	0.0784	0.3905	0.877552		hsa-miR-3943-3p	-0.076	0.2693	0.69856
hsa-miR-8072	0.068	0.2142	0.525796		hsa-miR-6721-3p	-0.0771	0.3986	0.89086		hsa-miR-192-5p	-0.0766	0.2658	0.69856
hsa-miR-6509-5p	-0.0678	0.2157	0.526355		hsa-miR-8086	0.0763	0.4034	0.896688		hsa-miR-3190-3p	-0.0762	0.2685	0.69856
hsa-miR-595-5p	-0.0675	0.2177	0.528364		hsa-miR-4654	0.0758	0.4067	0.899137		hsa-miR-4259	-0.0746	0.2785	0.703657
hsa-miR-760	-0.067	0.2213	0.534213		hsa-miR-8072-3p	0.0746	0.4138	0.905705		hsa-miR-1910-3p	-0.075	0.2759	0.703657
hsa-miR-6075	0.0664	0.2255	0.541441		hsa-miR-4528-5p	-0.0746	0.4141	0.905705		hsa-miR-645	-0.0753	0.2742	0.703657
hsa-miR-4634	0.066	0.2286	0.545965		hsa-miR-6076-3p	-0.0742	0.4165	0.906109		hsa-miR-4311	-0.0748	0.2773	0.703657
hsa-miR-3648-3p	0.0654	0.2327	0.552816		hsa-miR-4674-5p	-0.0723	0.4288	0.909207		hsa-miR-6071	-0.0738	0.2836	0.709
hsa-miR-4441	-0.0648	0.237	0.557371		hsa-miR-320c	-0.0729	0.4251	0.909207		hsa-miR-663a-3p	-0.074	0.2825	0.709
hsa-miR-8077	0.0648	0.2371	0.557371		hsa-miR-3920	-0.0699	0.4442	0.909207		hsa-miR-6790-5p	-0.0725	0.292	0.709124
hsa-miR-219a-5p	0.0644	0.2395	0.560081		hsa-miR-148a-3p	-0.0714	0.4348	0.909207		hsa-miR-3178-3p	0.0725	0.2922	0.709124
hsa-miR-5091-3p	-0.0643	0.2408	0.560203		hsa-miR-3176-5p	-0.0712	0.4359	0.909207		hsa-miR-4311-3p	-0.073	0.2886	0.709124
hsa-miR-1203	-0.0604	0.2706	0.565615		hsa-miR-6125	-0.0706	0.4395	0.909207		hsa-miR-323a-5p	-0.0728	0.29	0.709124
hsa-miR-12136	0.0607	0.268	0.565615		hsa-miR-6760-5p	-0.0701	0.4432	0.909207		hsa-miR-3605-5p	-0.0733	0.287	0.709124
hsa-miR-1229-5p	-0.0616	0.2609	0.565615		hsa-miR-3960-5p	0.0721	0.4297	0.909207		hsa-miR-4290-5p	-0.0722	0.2941	0.709124
hsa-miR-1257-3p	-0.0604	0.2704	0.565615		hsa-miR-194-5p	-0.0721	0.4298	0.909207		hsa-miR-9899-5p	-0.0724	0.2931	0.709124
hsa-miR-3141-3p	0.0635	0.2461	0.565615		hsa-miR-4738-3p	0.072	0.4304	0.909207		hsa-miR-548d-5p	0.0712	0.3008	0.717962
hsa-miR-3154	-0.0607	0.2678	0.565615		hsa-miR-3160-3p	-0.0698	0.4446	0.909207		hsa-miR-1913	-0.0713	0.3002	0.717962
hsa-miR-3160-5p	-0.0617	0.2604	0.565615		hsa-miR-4682-3p	-0.0705	0.4403	0.909207		hsa-miR-3195-3p	0.071	0.3023	0.717962
hsa-miR-3178-3p	0.0625	0.2543	0.565615		hsa-miR-6127-3p	0.0681	0.456	0.91252		hsa-miR-4754-3p	0.0703	0.307	0.725498
hsa-miR-345-3p	-0.063	0.2504	0.565615		hsa-miR-3960	0.0674	0.461	0.91252		hsa-miR-423-5p	-0.0697	0.3112	0.731782
hsa-miR-3907-5p	-0.0625	0.2542	0.565615		hsa-miR-607	-0.0674	0.4605	0.91252		hsa-miR-5193	0.0685	0.3195	0.7343
hsa-miR-425-3p	-0.0621	0.257	0.565615		hsa-miR-663a-3p	0.0666	0.4663	0.91252		hsa-miR-148a-3p	-0.0691	0.3155	0.7343
hsa-miR-4259	-0.0622	0.2564	0.565615		hsa-miR-3085-5p	0.0674	0.4605	0.91252		hsa-miR-6132	-0.0687	0.3185	0.7343
hsa-miR-4290-5p	-0.0602	0.2721	0.565615		hsa-miR-23c	-0.0669	0.464	0.91252		hsa-miR-3160-5p	-0.0685	0.32	0.7343
hsa-miR-4311-3p	-0.0626	0.253	0.565615		hsa-miR-4758-5p	-0.0689	0.4505	0.91252		hsa-miR-92b-5p	0.0687	0.3183	0.7343
hsa-miR-4516-3p	0.0619	0.2586	0.565615		hsa-miR-922-5p	-0.0679	0.4572	0.91252		hsa-miR-6777-5p	-0.0682	0.3219	0.735108
hsa-miR-4520-3p	0.0607	0.2679	0.565615		hsa-miR-4258	0.0668	0.4647	0.91252		hsa-miR-378h	-0.0667	0.3328	0.746333
hsa-miR-550a-3-5p	-0.0629	0.2506	0.565615		hsa-miR-4674	0.0559	0.5411	0.913433		hsa-miR-7851-5p	0.0666	0.3331	0.746333
hsa-miR-5698	0.0627	0.2522	0.565615		hsa-miR-646	0.0586	0.5215	0.913433		hsa-miR-4277	-0.0667	0.3328	0.746333
hsa-miR-6125	-0.0602	0.2716	0.565615		hsa-miR-4453-3p	0.0601	0.5105	0.913433		hsa-miR-3085-5p	-0.0668	0.332	0.746333
hsa-miR-637	0.0607	0.2677	0.565615		hsa-miR-320e-5p	0.0582	0.5246	0.913433		hsa-miR-181b-5p	0.0652	0.3436	0.762664
hsa-miR-639	0.0636	0.2458	0.565615		hsa-miR-2110	0.0559	0.5408	0.913433		hsa-miR-3185-3p	-0.0654	0.3425	0.762664
hsa-miR-657	0.0603	0.271	0.565615		hsa-miR-1202-3p	0.0609	0.5053	0.913433		hsa-miR-3180-5p	-0.0644	0.3495	0.772151
hsa-miR-7845-3p	-0.0602	0.2718	0.565615		hsa-miR-92a-3p	-0.0562	0.5386	0.913433		hsa-miR-4302-3p	-0.0628	0.3614	0.783534
hsa-miR-4449	0.0599	0.2741	0.567147		hsa-miR-4441	0.0566	0.5357	0.913433		hsa-miR-6859-3p	0.0632	0.3587	0.783534
hsa-miR-1307-3p	-0.059	0.2817	0.572323		hsa-miR-1272	-0.0639	0.4843	0.913433		hsa-miR-4698	0.0628	0.3617	0.783534
hsa-miR-1910-3p	-0.0593	0.2791	0.572323		hsa-miR-548aa, hsa-miR-548t-3p	-0.0576	0.5286	0.913433		hsa-miR-4634	0.0631	0.3591	0.783534
hsa-miR-3155b	0.059	0.2817	0.572323		hsa-miR-6895-3p	0.0578	0.5273	0.913433		hsa-miR-2909-3p	-0.0626	0.3629	0.783534
hsa-miR-6895-3p	0.0591	0.2805	0.572323		hsa-miR-12136-3p	0.0632	0.489	0.913433		hsa-miR-4513	-0.0623	0.3659	0.786437
hsa-miR-11399-3p	-0.0588	0.2833	0.572981		hsa-miR-12123	0.0608	0.5062	0.913433		hsa-miR-181c-3p	0.0611	0.3752	0.794622
hsa-miR-3972	0.0583	0.2874	0.57317		hsa-miR-1246-3p	0.0651	0.476	0.913433		hsa-miR-6070	0.0609	0.3762	0.794622
hsa-miR-4497	-0.0582	0.2885	0.57317		hsa-miR-6758-5p	0.0655	0.4738	0.913433		hsa-miR-4734	0.0609	0.3764	0.794622
hsa-miR-4800-3p	0.0586	0.285	0.57317		hsa-miR-4655-5p	0.0612	0.5034	0.913433		hsa-miR-3196-3p	-0.0614	0.3725	0.794622
hsa-miR-8085-3p	-0.0585	0.2861	0.57317		hsa-miR-6778-5p	0.0606	0.5075	0.913433		hsa-miR-4800-3p	0.0605	0.3798	0.794736
hsa-miR-7847-5p	-0.0579	0.2903	0.574206		hsa-miR-5691-3p	-0.0632	0.4894	0.913433		hsa-miR-4506	0.0605	0.3793	0.794736
hsa-miR-323a-5p	-0.0573	0.296	0.577843		hsa-miR-6083	-0.0618	0.4987	0.913433		hsa-miR-4254	-0.059	0.3918	0.812686
hsa-miR-4313	-0.0575	0.2941	0.577843		hsa-miR-8057-3p	0.0651	0.4761	0.913433		hsa-miR-1307-3p	-0.0591	0.3907	0.812686
hsa-miR-4326-5p	-0.0573	0.2955	0.577843		hsa-miR-765-5p	0.0578	0.5268	0.913433		hsa-miR-6773-5p	-0.0585	0.3952	0.815451
hsa-miR-197-5p	-0.0566	0.302	0.587004		hsa-miR-1203	-0.0592	0.5171	0.913433		hsa-miR-3622a-5p	-0.0581	0.3989	0.815451
hsa-miR-3190-3p	-0.0547	0.3179	0.609988		hsa-miR-3156-3p	0.0579	0.5262	0.913433		hsa-miR-2681-3p	0.0581	0.3987	0.815451
hsa-miR-646	0.0548	0.3173	0.609988		hsa-miR-4290	0.0593	0.5165	0.913433		hsa-miR-300	0.058	0.4	0.815451
hsa-miR-6511b-5p	-0.055	0.3154	0.609988		hsa-miR-6867-5p	-0.0556	0.5427	0.913433		hsa-miR-4520-3p	0.056	0.4162	0.818596
hsa-miR-3652-3p	-0.0544	0.3209	0.611097		hsa-miR-4489	-0.0613	0.5023	0.913433		hsa-miR-4487	-0.0566	0.4116	0.818596
hsa-miR-3928-3p	-0.0544	0.3212	0.611097		hsa-miR-617-3p	-0.061	0.5044	0.913433		hsa-miR-657	0.0557	0.4189	0.818596
hsa-miR-10400-5p	0.0542	0.3229	0.611739		hsa-miR-2114-5p	0.0624	0.4949	0.913433		hsa-miR-320e-5p	-0.0558	0.4176	0.818596
hsa-miR-5093	-0.0537	0.3268	0.615449		hsa-miR-3178-3p	0.0563	0.5377	0.913433		hsa-miR-1281	-0.0575	0.404	0.818596
hsa-miR-885-3p	0.0537	0.3276	0.615449		hsa-miR-3622a-5p	0.0597	0.5133	0.913433		hsa-miR-6125	-0.0557	0.4185	0.818596
hsa-miR-2861-5p	0.0534	0.3301	0.616676		hsa-miR-6717-3p	0.0593	0.5164	0.913433		hsa-miR-4252	-0.0562	0.4142	0.818596
hsa-miR-3714-3p	0.0533	0.331	0.616676		hsa-miR-6838-5p	-0.0638	0.4854	0.913433		hsa-miR-6880-5p	-0.0572	0.4062	0.818596
hsa-miR-3168-3p	0.0531	0.333	0.617839		hsa-miR-4492-5p	0.064	0.484	0.913433		hsa-miR-4274	-0.0564	0.413	0.818596
hsa-miR-149-3p	0.0527	0.3366	0.621948		hsa-miR-124-5p	0.0563	0.538	0.913433		hsa-miR-1233-3p	-0.057	0.4075	0.818596
hsa-miR-5001-5p	0.0522	0.3412	0.627864		hsa-miR-3928-3p	-0.0552	0.5457	0.914718		hsa-miR-8085-3p	-0.0555	0.4205	0.818596
hsa-miR-324-5p	0.0499	0.3628	0.648556		hsa-miR-194-3p	-0.0545	0.5513	0.916592		hsa-miR-6084-5p	0.0549	0.425	0.82063
hsa-miR-4259-5p	-0.0498	0.3631	0.648556		hsa-miR-4698	-0.0546	0.5499	0.916592		hsa-miR-5186	-0.0551	0.4235	0.82063
hsa-miR-4492-5p	0.0501	0.3604	0.648556		hsa-miR-3621-3p	-0.054	0.5548	0.918677		hsa-miR-6895-3p	0.0543	0.4303	0.821616
hsa-miR-5572	0.0503	0.3585	0.648556		hsa-miR-10397-3p	-0.0478	0.6008	0.923607		hsa-miR-760	-0.0543	0.4307	0.821616
hsa-miR-636	0.05	0.3611	0.648556		hsa-miR-6077	0.0486	0.5953	0.923607		hsa-miR-8079-3p	-0.0543	0.4307	0.821616
hsa-miR-6760-5p	-0.0502	0.3598	0.648556		hsa-miR-6756-5p	0.0523	0.5671	0.923607		hsa-miR-7704-3p	0.0498	0.4695	0.824677
hsa-miR-6793-5p	0.0498	0.364	0.648556		hsa-miR-137-3p	-0.0473	0.6049	0.923607		hsa-miR-182-5p	0.0504	0.4643	0.824677
hsa-miR-7108-5p	0.0503	0.3591	0.648556		hsa-miR-12117-3p	0.0473	0.6052	0.923607		hsa-miR-182-3p	0.052	0.4503	0.824677
hsa-miR-4785	-0.0489	0.3718	0.657237		hsa-miR-200a-3p	-0.0509	0.5779	0.923607		hsa-miR-575	-0.0502	0.4657	0.824677
hsa-miR-572	-0.049	0.3716	0.657237		hsa-miR-4506	-0.0482	0.5979	0.923607		hsa-miR-6757-5p	-0.0513	0.4563	0.824677
hsa-miR-200c-3p	-0.0485	0.3764	0.662759		hsa-miR-1307-3p	-0.0512	0.5751	0.923607		hsa-miR-646	0.0532	0.4402	0.824677
hsa-miR-4695-5p	0.0482	0.3787	0.664204		hsa-miR-6125-5p	0.0531	0.5615	0.923607		hsa-miR-3648	0.0503	0.4652	0.824677
hsa-miR-320a-3p	-0.0475	0.3865	0.675247		hsa-miR-125b-5p	-0.0527	0.5641	0.923607		hsa-miR-12114-3p	-0.0497	0.4705	0.824677
hsa-miR-4497-3p	0.0472	0.3896	0.675407		hsa-miR-182-5p	-0.0492	0.5908	0.923607		hsa-miR-8077	0.0497	0.4704	0.824677
hsa-miR-6772-5p	0.0472	0.3894	0.675407		hsa-miR-6124-3p	0.0504	0.5816	0.923607		hsa-miR-4785	-0.0527	0.4441	0.824677
hsa-miR-10523-3p	0.0466	0.3949	0.681962		hsa-miR-760	-0.0498	0.5857	0.923607		hsa-miR-4286-3p	-0.0501	0.4672	0.824677
hsa-miR-548i	-0.0465	0.3965	0.682102		hsa-miR-1324	0.0473	0.605	0.923607		hsa-miR-631-3p	0.0508	0.4606	0.824677
hsa-miR-4488-3p	0.0457	0.4041	0.687276		hsa-miR-5572-5p	-0.052	0.5697	0.923607		hsa-miR-711	0.052	0.4507	0.824677
hsa-miR-5092	-0.0458	0.4032	0.687276		hsa-miR-4534	0.049	0.5918	0.923607		hsa-miR-1257-3p	-0.0501	0.4671	0.824677
hsa-miR-6778-5p	0.0457	0.404	0.687276		hsa-miR-4713-3p	-0.0513	0.5747	0.923607		hsa-miR-548aa, hsa-miR-548t-3p	0.0512	0.4569	0.824677
hsa-miR-4758-5p	-0.0453	0.4089	0.690211		hsa-miR-3911-3p	0.0483	0.5975	0.923607		hsa-miR-4516-3p	0.0497	0.4705	0.824677
hsa-miR-6794-5p	-0.0453	0.4087	0.690211		hsa-miR-6874-5p	-0.0497	0.5863	0.923607		hsa-miR-3652-3p	-0.0508	0.461	0.824677
hsa-miR-3155a	0.0451	0.4108	0.690821		hsa-miR-1257-3p	-0.0486	0.5953	0.923607		hsa-miR-151a-3p	0.0516	0.4537	0.824677
hsa-miR-3160-3p	-0.0446	0.4158	0.692719		hsa-miR-4452	-0.0525	0.5655	0.923607		hsa-miR-122-5p	0.0527	0.444	0.824677
hsa-miR-551a	-0.0444	0.4181	0.692719		hsa-miR-320a-3p	-0.0458	0.6164	0.937203		hsa-miR-935	0.0534	0.4384	0.824677
hsa-miR-6070-3p	-0.0445	0.4167	0.692719		hsa-miR-4286-3p	0.0453	0.6206	0.940094		hsa-miR-940	0.0504	0.4645	0.824677
hsa-miR-765-5p	0.0445	0.4166	0.692719		hsa-miR-4675	-0.0438	0.6318	0.942782		hsa-miR-99b-3p	0.0511	0.4578	0.824677
hsa-miR-4263	0.0441	0.421	0.69496		hsa-miR-3976	0.044	0.6306	0.942782		hsa-miR-4528-5p	0.0492	0.4747	0.825943
hsa-miR-1293	0.0426	0.4368	0.71627		hsa-miR-378h-3p	-0.0447	0.6249	0.942782		hsa-miR-219a-5p	0.0494	0.473	0.825943
hsa-miR-6768-5p	0.0426	0.4371	0.71627		hsa-miR-4283-3p	0.0435	0.6339	0.942782		hsa-miR-7706	-0.0483	0.4836	0.838358
hsa-miR-4436b-3p	0.042	0.444	0.724931		hsa-miR-4254	0.0439	0.6308	0.942782		hsa-miR-3689d-3p	0.0476	0.4892	0.844982
hsa-miR-3960-5p	0.0418	0.4459	0.725395		hsa-miR-4285-3p	0.0428	0.64	0.946625		hsa-miR-3155b	0.0464	0.501	0.846886
hsa-miR-1272	-0.0413	0.451	0.725803		hsa-miR-12118-3p	0.0416	0.649	0.946625		hsa-miR-320a-3p	-0.0465	0.5	0.846886
hsa-miR-5191	0.0413	0.4509	0.725803		hsa-miR-4472	0.0409	0.655	0.946625		hsa-miR-1202	-0.0467	0.4981	0.846886
hsa-miR-6131-5p	0.0415	0.4487	0.725803		hsa-miR-3174-3p	0.042	0.6463	0.946625		hsa-miR-6787-5p	-0.0471	0.4943	0.846886
hsa-miR-3960	0.0411	0.4535	0.72722		hsa-miR-6724-5p	0.0419	0.6465	0.946625		hsa-miR-550b-3p	-0.0468	0.497	0.846886
hsa-miR-3180-5p	-0.0409	0.4552	0.727348		hsa-miR-4290-5p	-0.0423	0.6435	0.946625		hsa-miR-943-5p	0.0467	0.498	0.846886
hsa-miR-4290	0.0404	0.4609	0.728676		hsa-miR-423-5p	0.0411	0.6531	0.946625		hsa-miR-5092	-0.0441	0.5221	0.868287
hsa-miR-4453-3p	-0.0405	0.4602	0.728676		hsa-miR-1293	-0.0409	0.6545	0.946625		hsa-miR-4436b-5p	0.0442	0.5216	0.868287
hsa-miR-8080	0.0404	0.4609	0.728676		hsa-miR-1260a-3p	0.0372	0.6838	0.947784		hsa-miR-550a-3p	-0.0443	0.5203	0.868287
hsa-miR-922-5p	-0.0401	0.4644	0.731634		hsa-miR-711	-0.0396	0.6647	0.947784		hsa-miR-1267-3p	-0.044	0.5228	0.868287
hsa-miR-3064-5p	-0.0395	0.4715	0.740222		hsa-miR-4505	0.0384	0.6749	0.947784		hsa-miR-550a-3-5p	-0.0445	0.518	0.868287
hsa-miR-1231	-0.0391	0.4755	0.743901		hsa-miR-5193	-0.0345	0.7056	0.947784		hsa-miR-499b-5p	-0.0438	0.5247	0.868406
hsa-miR-4489-3p	-0.0387	0.4805	0.749113		hsa-miR-1231-3p	-0.0397	0.6638	0.947784		hsa-miR-6778-5p	0.0434	0.5282	0.871163
hsa-miR-484-3p	-0.0384	0.4832	0.750716		hsa-miR-6511b-5p	0.0358	0.6953	0.947784		hsa-miR-646-5p	-0.0423	0.5394	0.877145
hsa-let-7a-5p	-0.0371	0.4989	0.75426		hsa-miR-1272-3p	0.0343	0.7074	0.947784		hsa-miR-765-5p	0.0429	0.5339	0.877145
hsa-miR-1469-3p	-0.0379	0.4893	0.75426		hsa-miR-378a-3p	-0.0388	0.6712	0.947784		hsa-miR-3907	-0.0426	0.5361	0.877145
hsa-miR-1587-3p	0.0369	0.5006	0.75426		hsa-miR-1302	-0.0355	0.6976	0.947784		hsa-miR-12136	0.0418	0.5436	0.877145
hsa-miR-4258-3p	0.0378	0.4907	0.75426		hsa-miR-9901	0.0368	0.6871	0.947784		hsa-miR-6874-5p	0.0419	0.5432	0.877145
hsa-miR-4311	-0.0375	0.4935	0.75426		hsa-miR-638-3p	0.0386	0.6731	0.947784		hsa-miR-3928-3p	-0.0416	0.5462	0.877145
hsa-miR-4748	-0.0371	0.4982	0.75426		hsa-miR-598-5p	0.0386	0.6727	0.947784		hsa-miR-5001-5p	0.042	0.5423	0.877145
hsa-miR-638-3p	-0.037	0.4992	0.75426		hsa-miR-6068-3p	-0.0346	0.7055	0.947784		hsa-miR-4534-5p	-0.0415	0.5466	0.877145
hsa-miR-6745-5p	-0.0373	0.4964	0.75426		hsa-miR-3668-3p	-0.0348	0.7035	0.947784		hsa-miR-1231	-0.0413	0.5491	0.87819
hsa-miR-770-3p	0.0373	0.4958	0.75426		hsa-miR-548d-5p	-0.0365	0.6894	0.947784		hsa-miR-21-5p	-0.0408	0.5537	0.879455
hsa-miR-4738-3p	0.0364	0.5066	0.756886		hsa-miR-4309	0.0342	0.7088	0.947784		hsa-miR-5091	0.0401	0.5602	0.879455
hsa-miR-8072-3p	-0.0363	0.5074	0.756886		hsa-miR-5196-5p	0.0346	0.7054	0.947784		hsa-miR-3976-3p	0.0405	0.5563	0.879455
hsa-miR-944-5p	0.0364	0.5065	0.756886		hsa-miR-8085-3p	-0.0379	0.6789	0.947784		hsa-miR-7108-5p	-0.0401	0.561	0.879455
hsa-miR-3137-3p	-0.036	0.5111	0.75988		hsa-miR-1291-3p	0.0341	0.7091	0.947784		hsa-miR-12118-3p	-0.0404	0.5576	0.879455
hsa-miR-6757-5p	-0.0358	0.5133	0.760633		hsa-miR-12126-5p	-0.0368	0.6871	0.947784		hsa-miR-607-5p	0.0404	0.558	0.879455
hsa-miR-4739	-0.0354	0.518	0.765072		hsa-miR-3137	-0.0357	0.6966	0.947784		hsa-miR-4666a-5p	-0.0382	0.5791	0.882099
hsa-miR-1281	-0.035	0.5235	0.765933		hsa-miR-4741	0.0396	0.6652	0.947784		hsa-miR-6794-5p	-0.0384	0.5778	0.882099
hsa-miR-200a-3p	-0.035	0.5237	0.765933		hsa-miR-5092	-0.0359	0.6948	0.947784		hsa-miR-199a-3p, hsa-miR-199b-3p	-0.0383	0.5784	0.882099
hsa-miR-617-3p	-0.0352	0.5207	0.765933		hsa-miR-371a-3p	-0.0338	0.7115	0.947894		hsa-miR-4290	0.0394	0.5673	0.882099
hsa-miR-4277	-0.0348	0.5259	0.766653		hsa-miR-425-3p	0.0331	0.7176	0.949833		hsa-miR-4784-3p	-0.0389	0.5728	0.882099
hsa-miR-1287-5p	0.0345	0.5291	0.767487		hsa-miR-501-3p	-0.0332	0.7166	0.949833		hsa-miR-6818-5p	-0.0393	0.5688	0.882099
hsa-miR-4452	-0.0343	0.5316	0.767487		hsa-miR-4429-3p	0.0325	0.7225	0.950169		hsa-miR-4713-3p	0.0382	0.5794	0.882099
hsa-miR-4487	-0.0343	0.5312	0.767487		hsa-miR-638	-0.0328	0.7202	0.950169		hsa-miR-6126-3p	0.0391	0.5704	0.882099
hsa-miR-6124-3p	-0.034	0.5346	0.769344		hsa-miR-6724-3p	0.0321	0.7257	0.951318		hsa-miR-6131-5p	-0.0383	0.5785	0.882099
hsa-miR-2392	0.0335	0.5413	0.771567		hsa-miR-632	-0.0307	0.7374	0.963567		hsa-miR-4508-3p	0.0378	0.583	0.884744
hsa-miR-4494	0.0337	0.5393	0.771567		hsa-miR-6089	0.0302	0.7416	0.965969		hsa-miR-3976	-0.0376	0.5856	0.88586
hsa-miR-92a-3p	-0.0336	0.5406	0.771567		hsa-miR-4466-3p	-0.027	0.7679	0.966168		hsa-miR-10523-3p	0.0371	0.5899	0.886717
hsa-miR-5572-5p	-0.0331	0.5456	0.775235		hsa-miR-4313-3p	0.0269	0.7689	0.966168		hsa-miR-607	0.0372	0.5891	0.886717
hsa-miR-4632-5p	-0.0326	0.5522	0.782138		hsa-miR-1202	0.0282	0.7575	0.966168		hsa-miR-2392	0.0368	0.5932	0.887264
hsa-miR-638	-0.0324	0.554	0.78222		hsa-miR-12120-3p	-0.028	0.7593	0.966168		hsa-miR-944-5p	0.0367	0.594	0.887264
hsa-miR-423-5p	-0.0322	0.557	0.783991		hsa-miR-4259	-0.0294	0.7476	0.966168		hsa-miR-548i	0.0357	0.6048	0.888075
hsa-miR-4472	0.0319	0.5601	0.78589		hsa-miR-1231	-0.0288	0.7529	0.966168		hsa-miR-5196-5p	-0.0352	0.6095	0.888075
hsa-miR-2861	-0.0313	0.568	0.794492		hsa-miR-4651-3p	-0.0276	0.7625	0.966168		hsa-miR-1587-3p	-0.0355	0.6067	0.888075
hsa-miR-646-5p	-0.0307	0.5749	0.801646		hsa-miR-3652-3p	-0.0294	0.7475	0.966168		hsa-miR-7515-5p	0.0353	0.6087	0.888075
hsa-miR-6871-5p	0.0306	0.5772	0.802362		hsa-miR-4330	0.0276	0.7631	0.966168		hsa-miR-4738-3p	0.0356	0.6055	0.888075
hsa-miR-1202	-0.0301	0.5828	0.807646		hsa-miR-657-5p	0.0268	0.7691	0.966168		hsa-miR-1203	-0.0355	0.6065	0.888075
hsa-miR-4436b-5p	-0.0298	0.5873	0.808889		hsa-miR-1257	0.0267	0.77	0.966168		hsa-miR-1275-3p	-0.0361	0.6008	0.888075
hsa-miR-483-5p	-0.0298	0.5865	0.808889		hsa-miR-6745-5p	-0.0267	0.7701	0.966168		hsa-miR-3648-3p	0.0355	0.6062	0.888075
hsa-miR-548d-5p	0.0289	0.5983	0.816525		hsa-miR-3180-4-3p , hsa-miR-3180-5-3p	-0.0262	0.7749	0.969217		hsa-miR-12120-3p	0.035	0.6116	0.88841
hsa-miR-6756-5p	0.029	0.5974	0.816525		hsa-miR-6757-5p	-0.0256	0.7798	0.972373		hsa-miR-6131	-0.0346	0.6153	0.891059
hsa-miR-8089	-0.0289	0.5981	0.816525		hsa-miR-654-5p	-0.0252	0.7825	0.972774		hsa-miR-4741	-0.0338	0.6233	0.892687
hsa-miR-1267-3p	-0.0281	0.6089	0.828473		hsa-miR-4311	0.0242	0.791	0.974275		hsa-miR-3665-3p	-0.0338	0.624	0.892687
hsa-miR-598-5p	0.0278	0.6122	0.830447		hsa-miR-5091-3p	-0.0238	0.7946	0.974275		hsa-miR-4489-3p	-0.0339	0.6229	0.892687
hsa-miR-607-5p	0.0276	0.6152	0.832002		hsa-miR-300	-0.0247	0.7872	0.974275		hsa-miR-4421	0.0334	0.6277	0.892687
hsa-miR-4666a-5p	-0.0272	0.6199	0.835841		hsa-miR-5100	-0.0236	0.7961	0.974275		hsa-miR-3170-3p	-0.034	0.6215	0.892687
hsa-miR-378h-3p	-0.0265	0.6284	0.844765		hsa-miR-3170-3p	0.0236	0.7961	0.974275		hsa-miR-4437	0.0336	0.6263	0.892687
hsa-miR-3907	-0.0264	0.6308	0.84546		hsa-miR-1306-3p	-0.0234	0.798	0.974275		hsa-miR-638	-0.0325	0.6377	0.90151
hsa-miR-206-5p	0.0257	0.639	0.845573		hsa-miR-2861	-0.0222	0.8078	0.980269		hsa-miR-4285-3p	-0.0325	0.6374	0.90151
hsa-miR-4254	-0.0262	0.6329	0.845573		hsa-miR-3141-3p	0.022	0.8101	0.980269		hsa-miR-4258-3p	-0.0317	0.6457	0.901664
hsa-miR-5193	0.0256	0.6403	0.845573		hsa-let-7a-3p	-0.0223	0.8075	0.980269		hsa-miR-4254-5p	-0.0315	0.6473	0.901664
hsa-miR-663a-3p	-0.0259	0.6367	0.845573		hsa-miR-4785	-0.0201	0.8264	0.982551		hsa-miR-4418	-0.0317	0.645	0.901664
hsa-miR-8075-5p	-0.0257	0.6387	0.845573		hsa-miR-4451-5p	0.0202	0.8254	0.982551		hsa-miR-617-3p	-0.0316	0.6465	0.901664
hsa-miR-3127-5p	0.0248	0.6506	0.856655		hsa-miR-504-5p	-0.0212	0.8169	0.982551		hsa-miR-4632-5p	-0.0319	0.6434	0.901664
hsa-miR-8079-3p	-0.0246	0.6536	0.858089		hsa-miR-128-3p	-0.0203	0.824	0.982551		hsa-miR-6745-5p	-0.0312	0.651	0.901948
hsa-miR-6787-5p	0.0238	0.6639	0.86907		hsa-miR-4693-3p	0.0213	0.8162	0.982551		hsa-let-7a-5p	-0.031	0.6532	0.901948
hsa-miR-3125	-0.0233	0.6712	0.876072		hsa-miR-595-5p	-0.0203	0.8243	0.982551		hsa-miR-8089	-0.0311	0.6522	0.901948
hsa-miR-10397-3p	-0.0218	0.691	0.883929		hsa-miR-3180-5p	0.0185	0.8401	0.986684		hsa-miR-8080	-0.0303	0.6605	0.909384
hsa-miR-128-3p	-0.0218	0.6905	0.883929		hsa-miR-4771-5p	-0.0171	0.852	0.986684		hsa-miR-4488-3p	0.0297	0.6662	0.910258
hsa-miR-300	0.0218	0.6907	0.883929		hsa-miR-3190-3p	-0.0174	0.8493	0.986684		hsa-miR-1246-3p	-0.0295	0.6688	0.910258
hsa-miR-4254-5p	-0.0225	0.6814	0.883929		hsa-miR-8079-3p	0.0174	0.8491	0.986684		hsa-miR-3137	0.0295	0.6686	0.910258
hsa-miR-4655-5p	0.0222	0.6859	0.883929		hsa-miR-3907	0.017	0.8525	0.986684		hsa-miR-935-5p	-0.0296	0.6677	0.910258
hsa-miR-6131	-0.0221	0.6866	0.883929		hsa-miR-11399-3p	-0.0175	0.8479	0.986684		hsa-miR-206-5p	0.0293	0.6709	0.910507
hsa-miR-6867-5p	-0.0218	0.6908	0.883929		hsa-let-7b-5p	0.0194	0.8324	0.986684		hsa-miR-3920	0.0285	0.6791	0.910528
hsa-miR-378a-3p	-0.0215	0.6944	0.884263		hsa-miR-5189-3p	0.017	0.8523	0.986684		hsa-miR-6871-5p	-0.0284	0.6805	0.910528
hsa-miR-711	0.0215	0.6952	0.884263		hsa-miR-4489-3p	-0.0186	0.8389	0.986684		hsa-miR-1272	-0.0285	0.6789	0.910528
hsa-miR-3920	-0.0208	0.7047	0.890054		hsa-miR-3154-5p	-0.0168	0.854	0.986684		hsa-miR-5698	0.0285	0.6789	0.910528
hsa-miR-4330	0.0207	0.7057	0.890054		hsa-miR-4632-5p	-0.0165	0.8569	0.987245		hsa-miR-1229-5p	-0.0287	0.6773	0.910528
hsa-miR-6077	0.021	0.7023	0.890054		hsa-miR-6788-3p	0.0136	0.8815	0.987763		hsa-miR-8076	0.0281	0.6839	0.912507
hsa-miR-3180	0.0202	0.7125	0.89361		hsa-miR-8083-3p	0.0137	0.8813	0.987763		hsa-let-7i-5p	-0.0276	0.6891	0.914408
hsa-miR-657-5p	0.0203	0.7119	0.89361		hsa-miR-1181-3p	0.0138	0.88	0.987763		hsa-miR-12121	-0.0274	0.6911	0.914408
hsa-miR-1290-5p	0.0198	0.7176	0.8975		hsa-miR-6871-3p	0.0142	0.8768	0.987763		hsa-miR-6760-5p	-0.0275	0.6901	0.914408
hsa-miR-1284	0.0196	0.7205	0.898624		hsa-miR-3714-3p	-0.0156	0.8647	0.987763		hsa-miR-572	-0.0261	0.7053	0.91563
hsa-miR-12123	0.0193	0.7244	0.900985		hsa-miR-6127	0.015	0.8695	0.987763		hsa-miR-6075	0.0255	0.7109	0.91563
hsa-miR-1302	-0.0184	0.7366	0.903643		hsa-miR-2278-3p	0.0156	0.8642	0.987763		hsa-miR-320d	-0.0263	0.7031	0.91563
hsa-miR-3196-3p	0.0189	0.7306	0.903643		hsa-miR-4537-3p	-0.0145	0.8739	0.987763		hsa-miR-143-3p	0.0259	0.7068	0.91563
hsa-miR-4418	0.0185	0.7365	0.903643		hsa-miR-4259-5p	0.0136	0.8814	0.987763		hsa-miR-4492-5p	0.0259	0.7076	0.91563
hsa-miR-7515-5p	0.0187	0.7337	0.903643		hsa-miR-6869-5p	0.0141	0.8779	0.987763		hsa-miR-124-5p	-0.0255	0.7113	0.91563
hsa-miR-8085	-0.0189	0.7305	0.903643		hsa-miR-4326-5p	-0.0124	0.892	0.99142		hsa-miR-320c	0.0256	0.7099	0.91563
hsa-miR-6068-3p	-0.0181	0.7412	0.906809		hsa-miR-4527-3p	0.0121	0.8951	0.99142		hsa-miR-106b-5p	-0.0258	0.7081	0.91563
hsa-miR-182-5p	0.0175	0.7498	0.90744		hsa-miR-320d	0.0126	0.8901	0.99142		hsa-miR-5090-3p	0.0262	0.7037	0.91563
hsa-miR-3911-3p	0.0178	0.7458	0.90744		hsa-miR-7161-3p	-0.0118	0.8973	0.99142		hsa-miR-4452	-0.0268	0.6978	0.91563
hsa-miR-4421	-0.0176	0.7489	0.90744		hsa-miR-4690-5p	0.0097	0.9159	0.99142		hsa-miR-2861	-0.0247	0.72	0.924324
hsa-miR-6511a-3p	0.0175	0.7498	0.90744		hsa-miR-3155a	0.0104	0.9093	0.99142		hsa-miR-4675	0.024	0.7276	0.926568
hsa-miR-12121	0.0164	0.7644	0.917689		hsa-miR-6085	0.012	0.8957	0.99142		hsa-miR-637	0.0241	0.7271	0.926568
hsa-miR-3682-3p	0.0165	0.7631	0.917689		hsa-miR-3916-3p	-0.0093	0.9187	0.99142		hsa-miR-922-5p	-0.0242	0.7256	0.926568
hsa-miR-6071	-0.0167	0.7614	0.917689		hsa-miR-4311-3p	0.0098	0.9145	0.99142		hsa-miR-6869-5p	-0.0235	0.7333	0.93133
hsa-miR-12118-3p	-0.0134	0.8076	0.918216		hsa-miR-4767	0.0102	0.911	0.99142		hsa-miR-6832-5p	0.0231	0.7377	0.93442
hsa-miR-12120-3p	0.0153	0.7804	0.918216		hsa-miR-411-5p	-0.0111	0.9031	0.99142		hsa-miR-4513-3p	-0.0223	0.7459	0.942294
hsa-miR-1285-3p	0.0151	0.7832	0.918216		hsa-miR-3907-5p	0.0095	0.9177	0.99142		hsa-miR-1306-3p	0.022	0.7497	0.944582
hsa-miR-1306-3p	0.0134	0.8072	0.918216		hsa-miR-4487	-0.0094	0.9182	0.99142		hsa-miR-3682-3p	-0.0202	0.7694	0.946858
hsa-miR-137-3p	-0.0142	0.7958	0.918216		hsa-miR-3160-5p	-0.0107	0.9066	0.99142		hsa-miR-200c-3p	-0.02	0.7721	0.946858
hsa-miR-182-3p	-0.0131	0.811	0.918216		hsa-miR-10401-5p	-0.0077	0.9328	0.993529		hsa-miR-200a-3p	-0.0195	0.7771	0.946858
hsa-miR-199a-3p, hsa-miR-199b-3p	0.0123	0.8221	0.918216		hsa-miR-1288-5p	-0.0084	0.927	0.993529		hsa-miR-598-5p	0.0191	0.7812	0.946858
hsa-miR-2681-3p	-0.016	0.7707	0.918216		hsa-miR-608-3p	-0.0082	0.9284	0.993529		hsa-miR-10400-5p	0.0211	0.7595	0.946858
hsa-miR-3156-3p	0.0158	0.7728	0.918216		hsa-miR-4327-3p	-0.0078	0.9323	0.993529		hsa-miR-371a-5p	0.0196	0.7765	0.946858
hsa-miR-3170-3p	-0.0143	0.7946	0.918216		hsa-miR-4277	0.0078	0.9318	0.993529		hsa-miR-5191	-0.0211	0.7594	0.946858
hsa-miR-320d	-0.0141	0.7965	0.918216		hsa-miR-944-5p	0.0073	0.9366	0.994985		hsa-miR-3154	-0.0204	0.7677	0.946858
hsa-miR-320e-5p	-0.0126	0.8181	0.918216		hsa-miR-9898-5p	0.0014	0.9879	0.995033		hsa-miR-5093	-0.0192	0.7808	0.946858
hsa-miR-3622a-5p	-0.014	0.7988	0.918216		hsa-miR-4683	0.0011	0.9906	0.995033		hsa-miR-4695-5p	0.019	0.783	0.946858
hsa-miR-3665-3p	0.0129	0.8138	0.918216		hsa-miR-646-5p	-0.0049	0.9576	0.995033		hsa-miR-3960-5p	0.0191	0.7812	0.946858
hsa-miR-371a-5p	-0.0129	0.8143	0.918216		hsa-miR-324-5p	0.0047	0.9586	0.995033		hsa-miR-1290-5p	-0.0192	0.7802	0.946858
hsa-miR-3976-3p	-0.0124	0.8214	0.918216		hsa-miR-4725-5p	-0.0023	0.9798	0.995033		hsa-miR-152-3p	-0.0206	0.7653	0.946858
hsa-miR-422a	0.0131	0.8111	0.918216		hsa-miR-607-5p	-0.0056	0.9515	0.995033		hsa-miR-4313	-0.0204	0.7677	0.946858
hsa-miR-4286-3p	-0.0152	0.7819	0.918216		hsa-miR-6717-5p	-0.0054	0.9533	0.995033		hsa-miR-6720-3p	-0.0198	0.7736	0.946858
hsa-miR-4309	0.0136	0.8037	0.918216		hsa-miR-6131	0.0022	0.9812	0.995033		hsa-miR-3064-5p	-0.0189	0.7834	0.946858
hsa-miR-4513-3p	0.0124	0.8206	0.918216		hsa-miR-1267-3p	0.0047	0.9593	0.995033		hsa-miR-4472	0.0172	0.8026	0.948346
hsa-miR-4537-3p	-0.0151	0.7825	0.918216		hsa-miR-422a	0.0008	0.9926	0.995033		hsa-miR-3160-3p	-0.0175	0.7993	0.948346
hsa-miR-4682-3p	-0.0157	0.775	0.918216		hsa-miR-655-5p	-0.0029	0.9751	0.995033		hsa-miR-3130-3p	-0.0173	0.8019	0.948346
hsa-miR-4698	0.0138	0.8006	0.918216		hsa-miR-4254-5p	-0.0023	0.9798	0.995033		hsa-miR-4330	0.0176	0.7987	0.948346
hsa-miR-5091	-0.0141	0.7977	0.918216		hsa-miR-3138-5p	0.0023	0.9796	0.995033		hsa-miR-422a	0.0177	0.7972	0.948346
hsa-miR-5196-5p	-0.015	0.7841	0.918216		hsa-miR-4666a-5p	0.0052	0.9543	0.995033		hsa-miR-4449	0.0176	0.7982	0.948346
hsa-miR-548aa, hsa-miR-548t-3p	0.0162	0.768	0.918216		hsa-miR-599	-0.0061	0.947	0.995033		hsa-miR-2861-5p	-0.0186	0.787	0.948346
hsa-miR-6869-5p	-0.0138	0.8011	0.918216		hsa-miR-7845-3p	-0.0019	0.9837	0.995033		hsa-miR-3168-3p	0.0175	0.8	0.948346
hsa-miR-935-5p	0.0124	0.8209	0.918216		hsa-miR-4497	0.0016	0.9863	0.995033		hsa-miR-92a-3p	-0.0182	0.7921	0.948346
hsa-miR-4651-3p	-0.0121	0.8254	0.919614		hsa-miR-4263	-0.0032	0.9724	0.995033		hsa-miR-639	0.0159	0.8175	0.94839
hsa-let-7a-3p	-0.0111	0.839	0.926021		hsa-miR-7515-5p	-0.0034	0.9701	0.995033		hsa-miR-3960	0.0166	0.8099	0.94839
hsa-miR-3085-5p	-0.0111	0.8394	0.926021		hsa-miR-7847-5p	-0.0027	0.9768	0.995033		hsa-miR-2278-3p	-0.0167	0.8085	0.94839
hsa-miR-4285-3p	-0.0114	0.8354	0.926021		hsa-miR-641-3p	0.0031	0.9734	0.995033		hsa-miR-483-5p	-0.0163	0.8133	0.94839
hsa-miR-4787-5p	-0.0113	0.8361	0.926021		hsa-miR-143-3p	0.0032	0.9723	0.995033		hsa-miR-4682-3p	0.0156	0.821	0.94839
hsa-miR-320c	-0.0099	0.857	0.939615		hsa-miR-324-3p	-0.002	0.9829	0.995033		hsa-miR-6509-5p	-0.0169	0.8067	0.94839
hsa-miR-4327-3p	-0.0101	0.8544	0.939615		hsa-miR-323a-5p	0.0005	0.9957	0.9957		hsa-miR-3156-3p	-0.0153	0.8246	0.94839
hsa-miR-4528-5p	-0.0098	0.858	0.939615							hsa-miR-3180	-0.0153	0.8246	0.94839
hsa-miR-1275-3p	0.0095	0.863	0.942791							hsa-let-7b-5p	-0.0155	0.8216	0.94839
hsa-miR-6874-5p	0.0091	0.8686	0.946162							hsa-miR-4429-3p	-0.0154	0.8234	0.94839
hsa-miR-9898-5p	-0.009	0.8703	0.946162							hsa-miR-12127	-0.0159	0.8178	0.94839
hsa-miR-3136-5p	0.0084	0.878	0.952227							hsa-miR-3911-3p	0.0148	0.8297	0.95195
hsa-miR-143-3p	0.008	0.8846	0.954773							hsa-miR-4725-5p	-0.0146	0.8326	0.952976
hsa-miR-4713-3p	0.0081	0.8832	0.954773							hsa-miR-4758-5p	-0.0144	0.8347	0.953083
hsa-miR-4741	-0.0077	0.8883	0.956467							hsa-miR-6793-5p	-0.0141	0.8382	0.954784
hsa-miR-2278-3p	-0.0071	0.8976	0.957477							hsa-miR-1302	0.0135	0.8446	0.957482
hsa-miR-3195	0.0073	0.8935	0.957477							hsa-miR-3934-3p	0.0136	0.8432	0.957482
hsa-miR-4683	-0.007	0.8987	0.957477							hsa-miR-6756-5p	0.0132	0.8486	0.959726
hsa-miR-6127	-0.0069	0.8999	0.957477							hsa-miR-6728-5p	-0.0128	0.8527	0.962072
hsa-miR-6790-5p	-0.007	0.8983	0.957477							hsa-miR-6772-5p	0.0121	0.8603	0.968347
hsa-miR-4506	0.0064	0.9076	0.960966							hsa-miR-4651-3p	0.0118	0.8641	0.970325
hsa-miR-655-5p	-0.0063	0.9091	0.960966							hsa-miR-584-5p	-0.0115	0.8674	0.971733
hsa-miR-6724-3p	0.0062	0.9096	0.960966							hsa-miR-4436b-3p	0.0113	0.8701	0.971743
hsa-let-7b-5p	-0.006	0.9135	0.96282							hsa-miR-4537-3p	-0.0111	0.8715	0.971743
hsa-miR-4693-3p	0.0058	0.9159	0.963089							hsa-miR-1250-5p	-0.0106	0.8773	0.973584
hsa-miR-4784-3p	-0.0056	0.9189	0.963986							hsa-miR-611	-0.0105	0.879	0.973584
hsa-miR-4675	0.005	0.9272	0.970426							hsa-miR-6511a-3p	-0.0105	0.8793	0.973584
hsa-miR-4451-5p	0.0045	0.9347	0.976001							hsa-miR-137-3p	0.0096	0.8891	0.975341
hsa-miR-3976	-0.0042	0.9385	0.977695							hsa-miR-1287-5p	0.0099	0.8855	0.975341
hsa-miR-3137	0.004	0.9416	0.978654							hsa-miR-378h-3p	-0.0097	0.8883	0.975341
hsa-miR-1272-3p	0.0038	0.9441	0.978986							hsa-miR-6070-3p	-0.0097	0.888	0.975341
hsa-miR-3934-3p	0.0034	0.9511	0.983465							hsa-miR-6724-3p	-0.0094	0.8915	0.97572
hsa-miR-607	-0.0032	0.9528	0.983465							hsa-miR-1257	-0.0081	0.9063	0.97942
hsa-miR-4429-3p	0.0028	0.96	0.988624							hsa-miR-1193-3p	0.0081	0.9068	0.97942
hsa-miR-6125-5p	0.0026	0.9627	0.989136							hsa-miR-770-3p	0.0085	0.9015	0.97942
hsa-miR-1257	-0.0018	0.9737	0.993196							hsa-miR-6077	0.0076	0.9118	0.97942
hsa-miR-3689d-3p	-0.0017	0.9746	0.993196							hsa-miR-4683	-0.0086	0.9012	0.97942
hsa-miR-6720-3p	-0.0018	0.9737	0.993196							hsa-miR-3972	-0.0079	0.9083	0.97942
hsa-miR-6880-5p	0.0017	0.9755	0.993196							hsa-miR-12119	-0.0075	0.9138	0.97942
hsa-miR-124-5p	-0.0014	0.9802	0.995724							hsa-miR-551a	0.0078	0.9094	0.97942
hsa-miR-4725-5p	-0.0011	0.984	0.995991							hsa-let-7a-3p	0.0073	0.9155	0.97942
hsa-miR-631-3p	-0.001	0.9849	0.995991							hsa-miR-4313-3p	-0.0085	0.9022	0.97942
hsa-miR-122-5p	-0.0003	0.9962	0.9962							hsa-miR-12123	-0.0069	0.9197	0.980353
hsa-miR-1246-3p	0.0008	0.9878	0.9962							hsa-miR-1285-3p	-0.0069	0.9205	0.980353
hsa-miR-4313-3p	0.0005	0.9923	0.9962							hsa-miR-657-5p	0.0066	0.9233	0.981135
hsa-miR-641-3p	0.0007	0.9905	0.9962							hsa-miR-3127-5p	-0.0062	0.9278	0.983717
hsa-miR-650	0.0003	0.9957	0.9962							hsa-miR-8072	-0.0054	0.9376	0.98531
										hsa-miR-338-3p	0.0057	0.9343	0.98531
										hsa-miR-4451-5p	0.0058	0.9333	0.98531
										hsa-miR-1272-3p	-0.0056	0.9357	0.98531
										hsa-miR-149-3p	0.0049	0.9436	0.987247
										hsa-miR-8085	-0.0049	0.9431	0.987247
										hsa-miR-655-5p	0.0047	0.9462	0.987791
										hsa-miR-6127	-0.0039	0.9552	0.990463
										hsa-miR-6068-3p	0.004	0.9534	0.990463
										hsa-miR-6125-5p	-0.0037	0.9571	0.990463
										hsa-miR-378a-3p	-0.004	0.9536	0.990463
										hsa-miR-6805-5p	-0.0034	0.9607	0.990597
										hsa-miR-636	0.0033	0.9614	0.990597
										hsa-miR-4327-3p	-0.0028	0.9674	0.991255
										hsa-miR-4309	0.0027	0.9683	0.991255
										hsa-miR-3137-3p	0.0027	0.9683	0.991255
										hsa-miR-128-3p	-0.0021	0.9754	0.995359
										hsa-miR-9898-5p	-0.002	0.9765	0.995359
										hsa-miR-4306-5p	-0.0001	0.9987	0.9987
										hsa-miR-6867-5p	0.0003	0.9971	0.9987
										hsa-miR-641-3p	0.0003	0.996	0.9987
										hsa-miR-4497-3p	0.0004	0.9959	0.9987
										hsa-miR-10397-3p	-0.0009	0.9891	0.9987
										hsa-miR-6768-5p	-0.0004	0.9955	0.9987
										hsa-miR-4655-5p	-0.0012	0.9865	0.9987
										hsa-miR-4693-3p	0.0011	0.9874	0.9987
										hsa-miR-8082-3p	-0.0004	0.9954	0.9987

## Sheet: BMI correlation
Spearman correlation analysis: miRNA expression levels and BMI
(filtered for median number of reads>10)
BMI Correlation: Both sexes					BMI Correlation: Males					BMI Correlation: Females
miRNA	SCC	p-value	adj. p-value		miRNA	SCC	p-value	adj. p-value		miRNA	SCC	p-value	adj. p-value
hsa-miR-3615-5p	-0.2401	0	0		hsa-miR-646-5p	-0.3197	0.0005	0.08998		hsa-miR-1469-3p	-0.2259	0.001	0.2375
hsa-miR-6724-5p	-0.2325	0	0		hsa-miR-4466-3p	-0.2996	0.0011	0.08998		hsa-miR-1202	-0.232	0.0007	0.2375
hsa-miR-194-3p	-0.2142	0.0001	0.011225		hsa-miR-6879-5p	-0.3291	0.0003	0.08998		hsa-miR-3615-5p	-0.2172	0.0016	0.253333
hsa-miR-2114-5p	0.2176	0.0001	0.011225		hsa-miR-6165-3p	-0.3016	0.001	0.08998		hsa-miR-194-3p	-0.1993	0.0039	0.463125
hsa-miR-194-1-3p	-0.1971	0.0004	0.0299333		hsa-miR-425-3p	-0.3019	0.001	0.08998		hsa-miR-200b-3p	-0.1876	0.0067	0.538333
hsa-miR-192-5p	-0.1956	0.0004	0.0299333		hsa-miR-6717-5p	-0.282	0.0022	0.149967		hsa-miR-6724-5p	-0.1872	0.0068	0.538333
hsa-miR-6132	-0.1935	0.0005	0.0299333		hsa-miR-7845-3p	-0.2652	0.004	0.233714		hsa-miR-194-1-3p	-0.1788	0.0098	0.543611
hsa-miR-6083	-0.1904	0.0006	0.0299333		hsa-miR-4284-3p	-0.2472	0.0075	0.30675		hsa-miR-6131-5p	-0.1815	0.0087	0.543611
hsa-miR-1255b-5p	0.1905	0.0006	0.0299333		hsa-miR-6131	-0.2471	0.0075	0.30675		hsa-miR-1260a-3p	-0.1776	0.0103	0.543611
hsa-miR-425-3p	-0.1883	0.0007	0.03143		hsa-miR-6509-5p	-0.2508	0.0066	0.30675		hsa-miR-192-5p	-0.1713	0.0134	0.6365
hsa-miR-200b-3p	-0.1849	0.0008	0.0326545		hsa-miR-378h	-0.2369	0.0105	0.3272		hsa-miR-200c-3p	-0.1678	0.0154	0.665
hsa-miR-4418	-0.1834	0.0009	0.0329267		hsa-miR-4767	-0.2398	0.0095	0.3272		hsa-miR-1290-5p	-0.1637	0.0181	0.698929
hsa-miR-6131-5p	-0.1812	0.0011	0.0329267		hsa-miR-124-5p	-0.2326	0.012	0.3272		hsa-miR-4520-3p	0.1613	0.0199	0.698929
hsa-miR-200c-3p	-0.1802	0.0011	0.0329267		hsa-miR-4277	-0.2343	0.0113	0.3272		hsa-miR-6083	-0.1566	0.0239	0.756833
hsa-miR-943-5p	0.1826	0.001	0.0329267		hsa-miR-2114-5p	0.2371	0.0104	0.3272		hsa-miR-5193-5p	0.1526	0.0278	0.825313
hsa-miR-1202	-0.1777	0.0013	0.0364812		hsa-miR-8074	-0.2222	0.0165	0.332313		hsa-miR-6132	-0.1473	0.0337	0.889306
hsa-miR-3682-3p	-0.1738	0.0017	0.0401737		hsa-miR-607	-0.2251	0.0151	0.332313		hsa-miR-215-5p	-0.1476	0.0334	0.889306
hsa-miR-6745-5p	-0.1734	0.0017	0.0401737		hsa-miR-371a-5p	-0.2182	0.0186	0.332313		hsa-let-7b-5p	-0.1398	0.044	0.898981
hsa-miR-2110	0.1742	0.0016	0.0401737		hsa-miR-1272	-0.2186	0.0184	0.332313		hsa-miR-638	-0.1443	0.0375	0.898981
hsa-miR-6081	-0.1731	0.0018	0.04041		hsa-miR-5193	-0.2201	0.0176	0.332313		hsa-miR-484-3p	-0.1354	0.0511	0.898981
hsa-miR-6165-3p	-0.172	0.0019	0.0406238		hsa-miR-1250-5p	0.2166	0.0195	0.332313		hsa-miR-5189-3p	0.137	0.0485	0.898981
hsa-miR-4311	-0.1705	0.0021	0.0411583		hsa-miR-1284	-0.2173	0.0191	0.332313		hsa-miR-4418	-0.1356	0.0508	0.898981
hsa-miR-484-3p	-0.1699	0.0022	0.0411583		hsa-miR-1255b-5p	0.2247	0.0153	0.332313		hsa-miR-599	0.1371	0.0482	0.898981
hsa-miR-1302	-0.1696	0.0022	0.0411583		hsa-miR-6077	-0.2248	0.0153	0.332313		hsa-miR-1293	0.1389	0.0454	0.898981
hsa-miR-6131	-0.1689	0.0023	0.041308		hsa-miR-6745-5p	-0.2115	0.0227	0.343863		hsa-miR-1306-3p	0.1363	0.0497	0.898981
hsa-miR-124-5p	-0.1649	0.0029	0.0500808		hsa-miR-192-5p	-0.2127	0.0219	0.343863		hsa-miR-3668-3p	0.1394	0.0447	0.898981
hsa-miR-4466-3p	-0.163	0.0033	0.0545214		hsa-miR-4508-3p	0.2136	0.0213	0.343863		hsa-miR-608-3p	0.1318	0.0577	0.903897
hsa-miR-4674-5p	-0.1622	0.0034	0.0545214		hsa-miR-657-5p	-0.2072	0.0257	0.350377		hsa-let-7a-3p	-0.1283	0.0647	0.903897
hsa-let-7b-5p	-0.1605	0.0038	0.0550387		hsa-miR-4682-3p	-0.2081	0.025	0.350377		hsa-miR-4466-3p	-0.1289	0.0635	0.903897
hsa-miR-21-5p	-0.1609	0.0037	0.0550387		hsa-miR-557	0.2087	0.0245	0.350377		hsa-miR-3136-5p	0.133	0.0556	0.903897
hsa-miR-8075-5p	-0.1606	0.0038	0.0550387		hsa-miR-6760-5p	-0.2047	0.0275	0.362823		hsa-miR-8074	-0.1307	0.0599	0.903897
hsa-miR-1469-3p	-0.1583	0.0043	0.0577286		hsa-miR-6802-5p	-0.2031	0.0288	0.3681		hsa-miR-638-3p	-0.1292	0.0629	0.903897
hsa-miR-215-5p	-0.1576	0.0045	0.0577286		hsa-miR-6728-5p	-0.2006	0.0308	0.381733		hsa-miR-3190-3p	-0.133	0.0555	0.903897
hsa-miR-551a	-0.1577	0.0044	0.0577286		hsa-miR-6070-3p	-0.196	0.035	0.418349		hsa-miR-1288-5p	0.1231	0.0764	0.92517
hsa-miR-7845-3p	-0.1581	0.0043	0.0577286		hsa-miR-6081	-0.1951	0.0358	0.418349		hsa-miR-1181-3p	-0.1204	0.0832	0.92517
hsa-let-7a-3p	-0.1564	0.0048	0.0578974		hsa-miR-4326-5p	-0.1915	0.0395	0.422633		hsa-miR-124-5p	-0.1202	0.0839	0.92517
hsa-miR-3190-3p	-0.156	0.0049	0.0578974		hsa-miR-1302	-0.1907	0.0403	0.422633		hsa-miR-548i	0.123	0.0767	0.92517
hsa-miR-8074	-0.1563	0.0048	0.0578974		hsa-miR-12128	-0.1917	0.0392	0.422633		hsa-miR-5706-3p	0.1219	0.0794	0.92517
hsa-miR-4767	-0.1542	0.0054	0.0621692		hsa-miR-3178-3p	-0.1936	0.0373	0.422633		hsa-miR-4767	-0.1224	0.0781	0.92517
hsa-miR-638	-0.1525	0.0059	0.0662275		hsa-miR-7851-3p	0.1871	0.0444	0.432371		hsa-miR-6895-3p	0.1243	0.0737	0.92517
hsa-miR-1260a-3p	-0.1493	0.0071	0.0759024		hsa-miR-8053	-0.1884	0.0429	0.432371		hsa-miR-4283	0.1205	0.0831	0.92517
hsa-miR-2861	-0.1493	0.0071	0.0759024		hsa-miR-1260b	-0.1878	0.0435	0.432371		hsa-miR-1302	-0.1219	0.0794	0.92517
hsa-miR-4302-3p	-0.1452	0.0089	0.0929326		hsa-miR-638	-0.1855	0.0462	0.436886		hsa-miR-2114-5p	0.1195	0.0857	0.92517
hsa-miR-323a-5p	-0.1445	0.0092	0.0938818		hsa-miR-935	0.1849	0.047	0.436886		hsa-miR-21-5p	-0.1177	0.0904	0.954222
hsa-miR-6794-5p	-0.1437	0.0096	0.0957867		hsa-miR-4674	-0.1795	0.0538	0.458421		hsa-miR-6756-5p	-0.1141	0.1007	0.969352
hsa-miR-194-5p	-0.1427	0.0101	0.0964872		hsa-miR-3648-3p	-0.1801	0.053	0.458421		hsa-miR-765-5p	0.1157	0.0961	0.969352
hsa-miR-6869-5p	-0.1429	0.01	0.0964872		hsa-miR-2110-3p	0.1804	0.0527	0.458421		hsa-miR-551a	-0.1124	0.106	0.969352
hsa-miR-4710-3p	-0.1396	0.0119	0.109043		hsa-miR-6717-3p	-0.1807	0.0522	0.458421		hsa-miR-4430-3p	-0.1114	0.1091	0.969352
hsa-miR-6717-5p	-0.1398	0.0118	0.109043		hsa-miR-6724-5p	-0.1772	0.0571	0.460704		hsa-miR-6745-5p	-0.1111	0.1102	0.969352
hsa-miR-1306-3p	0.1384	0.0127	0.10966		hsa-miR-6724-3p	-0.1754	0.0597	0.460704		hsa-miR-4443-3p	-0.1158	0.0957	0.969352
hsa-miR-200a-3p	-0.1383	0.0127	0.10966		hsa-miR-10523-3p	-0.176	0.0587	0.460704		hsa-miR-4421	0.1148	0.0987	0.969352
hsa-miR-3934-3p	-0.1384	0.0126	0.10966		hsa-miR-1181-3p	-0.1758	0.0591	0.460704		hsa-miR-4784-3p	-0.1121	0.1069	0.969352
hsa-miR-10392-5p	0.1356	0.0146	0.119189		hsa-miR-943-5p	0.1784	0.0553	0.460704		hsa-miR-8075	-0.1133	0.1031	0.969352
hsa-miR-4284-3p	-0.1356	0.0146	0.119189		hsa-miR-21-5p	-0.172	0.0648	0.470697		hsa-miR-320d	-0.0509	0.4653	0.969371
hsa-miR-6788-3p	0.1361	0.0142	0.119189		hsa-miR-1294	0.1701	0.0679	0.470697		hsa-miR-641-3p	0.0699	0.3159	0.969371
hsa-miR-6070-3p	-0.1343	0.0155	0.124277		hsa-miR-3911-3p	-0.1711	0.0663	0.470697		hsa-miR-182-5p	-0.0903	0.1943	0.969371
hsa-miR-6509-5p	-0.1338	0.0159	0.125247		hsa-miR-200a-3p	-0.1716	0.0655	0.470697		hsa-miR-1231-3p	0.0606	0.3847	0.969371
hsa-miR-4672	-0.1332	0.0164	0.126959		hsa-miR-5091	-0.1721	0.0647	0.470697		hsa-miR-181c-3p	-0.0501	0.472	0.969371
hsa-miR-5193	-0.1328	0.0168	0.127851		hsa-miR-647-3p	0.1706	0.0672	0.470697		hsa-miR-182-3p	0.0462	0.5075	0.969371
hsa-miR-4326	-0.132	0.0174	0.13021		hsa-miR-3619-3p	-0.1673	0.0727	0.495572		hsa-miR-194-5p	-0.0509	0.4651	0.969371
hsa-miR-6124-3p	0.1305	0.0188	0.13838		hsa-miR-215-5p	-0.1644	0.0779	0.505732		hsa-miR-7851-5p	0.0712	0.3071	0.969371
hsa-miR-2110-3p	0.13	0.0192	0.138976		hsa-miR-550a-3-5p	-0.165	0.0768	0.505732		hsa-miR-1184	-0.0657	0.346	0.969371
hsa-miR-4695-5p	-0.1297	0.0195	0.138976		hsa-miR-4739-3p	-0.165	0.0768	0.505732		hsa-miR-200a-3p	-0.1023	0.1415	0.969371
hsa-miR-6721-3p	-0.1283	0.0209	0.146627		hsa-miR-5091-3p	0.1628	0.0808	0.515452		hsa-miR-647-3p	0.0524	0.4519	0.969371
hsa-miR-1181-3p	-0.1264	0.0229	0.155789		hsa-miR-4771-5p	-0.16	0.0862	0.515452		hsa-miR-572	-0.0394	0.5719	0.969371
hsa-miR-5706-3p	0.1265	0.0228	0.155789		hsa-miR-181c-3p	-0.1572	0.092	0.515452		hsa-miR-6081	-0.0868	0.2124	0.969371
hsa-miR-3668-3p	0.1252	0.0242	0.162176		hsa-miR-4674-5p	-0.1618	0.0828	0.515452		hsa-miR-6076-3p	0.0437	0.5305	0.969371
hsa-miR-1287-5p	-0.1246	0.025	0.165074		hsa-miR-7108-5p	0.1598	0.0865	0.515452		hsa-miR-122-5p	-0.0544	0.4355	0.969371
hsa-miR-5091	-0.1238	0.0258	0.167887		hsa-miR-6132	-0.1587	0.0888	0.515452		hsa-miR-1307-3p	-0.0734	0.292	0.969371
hsa-miR-5001-5p	-0.1226	0.0273	0.170246		hsa-miR-6130	-0.1574	0.0915	0.515452		hsa-miR-206-5p	0.0597	0.3915	0.969371
hsa-miR-6125-5p	-0.1231	0.0267	0.170246		hsa-miR-551a	-0.1578	0.0908	0.515452		hsa-miR-3178-3p	-0.0796	0.2532	0.969371
hsa-miR-765-5p	0.1229	0.027	0.170246		hsa-miR-4254-5p	0.1615	0.0834	0.515452		hsa-miR-6124-3p	0.1091	0.1169	0.969371
hsa-miR-6802-5p	-0.1222	0.0278	0.170989		hsa-miR-1246-3p	0.1587	0.0889	0.515452		hsa-miR-4281	0.0549	0.4308	0.969371
hsa-miR-6068-3p	-0.121	0.0294	0.178386		hsa-miR-2861	-0.1556	0.0953	0.521213		hsa-miR-6724-3p	0.0572	0.4116	0.969371
hsa-miR-1293	0.1191	0.032	0.181873		hsa-miR-5191	0.1545	0.0978	0.521213		hsa-miR-1910-3p	-0.0717	0.3034	0.969371
hsa-miR-182-5p	-0.1201	0.0307	0.181873		hsa-miR-4739	0.1541	0.0985	0.521213		hsa-miR-1291-3p	-0.0523	0.4535	0.969371
hsa-miR-345-3p	-0.1195	0.0316	0.181873		hsa-miR-6083	-0.1553	0.096	0.521213		hsa-miR-6717-5p	-0.0472	0.4985	0.969371
hsa-miR-4326-5p	-0.1197	0.0312	0.181873		hsa-miR-6838-5p	-0.1537	0.0994	0.521213		hsa-miR-550b-3p	-0.0419	0.5479	0.969371
hsa-miR-4674	-0.1197	0.0312	0.181873		hsa-miR-9901-3p	-0.1505	0.1068	0.552927		hsa-miR-4654	0.0554	0.4264	0.969371
hsa-miR-3178-3p	-0.1184	0.0332	0.18398		hsa-miR-4506	-0.1495	0.1091	0.557774		hsa-miR-11399-3p	0.0568	0.4154	0.969371
hsa-miR-6717-3p	-0.1184	0.0331	0.18398		hsa-miR-4489	-0.1489	0.1106	0.558462		hsa-miR-128-3p	0.0628	0.3674	0.969371
hsa-miR-6826-5p	-0.1181	0.0336	0.18398		hsa-miR-4785	-0.1428	0.1263	0.567656		hsa-miR-607-5p	-0.0634	0.3629	0.969371
hsa-miR-6849-5p	-0.1157	0.0374	0.199912		hsa-miR-8057-3p	-0.1439	0.1232	0.567656		hsa-miR-6818-5p	0.0466	0.504	0.969371
hsa-miR-874-3p	-0.1158	0.0373	0.199912		hsa-miR-3689d-3p	-0.1464	0.1168	0.567656		hsa-miR-1287-5p	-0.1046	0.1327	0.969371
hsa-miR-3154-5p	-0.1143	0.0397	0.204889		hsa-miR-6869-5p	-0.1432	0.125	0.567656		hsa-miR-152-3p	-0.0722	0.3004	0.969371
hsa-miR-6879-5p	-0.1144	0.0396	0.204889		hsa-miR-378i-3p	-0.1447	0.1211	0.567656		hsa-miR-637	0.0485	0.4866	0.969371
hsa-miR-7851-3p	0.1147	0.0391	0.204889		hsa-miR-3155a	-0.1468	0.1159	0.567656		hsa-miR-6731-5p	-0.0494	0.4785	0.969371
hsa-miR-5187-5p	-0.1126	0.0428	0.218377		hsa-miR-638-3p	-0.1457	0.1186	0.567656		hsa-miR-3130-3p	0.054	0.4389	0.969371
hsa-miR-1250-5p	0.1116	0.0448	0.226013		hsa-miR-194-5p	-0.1454	0.1194	0.567656		hsa-miR-6773-5p	0.0627	0.3681	0.969371
hsa-miR-1291-3p	-0.1102	0.0474	0.233875		hsa-miR-5001-5p	-0.1432	0.1251	0.567656		hsa-miR-6859-3p	-0.0651	0.3503	0.969371
hsa-miR-550b-3p	-0.1105	0.0469	0.233875		hsa-miR-182-5p	-0.1441	0.1228	0.567656		hsa-miR-4725-5p	0.0853	0.2204	0.969371
hsa-miR-4785	-0.1089	0.0501	0.24451		hsa-miR-1291-3p	-0.1406	0.1323	0.581835		hsa-miR-12123	0.0759	0.2758	0.969371
hsa-miR-6757-5p	0.1087	0.0507	0.244777		hsa-miR-1231	-0.141	0.131	0.581835		hsa-miR-4472	0.0563	0.4189	0.969371
hsa-miR-12128	-0.1082	0.0517	0.24695		hsa-miR-200c-3p	-0.1393	0.1359	0.583985		hsa-miR-6874-5p	0.0849	0.2228	0.969371
hsa-miR-4504	-0.1077	0.0529	0.249289		hsa-miR-10397-3p	-0.1384	0.1385	0.583985		hsa-miR-1257	0.0549	0.4313	0.969371
hsa-miR-8072-3p	-0.1075	0.0533	0.249289		hsa-miR-3185-3p	-0.1388	0.1374	0.583985		hsa-miR-4487	0.0929	0.1819	0.969371
hsa-miR-1260b	-0.1055	0.0579	0.254018		hsa-miR-6069-3p	0.1391	0.1363	0.583985		hsa-miR-4751-3p	-0.0847	0.2241	0.969371
hsa-miR-1288-5p	0.1056	0.0576	0.254018		hsa-miR-504-5p	-0.1376	0.1406	0.58679		hsa-miR-646	0.1067	0.125	0.969371
hsa-miR-1294	0.1064	0.0558	0.254018		hsa-miR-4309	0.1371	0.1423	0.587583		hsa-miR-3169	0.0417	0.5498	0.969371
hsa-miR-148a-3p	-0.1047	0.0597	0.254018		hsa-miR-4313	-0.1361	0.1451	0.587583		hsa-miR-378a-3p	-0.0768	0.2701	0.969371
hsa-miR-326-5p	-0.1048	0.0595	0.254018		hsa-miR-4489-3p	0.1362	0.1448	0.587583		hsa-miR-423-5p	-0.0506	0.4681	0.969371
hsa-miR-378a-3p	-0.1042	0.061	0.254018		hsa-miR-572	-0.1338	0.1521	0.60397		hsa-miR-4675	0.0578	0.407	0.969371
hsa-miR-378i-3p	-0.1047	0.0597	0.254018		hsa-miR-12120-3p	-0.134	0.1517	0.60397		hsa-miR-483-5p	0.0921	0.1856	0.969371
hsa-miR-4505	0.1052	0.0585	0.254018		hsa-miR-3137	-0.133	0.1547	0.608387		hsa-miR-6787-5p	-0.0457	0.5121	0.969371
hsa-miR-5193-5p	0.1063	0.056	0.254018		hsa-miR-4666a-5p	-0.1311	0.1608	0.626354		hsa-miR-6849-5p	-0.0429	0.538	0.969371
hsa-miR-5694-3p	-0.1046	0.06	0.254018		hsa-miR-4443-3p	0.1298	0.1648	0.635879		hsa-miR-8075-5p	-0.0965	0.1654	0.969371
hsa-miR-6077	-0.1042	0.0611	0.254018		hsa-miR-1260a-3p	-0.1173	0.21	0.656835		hsa-miR-1193-3p	-0.0401	0.5657	0.969371
hsa-miR-760	-0.1061	0.0565	0.254018		hsa-miR-200b-3p	-0.1078	0.2492	0.656835		hsa-miR-5694-3p	-0.0892	0.2001	0.969371
hsa-miR-504-5p	-0.1036	0.0626	0.255522		hsa-miR-3907-5p	-0.1058	0.2585	0.656835		hsa-miR-6085	0.0723	0.2992	0.969371
hsa-miR-6731-5p	-0.1036	0.0625	0.255522		hsa-miR-646	-0.1129	0.2277	0.656835		hsa-miR-3934-3p	-0.044	0.5281	0.969371
hsa-miR-4443-3p	-0.1031	0.0637	0.257669		hsa-miR-6731-5p	-0.1201	0.1992	0.656835		hsa-miR-6068-3p	-0.0719	0.3022	0.969371
hsa-miR-6089	-0.1026	0.0652	0.261382		hsa-miR-181b-5p	-0.1042	0.2655	0.656835		hsa-miR-422a	-0.0691	0.3212	0.969371
hsa-miR-550a-3-5p	-0.1021	0.0664	0.263837		hsa-miR-3064-5p	-0.1157	0.2164	0.656835		hsa-miR-4302-3p	-0.0756	0.2775	0.969371
hsa-miR-1184	-0.0977	0.0791	0.277753		hsa-let-7a-3p	-0.1205	0.1974	0.656835		hsa-miR-4710-3p	-0.1	0.1508	0.969371
hsa-miR-12119	-0.0988	0.0758	0.277753		hsa-miR-548i	-0.1102	0.2391	0.656835		hsa-miR-6757-5p	0.0708	0.3096	0.969371
hsa-miR-3138-5p	0.0979	0.0785	0.277753		hsa-miR-2110	0.1194	0.2016	0.656835		hsa-miR-6869-5p	-0.0624	0.3704	0.969371
hsa-miR-3180-3p	-0.0977	0.0791	0.277753		hsa-miR-6127-3p	0.1239	0.1851	0.656835		hsa-miR-1284	0.0505	0.4687	0.969371
hsa-miR-3911-3p	-0.0982	0.0777	0.277753		hsa-miR-3196-3p	0.1209	0.1959	0.656835		hsa-miR-4537-3p	0.0416	0.551	0.969371
hsa-miR-4274	-0.0982	0.0775	0.277753		hsa-miR-1307-3p	-0.1085	0.2462	0.656835		hsa-miR-4695-5p	-0.1004	0.1489	0.969371
hsa-miR-4497	-0.0976	0.0793	0.277753		hsa-miR-550b-3p	-0.1265	0.1761	0.656835		hsa-miR-6511b-5p	-0.0904	0.1942	0.969371
hsa-miR-4732-5p	-0.0975	0.0798	0.277753		hsa-miR-6084-5p	-0.1222	0.1911	0.656835		hsa-miR-5091-3p	0.046	0.5094	0.969371
hsa-miR-4739	0.0997	0.073	0.277753		hsa-miR-935-5p	-0.1036	0.2682	0.656835		hsa-miR-6832-5p	-0.0711	0.3072	0.969371
hsa-miR-5191	0.0979	0.0784	0.277753		hsa-miR-550a-3p	-0.1219	0.1922	0.656835		hsa-miR-10392-5p	0.1028	0.1396	0.969371
hsa-miR-595-5p	-0.098	0.0782	0.277753		hsa-miR-607-5p	-0.1137	0.2241	0.656835		hsa-miR-3176-5p	-0.0772	0.2676	0.969371
hsa-miR-6071	-0.0988	0.0759	0.277753		hsa-miR-5196-5p	0.1053	0.2607	0.656835		hsa-miR-3665-3p	-0.0487	0.4848	0.969371
hsa-miR-7108-5p	0.1	0.0723	0.277753		hsa-miR-760	-0.1078	0.2494	0.656835		hsa-miR-3155a	0.057	0.4137	0.969371
hsa-miR-7847-5p	-0.1	0.0721	0.277753		hsa-miR-4290	-0.106	0.2574	0.656835		hsa-miR-3648-3p	-0.0446	0.5226	0.969371
hsa-miR-9901-3p	-0.0994	0.0739	0.277753		hsa-miR-10400-5p	0.1059	0.2581	0.656835		hsa-miR-4311	-0.1077	0.1216	0.969371
hsa-miR-9903	-0.0995	0.0737	0.277753		hsa-miR-4695-5p	-0.109	0.2442	0.656835		hsa-miR-4497	-0.0657	0.3454	0.969371
hsa-miR-1202-3p	-0.0963	0.0834	0.285852		hsa-miR-622	-0.1267	0.1755	0.656835		hsa-miR-338-3p	-0.0965	0.1657	0.969371
hsa-miR-6076-3p	-0.0964	0.0833	0.285852		hsa-miR-378i	-0.1177	0.2084	0.656835		hsa-miR-425-3p	-0.0987	0.1559	0.969371
hsa-miR-4451-5p	-0.0956	0.0858	0.287494		hsa-miR-3174-3p	-0.1138	0.2238	0.656835		hsa-miR-645	0.0528	0.4486	0.969371
hsa-miR-4520-3p	0.0957	0.0856	0.287494		hsa-miR-4311	-0.1179	0.2077	0.656835		hsa-miR-4326	-0.0798	0.252	0.969371
hsa-miR-631-3p	-0.0957	0.0855	0.287494		hsa-miR-6829-5p	0.1231	0.1879	0.656835		hsa-miR-8072-3p	-0.0917	0.1875	0.969371
hsa-miR-422a	-0.0953	0.0867	0.287558		hsa-miR-4497	-0.111	0.2357	0.656835		hsa-miR-6721-3p	-0.0949	0.1726	0.969371
hsa-miR-4784-3p	-0.0952	0.0871	0.287558		hsa-miR-194-3p	-0.1101	0.2395	0.656835		hsa-miR-6778-5p	0.0458	0.5111	0.969371
hsa-miR-611	-0.0935	0.0928	0.30414		hsa-miR-6738-5p	-0.1234	0.1871	0.656835		hsa-miR-6131	-0.0938	0.1777	0.969371
hsa-miR-1307-3p	-0.0927	0.0956	0.307565		hsa-miR-7851-5p	0.1241	0.1845	0.656835		hsa-miR-6717-3p	-0.061	0.3815	0.969371
hsa-miR-4263	0.0927	0.0959	0.307565		hsa-miR-4302-3p	-0.1033	0.2698	0.656835		hsa-miR-6071	-0.0626	0.3693	0.969371
hsa-miR-4452	0.0928	0.0955	0.307565		hsa-miR-636	0.1054	0.2604	0.656835		hsa-miR-3195-3p	0.0465	0.5047	0.969371
hsa-miR-4323	-0.092	0.0984	0.313345		hsa-miR-650	0.1105	0.2378	0.656835		hsa-miR-12119	0.0507	0.4672	0.969371
hsa-miR-4771-5p	-0.0906	0.1036	0.323966		hsa-miR-770-3p	0.1245	0.183	0.656835		hsa-miR-1275-3p	-0.0485	0.4862	0.969371
hsa-miR-5189-3p	0.0906	0.1034	0.323966		hsa-let-7b-5p	-0.1088	0.2452	0.656835		hsa-miR-3928-3p	0.0609	0.3819	0.969371
hsa-miR-6861-5p	-0.0905	0.1039	0.323966		hsa-miR-599	-0.1109	0.2358	0.656835		hsa-miR-12124-5p	0.045	0.5185	0.969371
hsa-miR-8057-3p	-0.0903	0.1049	0.324828		hsa-miR-4632-5p	-0.1058	0.2585	0.656835		hsa-miR-1587-3p	0.0881	0.2055	0.969371
hsa-miR-1257-3p	-0.089	0.1099	0.326789		hsa-miR-711	-0.1215	0.1937	0.656835		hsa-miR-3138-5p	0.0628	0.3676	0.969371
hsa-miR-1290-5p	-0.089	0.1097	0.326789		hsa-miR-324-3p	0.1038	0.2677	0.656835		hsa-miR-3154-5p	-0.0522	0.454	0.969371
hsa-miR-4497-3p	-0.0896	0.1074	0.326789		hsa-miR-7161-3p	0.1045	0.2645	0.656835		hsa-miR-4674-5p	-0.1002	0.1498	0.969371
hsa-miR-4682-3p	-0.089	0.1099	0.326789		hsa-miR-5706-3p	0.1273	0.1732	0.656835		hsa-miR-3976	0.0782	0.2617	0.969371
hsa-miR-4748	-0.0893	0.1084	0.326789		hsa-miR-3154-5p	-0.1197	0.2007	0.656835		hsa-miR-4258-3p	-0.0535	0.4427	0.969371
hsa-miR-650	0.0894	0.1081	0.326789		hsa-miR-765-5p	0.1113	0.2342	0.656835		hsa-miR-4290	0.0479	0.4922	0.969371
hsa-miR-6760-5p	-0.088	0.114	0.33675		hsa-miR-4418	-0.1233	0.1874	0.656835		hsa-miR-10400-5p	-0.0521	0.4546	0.969371
hsa-miR-4254-5p	0.0873	0.117	0.33934		hsa-miR-1184	0.107	0.2529	0.656835		hsa-miR-550a-3p	-0.0402	0.5643	0.969371
hsa-miR-4508-3p	0.087	0.1179	0.33934		hsa-miR-378a-3p	-0.1041	0.2662	0.656835		hsa-miR-770-3p	-0.0568	0.4153	0.969371
hsa-miR-550a-3p	-0.0871	0.1178	0.33934		hsa-miR-6068-3p	-0.1198	0.2	0.656835		hsa-miR-595-5p	-0.0512	0.463	0.969371
hsa-miR-7706	-0.0875	0.1161	0.33934		hsa-miR-1290-5p	0.1094	0.2424	0.656835		hsa-miR-326-5p	-0.0445	0.5233	0.969371
hsa-miR-10397-3p	-0.086	0.1223	0.345363		hsa-miR-3622a-5p	-0.1059	0.2578	0.656835		hsa-miR-4634	-0.0543	0.4359	0.969371
hsa-miR-3185-3p	-0.0862	0.1217	0.345363		hsa-miR-12127	-0.1051	0.2615	0.656835		hsa-miR-3180-3p	-0.0746	0.2843	0.969371
hsa-miR-378h	-0.0863	0.1211	0.345363		hsa-miR-6721-3p	-0.1122	0.2306	0.656835		hsa-miR-3195	-0.0962	0.1669	0.969371
hsa-miR-3169-3p	0.0857	0.1237	0.347133		hsa-miR-1287-5p	-0.1117	0.2326	0.656835		hsa-miR-3156-3p	-0.0685	0.3257	0.969371
hsa-miR-371a-5p	-0.0847	0.128	0.356969		hsa-miR-4738-3p	0.104	0.2665	0.656835		hsa-miR-4254-5p	0.0502	0.4714	0.969371
hsa-miR-4330	0.0845	0.1293	0.358369		hsa-miR-663a-3p	-0.1045	0.2644	0.656835		hsa-miR-3170	-0.0492	0.48	0.969371
hsa-miR-4515	-0.0835	0.1336	0.368015		hsa-miR-6849-5p	-0.1203	0.1983	0.656835		hsa-miR-320d-1-5p	0.0733	0.2927	0.969371
hsa-miR-6069-3p	0.083	0.1359	0.372068		hsa-miR-6124-3p	0.1083	0.2471	0.656835		hsa-miR-4754-3p	0.0818	0.2402	0.969371
hsa-miR-3648-3p	-0.0828	0.1371	0.373078		hsa-miR-4290-5p	-0.1109	0.2359	0.656835		hsa-miR-548d-5p	0.0592	0.3959	0.969371
hsa-miR-3155a	-0.0824	0.1391	0.37624		hsa-miR-4330	0.1165	0.2128	0.656835		hsa-miR-6084-5p	0.0756	0.2775	0.969371
hsa-miR-4276-3p	-0.0818	0.1418	0.378481		hsa-miR-3190-3p	-0.1125	0.2291	0.656835		hsa-miR-655-5p	0.0457	0.5118	0.969371
hsa-miR-4277	-0.0817	0.1421	0.378481		hsa-miR-4259	-0.1166	0.2126	0.656835		hsa-miR-6728-5p	-0.0654	0.3479	0.969371
hsa-miR-598-5p	0.0815	0.1433	0.378481		hsa-miR-143-3p	-0.1025	0.2734	0.66166		hsa-miR-378h-3p	0.0534	0.4433	0.969371
hsa-miR-6728-5p	-0.0816	0.1429	0.378481		hsa-miR-3137-3p	-0.0993	0.2891	0.674618		hsa-miR-6089	-0.0712	0.3067	0.969371
hsa-miR-6511b-5p	-0.0811	0.1454	0.38165		hsa-miR-197-5p	-0.1	0.2857	0.674618		hsa-miR-323a-5p	-0.086	0.2167	0.969371
hsa-miR-8085	-0.0809	0.1462	0.38165		hsa-miR-3960	0.1003	0.2842	0.674618		hsa-miR-4505-3p	0.0855	0.2192	0.969371
hsa-miR-4436b-3p	-0.0805	0.1484	0.385154		hsa-miR-92b-5p	0.0992	0.2894	0.674618		hsa-miR-5090-3p	0.0521	0.4546	0.969371
hsa-miR-4632-5p	-0.08	0.1509	0.389391		hsa-miR-4497-3p	-0.099	0.2903	0.674618		hsa-miR-7851-3p	0.0954	0.1707	0.969371
hsa-miR-10523-3p	-0.0798	0.1521	0.390245		hsa-miR-4693-3p	0.1001	0.2852	0.674618		hsa-miR-1246-3p	-0.1025	0.1408	0.969371
hsa-miR-638-3p	-0.0791	0.1556	0.396957		hsa-miR-6805-5p	-0.0992	0.2894	0.674618		hsa-miR-6772-5p	0.0815	0.2421	0.969371
hsa-miR-9898-5p	-0.0787	0.1574	0.39928		hsa-miR-4451-5p	-0.0985	0.293	0.677045		hsa-miR-5191	0.0656	0.3463	0.969371
hsa-miR-6793-5p	-0.078	0.1612	0.400875		hsa-miR-3907	0.098	0.2954	0.678756		hsa-miR-345-3p	-0.0529	0.4478	0.969371
hsa-miR-6838-5p	-0.0781	0.1607	0.400875		hsa-miR-639	0.0973	0.2988	0.679622		hsa-miR-4690-5p	-0.0713	0.306	0.969371
hsa-miR-6895-3p	0.0779	0.1616	0.400875		hsa-miR-10401-5p	-0.0972	0.2991	0.679622		hsa-miR-4785	-0.0554	0.4267	0.969371
hsa-miR-922	-0.0783	0.1598	0.400875		hsa-miR-148a-3p	-0.0966	0.3023	0.683098		hsa-miR-12136	-0.0608	0.3829	0.969371
hsa-miR-647-3p	0.0778	0.1625	0.400893		hsa-miR-3195-3p	0.0959	0.306	0.687659		hsa-miR-3180-5p	0.0529	0.4478	0.969371
hsa-miR-4252	-0.0774	0.1647	0.40288		hsa-miR-1469-3p	-0.0952	0.3094	0.691501		hsa-miR-2861	-0.0875	0.2088	0.969371
hsa-miR-6787-5p	-0.0773	0.1651	0.40288		hsa-miR-3138-5p	0.0945	0.3132	0.696189		hsa-miR-4698	-0.0517	0.4582	0.969371
hsa-miR-5006-5p	-0.0766	0.1687	0.407238		hsa-miR-6071	-0.094	0.3157	0.697953		hsa-miR-6788-3p	0.0785	0.2598	0.969371
hsa-miR-6127-3p	0.0768	0.1681	0.407238		hsa-miR-654-5p	-0.091	0.3315	0.699473		hsa-miR-6794-5p	-0.0533	0.4443	0.969371
hsa-miR-181c-3p	-0.0761	0.172	0.41222		hsa-miR-484-3p	-0.093	0.3208	0.699473		hsa-miR-4518	-0.071	0.3079	0.969371
hsa-miR-617-3p	0.076	0.1726	0.41222		hsa-miR-3668-3p	0.0928	0.3219	0.699473		hsa-miR-4327-3p	0.0868	0.2125	0.969371
hsa-miR-320e-5p	0.0756	0.1743	0.414078		hsa-miR-5090-3p	0.0907	0.3328	0.699473		hsa-miR-6125-5p	-0.0896	0.1979	0.969371
hsa-miR-9898	-0.075	0.1781	0.420878		hsa-miR-655-5p	-0.0935	0.3181	0.699473		hsa-miR-4436b-5p	0.0534	0.4434	0.969371
hsa-miR-12123	0.0746	0.1803	0.421639		hsa-miR-4634	0.0903	0.3352	0.699473		hsa-miR-8077	-0.0607	0.3837	0.969371
hsa-miR-1285-3p	-0.0746	0.1802	0.421639		hsa-miR-12126-5p	-0.0904	0.3346	0.699473		hsa-miR-197-5p	-0.0774	0.2667	0.969371
hsa-miR-1284	-0.0738	0.1854	0.426895		hsa-miR-4492-5p	0.0918	0.3272	0.699473		hsa-miR-4309-3p	-0.062	0.3739	0.969371
hsa-miR-3976-3p	-0.0739	0.1846	0.426895		hsa-miR-6880-5p	-0.0909	0.3317	0.699473		hsa-miR-3180-4-3p , hsa-miR-3180-5-3p	-0.0661	0.3431	0.969371
hsa-miR-646-5p	-0.074	0.1842	0.426895		hsa-miR-4494	-0.0915	0.3285	0.699473		hsa-miR-7847-5p	-0.0777	0.2645	0.969371
hsa-miR-12136	-0.0731	0.1893	0.429271		hsa-miR-422a	-0.0916	0.3281	0.699473		hsa-miR-5187-5p	-0.0668	0.3375	0.969371
hsa-miR-1910-3p	-0.0734	0.1878	0.429271		hsa-miR-7847-5p	-0.0895	0.3392	0.704227		hsa-miR-3682-3p	-0.1027	0.14	0.969371
hsa-miR-6790-5p	-0.0732	0.1885	0.429271		hsa-miR-23c	-0.0876	0.3499	0.718409		hsa-miR-125b-5p	0.0477	0.4938	0.969371
hsa-miR-922-5p	0.0726	0.1924	0.434109		hsa-miR-4754-3p	0.0879	0.3481	0.718409		hsa-miR-4505	0.0404	0.5624	0.969371
hsa-miR-3160-3p	-0.072	0.196	0.439618		hsa-miR-4436b-5p	-0.0873	0.3513	0.718409		hsa-miR-3125	-0.0468	0.5023	0.969371
hsa-miR-6778-5p	0.0719	0.1968	0.439618		hsa-miR-6787-5p	-0.0852	0.3633	0.739252		hsa-miR-4497-3p	-0.1029	0.1392	0.969371
hsa-miR-641-3p	0.0716	0.1984	0.440998		hsa-miR-641-3p	0.0841	0.3692	0.743856		hsa-miR-617-3p	0.0655	0.3474	0.969371
hsa-miR-3169	0.071	0.2023	0.447019		hsa-miR-608-3p	-0.0842	0.3686	0.743856		hsa-miR-4449	0.0445	0.523	0.969371
hsa-miR-4725-5p	0.0709	0.2031	0.447019		hsa-miR-9898-5p	-0.0824	0.3792	0.760259		hsa-miR-1294	0.109	0.1172	0.969371
hsa-miR-12127	-0.0704	0.2062	0.449436		hsa-miR-1306-3p	0.0816	0.3838	0.762011		hsa-miR-2392	0.0942	0.1757	0.969371
hsa-miR-572	-0.0704	0.206	0.449436		hsa-miR-3180-3p	-0.0819	0.3821	0.762011		hsa-miR-12136-3p	-0.0395	0.571	0.969371
hsa-miR-663a-3p	-0.0701	0.2085	0.452254		hsa-miR-4516-3p	0.0808	0.3884	0.763729		hsa-miR-4515	-0.0721	0.3006	0.969371
hsa-miR-4259	-0.0696	0.2112	0.455908		hsa-miR-6788-3p	0.0811	0.3866	0.763729		hsa-miR-5691-3p	0.0716	0.304	0.969371
hsa-miR-4283-3p	0.0692	0.214	0.459742		hsa-miR-1285-3p	-0.0803	0.3912	0.765554		hsa-miR-4748	-0.0547	0.433	0.969371
hsa-miR-4313	-0.069	0.2152	0.460118		hsa-miR-7113-5p	-0.0778	0.4062	0.77407		hsa-miR-3168-3p	-0.0574	0.4101	0.969371
hsa-miR-10401-5p	-0.0686	0.2184	0.463825		hsa-miR-4309-3p	0.0776	0.4079	0.77407		hsa-miR-760	-0.0654	0.3478	0.969371
hsa-miR-3154	-0.0685	0.219	0.463825		hsa-miR-4787-5p	0.0781	0.4048	0.77407		hsa-miR-4326-5p	-0.0462	0.5073	0.969371
hsa-miR-106b-5p	-0.0681	0.2216	0.466542		hsa-miR-320a-3p	-0.078	0.4053	0.77407		hsa-miR-501-3p	0.0555	0.4256	0.969371
hsa-miR-607-5p	-0.0679	0.223	0.466542		hsa-miR-194-1-3p	-0.0793	0.3976	0.77407		hsa-miR-1233-3p	0.0496	0.4767	0.969371
hsa-miR-608-3p	0.0678	0.2234	0.466542		hsa-miR-922	-0.079	0.3994	0.77407		hsa-miR-4290-5p	0.0815	0.2419	0.969371
hsa-miR-4487	0.0675	0.2255	0.468748		hsa-miR-6125	0.0774	0.4088	0.77407		hsa-miR-654-5p	0.0687	0.3238	0.969371
hsa-miR-885-3p	0.0671	0.2284	0.472588		hsa-miR-3976	-0.0762	0.4164	0.77766		hsa-miR-4276-3p	-0.0917	0.1879	0.969371
hsa-miR-6085	0.0668	0.2303	0.474333		hsa-miR-4437	0.0762	0.4163	0.77766		hsa-miR-12117-3p	0.0563	0.4196	0.969371
hsa-miR-3648	0.0664	0.2331	0.47594		hsa-miR-3085-5p	0.0763	0.4157	0.77766		hsa-miR-4492-5p	-0.0618	0.3753	0.969371
hsa-miR-944-5p	0.0664	0.2332	0.47594		hsa-miR-4700-5p	-0.0758	0.4187	0.778401		hsa-miR-23c	0.0412	0.5548	0.969371
hsa-miR-4690-5p	-0.0654	0.2401	0.487805		hsa-miR-5189-3p	-0.0747	0.4257	0.780768		hsa-miR-300	0.0728	0.2957	0.969371
hsa-miR-607	-0.065	0.2433	0.49208		hsa-miR-3621-3p	-0.0749	0.424	0.780768		hsa-miR-320e-5p	0.0466	0.5041	0.969371
hsa-miR-3195-3p	0.0644	0.2475	0.496105		hsa-miR-4429-3p	0.0749	0.4243	0.780768		hsa-miR-4451-5p	-0.0439	0.5291	0.969371
hsa-miR-320d-1-5p	0.0644	0.2474	0.496105		hsa-miR-3154	-0.074	0.4297	0.784586		hsa-miR-148a-3p	-0.1054	0.1298	0.969371
hsa-miR-7851-5p	0.0641	0.2497	0.49829		hsa-miR-323a-5p	-0.0736	0.4322	0.785644		hsa-miR-4284-3p	-0.0403	0.5631	0.969371
hsa-miR-3170-3p	0.0636	0.2537	0.501812		hsa-miR-4258	-0.0727	0.438	0.792638		hsa-miR-6070-3p	-0.0556	0.4248	0.969371
hsa-miR-4283	0.0636	0.2537	0.501812		hsa-miR-4534	0.0719	0.4432	0.792638		hsa-miR-4494	0.0692	0.3208	0.969371
hsa-miR-3180-4-3p , hsa-miR-3180-5-3p	-0.0634	0.2549	0.501974		hsa-miR-548aa, hsa-miR-548t-3p	-0.0718	0.4438	0.792638		hsa-miR-1272	0.0642	0.3572	0.969371
hsa-miR-4506	-0.0631	0.2577	0.503075		hsa-miR-12136	-0.0723	0.4402	0.792638		hsa-miR-4283-3p	0.109	0.1169	0.969371
hsa-miR-657-5p	-0.0631	0.2575	0.503075		hsa-miR-411-5p	0.0709	0.4495	0.799328		hsa-miR-4732-5p	-0.0564	0.4182	0.969371
hsa-miR-3619-3p	-0.0618	0.2672	0.504465		hsa-miR-4431	0.0692	0.4602	0.801466		hsa-miR-4452	0.0822	0.2377	0.969371
hsa-miR-423-5p	-0.0621	0.2653	0.504465		hsa-miR-423-5p	-0.0702	0.4542	0.801466		hsa-miR-3170-3p	0.089	0.201	0.969371
hsa-miR-4675	0.0622	0.2643	0.504465		hsa-miR-4488-3p	0.0694	0.4592	0.801466		hsa-miR-3976-3p	-0.0554	0.4266	0.969371
hsa-miR-5090-3p	0.0621	0.2651	0.504465		hsa-miR-4276-3p	-0.0692	0.4605	0.801466		hsa-miR-4738-3p	0.0509	0.4655	0.969371
hsa-miR-599	0.0618	0.2674	0.504465		hsa-miR-5193-5p	0.0698	0.4568	0.801466		hsa-miR-6075	-0.0446	0.5221	0.969371
hsa-miR-622	-0.0622	0.2639	0.504465		hsa-miR-371a-3p	-0.0678	0.4699	0.807517		hsa-miR-1260b	-0.0437	0.5306	0.969371
hsa-miR-6772-5p	0.0622	0.2643	0.504465		hsa-miR-3160-5p	-0.0682	0.467	0.807517		hsa-miR-6768-5p	-0.0466	0.5042	0.969371
hsa-miR-6805-5p	-0.0621	0.2651	0.504465		hsa-miR-3168-3p	-0.0679	0.469	0.807517		hsa-miR-2110	0.0967	0.1646	0.969371
hsa-miR-149-3p	0.0614	0.2704	0.50799		hsa-miR-1257	0.0667	0.4771	0.81646		hsa-miR-6793-5p	-0.0411	0.5559	0.969371
hsa-miR-324-5p	0.0609	0.2744	0.513357		hsa-miR-128-3p	-0.0658	0.483	0.823113		hsa-miR-6871-5p	0.0414	0.5523	0.969371
hsa-miR-3920	-0.0602	0.2798	0.521287		hsa-miR-6884-5p	-0.0645	0.4913	0.823277		hsa-miR-7843-5p	-0.0638	0.36	0.969371
hsa-miR-636	0.0598	0.2831	0.524203		hsa-miR-3665-3p	0.0644	0.4919	0.823277		hsa-miR-3648	0.0457	0.5126	0.969371
hsa-miR-8079-3p	-0.0597	0.2837	0.524203		hsa-miR-5100	-0.0649	0.4891	0.823277		hsa-miR-4259-5p	0.0459	0.5105	0.969371
hsa-miR-9899-5p	-0.059	0.29	0.533648		hsa-miR-6131-5p	-0.0634	0.4988	0.823277		hsa-miR-3972-5p	0.0391	0.5755	0.969371
hsa-miR-3176-5p	-0.0585	0.2936	0.538067		hsa-miR-5006-5p	-0.0639	0.4955	0.823277		hsa-miR-5001-5p	-0.062	0.3736	0.969371
hsa-miR-3622a-5p	-0.0572	0.3045	0.553524		hsa-miR-8077	0.064	0.4951	0.823277		hsa-miR-7515-5p	0.0399	0.5674	0.969371
hsa-miR-4698	-0.0573	0.3035	0.553524		hsa-miR-3156-3p	0.0637	0.497	0.823277		hsa-miR-10397-3p	-0.0574	0.4106	0.969371
hsa-let-7a-5p	-0.0568	0.3084	0.556111		hsa-miR-6076-3p	-0.0634	0.4992	0.823277		hsa-miR-6133-5p	-0.0802	0.2493	0.969371
hsa-miR-8080	-0.0568	0.3083	0.556111		hsa-miR-3155b	-0.0629	0.5026	0.825556		hsa-miR-7845-3p	-0.0922	0.1855	0.969371
hsa-miR-1246-3p	-0.0562	0.3133	0.561518		hsa-miR-595-5p	-0.0625	0.505	0.82618		hsa-miR-1267-3p	-0.0999	0.151	0.969371
hsa-miR-4534	0.0561	0.3139	0.561518		hsa-miR-4258-3p	0.0615	0.5122	0.834621		hsa-miR-3605-5p	-0.0803	0.2489	0.969371
hsa-miR-3972-5p	-0.055	0.3233	0.576038		hsa-miR-7844-3p	-0.0611	0.515	0.835853		hsa-miR-4274	-0.06	0.3895	0.969371
hsa-miR-3960	0.0541	0.3319	0.587574		hsa-miR-12117-3p	-0.0603	0.5201	0.838128		hsa-miR-4330	0.0631	0.365	0.969371
hsa-miR-548i	0.054	0.3325	0.587574		hsa-miR-6757-5p	0.0603	0.5205	0.838128		hsa-miR-5186	-0.0781	0.2623	0.969371
hsa-miR-940	0.0539	0.3337	0.587574		hsa-miR-6778-5p	0.0597	0.5247	0.841578		hsa-miR-598-5p	0.0917	0.1877	0.969371
hsa-miR-6832-5p	-0.053	0.3414	0.598784		hsa-miR-5572-5p	-0.0587	0.5313	0.846805		hsa-miR-3155b	0.0534	0.4437	0.969371
hsa-miR-6880-5p	-0.0526	0.3449	0.602568		hsa-miR-3714-3p	-0.0586	0.5321	0.846805		hsa-miR-4323	-0.0434	0.5336	0.969371
hsa-miR-5092	-0.0519	0.352	0.612589		hsa-miR-6089	-0.0579	0.5367	0.84753		hsa-miR-4674	-0.1041	0.1345	0.969371
hsa-miR-125b-5p	0.0515	0.3551	0.615598		hsa-miR-4283-3p	0.0582	0.5351	0.84753		hsa-miR-1203	0.0395	0.5714	0.969371
hsa-miR-4800-3p	-0.0512	0.3582	0.618584		hsa-miR-9901	-0.0561	0.55	0.858278		hsa-miR-6790-5p	-0.0521	0.4545	0.969371
hsa-miR-143-3p	-0.0509	0.3613	0.618698		hsa-miR-6511b-5p	-0.0558	0.5519	0.858278		hsa-miR-3911-3p	-0.0392	0.5738	0.969371
hsa-miR-6756-5p	-0.0508	0.3622	0.618698		hsa-miR-4505	0.0566	0.5461	0.858278		hsa-miR-4441	0.0393	0.5728	0.969371
hsa-miR-6874-5p	0.0508	0.3624	0.618698		hsa-miR-3169-3p	0.0558	0.5516	0.858278		hsa-miR-6826-5p	-0.0484	0.4873	0.969371
hsa-miR-378h-3p	0.05	0.3696	0.623874		hsa-miR-6768-5p	-0.0552	0.5559	0.861224		hsa-miR-1202-3p	-0.0988	0.1557	0.969371
hsa-miR-4489	-0.05	0.3694	0.623874		hsa-miR-5092	-0.0543	0.5628	0.868623		hsa-miR-371a-5p	-0.0573	0.4114	0.969371
hsa-miR-5698	0.0501	0.3683	0.623874		hsa-miR-3180	-0.0529	0.5725	0.876976		hsa-miR-3907	0.0401	0.565	0.969371
hsa-miR-3652-3p	-0.0496	0.374	0.625939		hsa-miR-4326	-0.0529	0.5725	0.876976		hsa-miR-8079-3p	-0.0645	0.3546	0.969371
hsa-miR-4738-3p	0.0495	0.3747	0.625939		hsa-miR-8083-3p	-0.0522	0.5778	0.881792		hsa-miR-8080	-0.0492	0.48	0.969371
hsa-miR-4739-3p	-0.0494	0.3755	0.625939		hsa-miR-5691-3p	-0.0516	0.5823	0.885356		hsa-miR-8082-3p	0.0581	0.4044	0.969371
hsa-miR-5100	-0.0493	0.3764	0.625939		hsa-miR-4441	-0.0511	0.5859	0.88753		hsa-miR-4739	0.0381	0.585	0.975
hsa-miR-1267-3p	-0.0488	0.381	0.631251		hsa-miR-6126-3p	0.0493	0.599	0.9001		hsa-miR-3652-3p	-0.0383	0.5831	0.975
hsa-miR-1587-3p	0.0487	0.3827	0.63156		hsa-miR-378h-3p	0.0492	0.6003	0.9001		hsa-miR-2110-3p	0.0381	0.585	0.975
hsa-miR-197-5p	-0.0485	0.384	0.63156		hsa-miR-584-5p	0.0491	0.6008	0.9001		hsa-miR-1229-5p	-0.0374	0.5914	0.978798
hsa-miR-1231	-0.0483	0.3864	0.631702		hsa-miR-12121	-0.0487	0.6038	0.901293		hsa-miR-4488-3p	-0.0374	0.5914	0.978798
hsa-miR-320a-3p	-0.0482	0.3869	0.631702		hsa-miR-8082-3p	0.0469	0.6173	0.918093		hsa-miR-6867-5p	0.0371	0.5943	0.978927
hsa-miR-1203	-0.0466	0.4034	0.643407		hsa-miR-4520-3p	0.0463	0.6213	0.920695		hsa-miR-4693-3p	-0.037	0.5956	0.978927
hsa-miR-30c-5p	-0.0465	0.4041	0.643407		hsa-miR-3180-4-3p , hsa-miR-3180-5-3p	-0.0455	0.6279	0.927116		hsa-miR-575	0.0279	0.6895	0.979222
hsa-miR-4754-3p	0.0471	0.3983	0.643407		hsa-miR-548d-5p	-0.0448	0.6331	0.931431		hsa-miR-4311-3p	0.0213	0.7597	0.979222
hsa-miR-6125	0.0466	0.4036	0.643407		hsa-miR-617-3p	0.0441	0.6382	0.934127		hsa-miR-6077	-0.0366	0.5998	0.979222
hsa-miR-632	-0.0466	0.4035	0.643407		hsa-miR-6085-5p	0.0439	0.6395	0.934127		hsa-miR-3619-3p	0.0293	0.6742	0.979222
hsa-miR-711	-0.0468	0.4016	0.643407		hsa-miR-10392-5p	0.0408	0.6635	0.934257		hsa-miR-4285-3p	0.0217	0.7552	0.979222
hsa-miR-718	0.0472	0.3966	0.643407		hsa-miR-637	0.0404	0.667	0.934257		hsa-miR-4534	0.0309	0.6573	0.979222
hsa-miR-4449	0.0461	0.4082	0.645772		hsa-miR-8072	0.0408	0.6637	0.934257		hsa-miR-199a-3p, hsa-miR-199b-3p	-0.0185	0.7905	0.979222
hsa-miR-5091-3p	0.046	0.4095	0.645772		hsa-miR-1229-5p	-0.0422	0.6526	0.934257		hsa-miR-5093	0.0207	0.7664	0.979222
hsa-miR-6720-3p	-0.0459	0.4099	0.645772		hsa-miR-4513-3p	0.0409	0.6632	0.934257		hsa-miR-6847-5p	-0.0185	0.7909	0.979222
hsa-miR-3155b	-0.0457	0.412	0.646811		hsa-miR-199a-3p, hsa-miR-199b-3p	0.0415	0.6582	0.934257		hsa-miR-219a-5p	-0.0265	0.7043	0.979222
hsa-miR-2681-3p	-0.0453	0.416	0.648331		hsa-miR-4725-5p	-0.0411	0.661	0.934257		hsa-miR-4672	-0.0336	0.6296	0.979222
hsa-miR-3137	-0.0453	0.4168	0.648331		hsa-miR-8079-3p	-0.0434	0.6434	0.934257		hsa-miR-378i-3p	-0.0201	0.7733	0.979222
hsa-miR-3689d-3p	-0.0452	0.4173	0.648331		hsa-miR-4713-3p	-0.0417	0.6567	0.934257		hsa-let-7i-5p	-0.0224	0.7484	0.979222
hsa-miR-4666a-5p	-0.0449	0.4209	0.651669		hsa-miR-7704-3p	0.0409	0.6631	0.934257		hsa-miR-4306-5p	-0.0212	0.7614	0.979222
hsa-miR-4437	0.0442	0.4276	0.655264		hsa-miR-4452	0.0406	0.6651	0.934257		hsa-miR-6069-3p	0.0286	0.6814	0.979222
hsa-miR-639	0.0443	0.4264	0.655264		hsa-miR-3648	0.0424	0.6514	0.934257		hsa-miR-5193	-0.0298	0.6693	0.979222
hsa-miR-92b-5p	0.0442	0.4274	0.655264		hsa-miR-2278-3p	0.0394	0.6748	0.93557		hsa-miR-4758-5p	0.0171	0.8063	0.979222
hsa-miR-4472	0.0438	0.4325	0.659649		hsa-miR-6085	0.0395	0.6738	0.93557		hsa-miR-320c	0.0335	0.6307	0.979222
hsa-miR-99b-3p	-0.0437	0.4334	0.659649		hsa-miR-1231-3p	-0.0396	0.6728	0.93557		hsa-miR-4309	-0.0323	0.6429	0.979222
hsa-miR-206-5p	0.043	0.4408	0.664309		hsa-miR-3170-3p	0.0388	0.6796	0.93687		hsa-miR-4528-5p	0.0275	0.6932	0.979222
hsa-miR-3137-3p	-0.043	0.4409	0.664309		hsa-miR-3180-5p	-0.0383	0.6834	0.93687		hsa-miR-3160-5p	0.0233	0.7383	0.979222
hsa-miR-4327-3p	0.043	0.4401	0.664309		hsa-miR-940	0.0381	0.6849	0.93687		hsa-miR-4787-5p	-0.0352	0.614	0.979222
hsa-miR-584-5p	0.0428	0.4426	0.66464		hsa-miR-4758-5p	-0.0385	0.6819	0.93687		hsa-miR-1231	-0.0352	0.6132	0.979222
hsa-miR-3196-3p	0.0422	0.4494	0.672602		hsa-miR-3652-3p	0.0366	0.6968	0.949971		hsa-miR-1285-3p	-0.0247	0.7236	0.979222
hsa-miR-935-5p	-0.0417	0.4545	0.677975		hsa-miR-1272-3p	-0.036	0.7014	0.953065		hsa-miR-5092	-0.0298	0.6695	0.979222
hsa-miR-5691-3p	0.0415	0.4567	0.679001		hsa-miR-6871-5p	0.0328	0.727	0.956852		hsa-miR-6511a-3p	0.0211	0.7627	0.979222
hsa-miR-8053	-0.0412	0.4595	0.680909		hsa-miR-137-3p	-0.032	0.7333	0.956852		hsa-miR-1281	0.0214	0.7592	0.979222
hsa-miR-378i	-0.0409	0.4629	0.683691		hsa-miR-6511a-3p	0.0338	0.7186	0.956852		hsa-miR-320a-3p	-0.022	0.7524	0.979222
hsa-miR-1272	-0.0405	0.4672	0.68778		hsa-miR-3928-3p	0.0318	0.7346	0.956852		hsa-miR-3689d-3p	-0.0204	0.7696	0.979222
hsa-miR-1913	-0.0403	0.47	0.689641		hsa-miR-4311-3p	0.0351	0.7084	0.956852		hsa-miR-5698	0.0231	0.7404	0.979222
hsa-miR-4528-5p	-0.0401	0.4719	0.690173		hsa-miR-8080	-0.0339	0.7182	0.956852		hsa-miR-6805-5p	0.0296	0.6711	0.979222
hsa-miR-3141-3p	-0.0393	0.481	0.69667		hsa-miR-718	0.032	0.7327	0.956852		hsa-miR-5091	-0.035	0.6156	0.979222
hsa-miR-3160-5p	-0.0391	0.4828	0.69667		hsa-miR-6127	0.0324	0.7299	0.956852		hsa-miR-4453-3p	-0.0149	0.8304	0.979222
hsa-miR-4453-3p	-0.039	0.4838	0.69667		hsa-miR-3141-3p	-0.0338	0.7185	0.956852		hsa-miR-4683	0.0267	0.7021	0.979222
hsa-miR-4516-3p	0.0396	0.4779	0.69667		hsa-miR-5572	-0.0318	0.7345	0.956852		hsa-miR-8076	0.0232	0.7392	0.979222
hsa-miR-6738-5p	-0.039	0.4841	0.69667		hsa-miR-3976-3p	0.0338	0.7188	0.956852		hsa-miR-4429-3p	0.0321	0.6458	0.979222
hsa-miR-654-5p	-0.0388	0.4869	0.69846		hsa-miR-4505-3p	-0.032	0.7335	0.956852		hsa-miR-4504	-0.0207	0.7664	0.979222
hsa-miR-3195	-0.0383	0.4926	0.70215		hsa-miR-8085-3p	0.0334	0.7223	0.956852		hsa-miR-4713-3p	0.0356	0.6096	0.979222
hsa-miR-8077	-0.0384	0.4915	0.70215		hsa-miR-2681-3p	-0.0302	0.7479	0.958906		hsa-miR-4800-3p	-0.0352	0.6134	0.979222
hsa-miR-4489-3p	0.0377	0.4994	0.709591		hsa-miR-4283	-0.0304	0.7457	0.958906		hsa-miR-3972	0.0172	0.8054	0.979222
hsa-miR-1272-3p	-0.0372	0.5045	0.714576		hsa-miR-6874-5p	0.0305	0.7452	0.958906		hsa-miR-4489-3p	0.0149	0.831	0.979222
hsa-miR-1324	-0.0365	0.5126	0.723765		hsa-miR-320d-1-5p	0.0303	0.7466	0.958906		hsa-miR-4252	-0.029	0.6771	0.979222
hsa-miR-6746-5p	-0.0361	0.5172	0.727971		hsa-miR-4263	0.0308	0.7428	0.958906		hsa-miR-548aa, hsa-miR-548t-3p	0.0146	0.8343	0.979222
hsa-miR-7844-3p	-0.0356	0.5226	0.733273		hsa-miR-6867-5p	-0.0293	0.7551	0.962106		hsa-miR-6165-3p	-0.0153	0.8262	0.979222
hsa-miR-300	0.0353	0.5265	0.736444		hsa-miR-4306-5p	0.0295	0.7529	0.962106		hsa-miR-718	0.0289	0.6783	0.979222
hsa-miR-1231-3p	0.0351	0.5287	0.737225		hsa-miR-6075	0.028	0.765	0.968009		hsa-miR-4508-3p	-0.0169	0.8087	0.979222
hsa-miR-4654	0.0348	0.5331	0.738771		hsa-miR-4683	0.0277	0.7682	0.968009		hsa-miR-10401-5p	-0.0183	0.793	0.979222
hsa-miR-6075	-0.0349	0.5319	0.738771		hsa-miR-324-5p	0.0282	0.7638	0.968009		hsa-miR-6125	0.0267	0.7015	0.979222
hsa-miR-501-3p	0.034	0.5418	0.746221		hsa-miR-3195	-0.0275	0.7692	0.968009		hsa-miR-4741	-0.014	0.8405	0.979222
hsa-miR-6773-5p	0.0341	0.5413	0.746221		hsa-miR-300	0.0261	0.7812	0.972861		hsa-miR-149-3p	0.014	0.8411	0.979222
hsa-miR-122-5p	-0.0336	0.547	0.746514		hsa-miR-2861-5p	-0.0235	0.8025	0.972861		hsa-miR-6130	0.0141	0.8393	0.979222
hsa-miR-3180	-0.0338	0.5443	0.746514		hsa-miR-1202	0.0263	0.779	0.972861		hsa-miR-663a-3p	-0.0193	0.782	0.979222
hsa-miR-8089	-0.0336	0.5468	0.746514		hsa-miR-1324	0.0214	0.8193	0.972861		hsa-miR-12121	0.0155	0.8238	0.979222
hsa-miR-4306-5p	-0.0325	0.5602	0.75762		hsa-miR-4472	0.0198	0.833	0.972861		hsa-miR-636	0.0148	0.8323	0.979222
hsa-miR-655-5p	-0.0325	0.56	0.75762		hsa-miR-4784-3p	0.0204	0.8281	0.972861		hsa-miR-3127-5p	-0.0273	0.6957	0.979222
hsa-miR-8082-3p	0.0326	0.5586	0.75762		hsa-miR-3169	0.022	0.8151	0.972861		hsa-miR-8057-3p	-0.0335	0.6313	0.979222
hsa-miR-137-3p	-0.032	0.5658	0.761821		hsa-miR-1267-3p	0.0202	0.8296	0.972861		hsa-miR-550a-3-5p	-0.0198	0.7764	0.979222
hsa-miR-4436b-5p	-0.0319	0.5667	0.761821		hsa-miR-6895-3p	0.0242	0.7966	0.972861		hsa-miR-6861-5p	-0.0249	0.7208	0.979222
hsa-miR-548aa, hsa-miR-548t-3p	-0.0318	0.5687	0.762228		hsa-miR-5698	0.0196	0.8349	0.972861		hsa-miR-632	-0.0323	0.6429	0.979222
hsa-miR-1257	0.0306	0.5825	0.766987		hsa-miR-1293	-0.0258	0.7836	0.972861		hsa-miR-4534-5p	-0.0225	0.7473	0.979222
hsa-miR-3085-5p	0.0309	0.58	0.766987		hsa-miR-632	0.0197	0.8339	0.972861		hsa-miR-7108-5p	0.018	0.7969	0.979222
hsa-miR-4281	0.0313	0.5747	0.766987		hsa-miR-320d	0.0222	0.8127	0.972861		hsa-miR-711	0.02	0.7744	0.979222
hsa-miR-4313-3p	-0.0309	0.58	0.766987		hsa-miR-922-5p	-0.0197	0.834	0.972861		hsa-miR-3920	-0.0317	0.6499	0.979222
hsa-miR-637	0.031	0.5782	0.766987		hsa-miR-12118-3p	-0.0235	0.802	0.972861		hsa-miR-4734	-0.0198	0.7764	0.979222
hsa-miR-6768-5p	-0.0308	0.5812	0.766987		hsa-miR-4528-5p	-0.0227	0.8091	0.972861		hsa-miR-6509-5p	-0.0222	0.7505	0.979222
hsa-miR-4290	-0.0305	0.5846	0.767501		hsa-miR-4487	-0.0214	0.82	0.972861		hsa-miR-4682-3p	-0.0146	0.8344	0.979222
hsa-miR-12120-3p	-0.0298	0.5931	0.775047		hsa-miR-6125-5p	-0.0238	0.7995	0.972861		hsa-miR-1257-3p	-0.0192	0.7833	0.979222
hsa-miR-23c	-0.0297	0.5938	0.775047		hsa-miR-3972	0.0239	0.7987	0.972861		hsa-miR-1913	-0.0147	0.8334	0.979222
hsa-miR-519a-5p, hsa-miR-519c-5p, hsa-miR-519b-5p, hsa-miR-523-5p, hsa-miR-518e-5p, hsa-miR-522-5p	-0.0293	0.5987	0.779178		hsa-miR-151a-3p	0.0228	0.8084	0.972861		hsa-miR-607	0.0257	0.7124	0.979222
hsa-miR-4513	-0.0286	0.6077	0.788605		hsa-miR-3136-5p	-0.0208	0.8243	0.972861		hsa-miR-6085-5p	0.0192	0.7829	0.979222
hsa-miR-11399-3p	0.028	0.615	0.789832		hsa-miR-3160-3p	-0.022	0.8146	0.972861		hsa-miR-3137	0.0209	0.7647	0.979222
hsa-miR-3064-5p	-0.0282	0.6136	0.789832		hsa-miR-4286-3p	0.0247	0.7925	0.972861		hsa-miR-3064-5p	-0.0313	0.6534	0.979222
hsa-miR-3136-5p	0.0282	0.6126	0.789832		hsa-miR-3916-3p	0.0197	0.834	0.972861		hsa-miR-7844-3p	-0.0244	0.726	0.979222
hsa-miR-3156-3p	-0.0277	0.6192	0.789832		hsa-miR-4741	-0.0218	0.8166	0.972861		hsa-miR-3085-5p	0.0226	0.7459	0.979222
hsa-miR-3168-3p	-0.028	0.6158	0.789832		hsa-miR-6777-5p	0.0244	0.795	0.972861		hsa-miR-181b-5p	0.027	0.6991	0.979222
hsa-miR-3621-3p	-0.0278	0.6176	0.789832		hsa-miR-4527-3p	0.0097	0.9176	0.981495		hsa-miR-4431	-0.0186	0.7901	0.979222
hsa-miR-4505-3p	0.0271	0.6265	0.795046		hsa-miR-8086	-0.0087	0.9259	0.981495		hsa-miR-646-5p	0.0175	0.8023	0.979222
hsa-miR-6829-5p	0.0271	0.6269	0.795046		hsa-miR-6871-3p	0.0141	0.8807	0.981495		hsa-miR-3180	-0.034	0.6263	0.979222
hsa-miR-8083-3p	-0.027	0.6286	0.795046		hsa-miR-92a-3p	-0.0125	0.8938	0.981495		hsa-miR-6838-5p	-0.0184	0.792	0.979222
hsa-miR-4290-5p	0.0254	0.6483	0.810826		hsa-miR-125b-5p	0.0082	0.9304	0.981495		hsa-miR-657	-0.0288	0.6797	0.979222
hsa-miR-4429-3p	0.0255	0.6478	0.810826		hsa-miR-7515-5p	-0.0117	0.901	0.981495		hsa-miR-622	-0.0153	0.826	0.979222
hsa-miR-4492-5p	0.0256	0.6459	0.810826		hsa-miR-1275-3p	0.0076	0.9359	0.981495		hsa-miR-2681-3p	-0.016	0.8181	0.979222
hsa-miR-4700-5p	-0.0257	0.6446	0.810826		hsa-miR-3935	0.0157	0.8674	0.981495		hsa-miR-4254	0.0269	0.6997	0.979222
hsa-miR-4311-3p	-0.0251	0.6523	0.813563		hsa-miR-1202-3p	-0.0142	0.8801	0.981495		hsa-miR-106b-5p	-0.0261	0.7087	0.979222
hsa-miR-5093	0.0248	0.6561	0.816036		hsa-miR-4655-5p	-0.0118	0.9003	0.981495		hsa-miR-3154	-0.0172	0.805	0.979222
hsa-miR-4254	0.024	0.6667	0.826929		hsa-miR-4453-3p	-0.0149	0.874	0.981495		hsa-miR-7161-3p	-0.0257	0.7128	0.979222
hsa-miR-181b-5p	-0.0233	0.6766	0.83391		hsa-miR-6790-5p	-0.0077	0.935	0.981495		hsa-miR-4277	-0.0155	0.8244	0.979222
hsa-miR-4309-3p	-0.0232	0.6779	0.83391		hsa-miR-320e-5p	0.008	0.9321	0.981495		hsa-miR-4286-3p	-0.0319	0.647	0.979222
hsa-miR-6127	0.0234	0.6754	0.83391		hsa-miR-11399-3p	0.0092	0.9215	0.981495		hsa-miR-4313	-0.0344	0.6223	0.979222
hsa-miR-12126-5p	-0.0229	0.6815	0.836048		hsa-miR-4281	-0.0152	0.8717	0.981495		hsa-miR-12126-5p	-0.0157	0.8218	0.979222
hsa-miR-3714-3p	0.0226	0.6855	0.838663		hsa-miR-5093	0.0111	0.9063	0.981495		hsa-miR-2909-3p	0.027	0.6983	0.979222
hsa-miR-4513-3p	-0.0223	0.6887	0.840289		hsa-miR-12136-3p	0.0174	0.8526	0.981495		hsa-miR-378i	0.0149	0.8312	0.979222
hsa-miR-1281	0.0217	0.6974	0.843806		hsa-miR-4313-3p	-0.0169	0.8567	0.981495		hsa-miR-3920-5p	-0.0221	0.7509	0.979222
hsa-miR-4309	0.022	0.6938	0.843806		hsa-miR-8072-3p	-0.0164	0.8616	0.981495		hsa-miR-4700-5p	0.0175	0.8017	0.979222
hsa-miR-4421	0.0217	0.697	0.843806		hsa-miR-1257-3p	0.0115	0.9025	0.981495		hsa-miR-4506	0.0229	0.743	0.979222
hsa-miR-4787-5p	0.0216	0.6991	0.843806		hsa-miR-3960-5p	0.0153	0.8706	0.981495		hsa-miR-6070	-0.0201	0.7737	0.979222
hsa-miR-320c	0.021	0.706	0.847578		hsa-miR-6756-5p	0.0086	0.927	0.981495		hsa-miR-2861-5p	-0.0151	0.8282	0.979222
hsa-miR-4494	0.0211	0.7048	0.847578		hsa-miR-598-5p	0.0105	0.9105	0.981495		hsa-miR-3714-3p	0.0362	0.6036	0.979222
hsa-miR-12121	0.02	0.7203	0.854728		hsa-miR-3176-5p	0.0126	0.8931	0.981495		hsa-miR-12128	0.0151	0.8288	0.979222
hsa-miR-12136-3p	0.019	0.7335	0.854728		hsa-miR-4698	-0.018	0.848	0.981495		hsa-miR-151a-3p	-0.0164	0.814	0.979222
hsa-miR-2861-5p	-0.0191	0.7314	0.854728		hsa-miR-6832-5p	0.0131	0.8887	0.981495		hsa-miR-4516-3p	0.0298	0.669	0.979222
hsa-miR-3127-5p	-0.0199	0.7207	0.854728		hsa-miR-6758-5p	0.0181	0.8467	0.981495		hsa-miR-4632-5p	-0.0206	0.7677	0.979222
hsa-miR-3180-5p	0.0202	0.7177	0.854728		hsa-miR-4675	0.0169	0.8571	0.981495		hsa-miR-504-5p	-0.0266	0.7028	0.979222
hsa-miR-320d	-0.0195	0.7264	0.854728		hsa-miR-4651-3p	0.0149	0.8736	0.981495		hsa-miR-631-3p	-0.035	0.6159	0.979222
hsa-miR-3928-3p	0.0199	0.7209	0.854728		hsa-miR-4654	-0.0092	0.9222	0.981495		hsa-miR-5100	-0.0245	0.7256	0.979222
hsa-miR-3976	0.0197	0.7233	0.854728		hsa-miR-3127-5p	0.0086	0.927	0.981495		hsa-miR-143-3p	0.0212	0.7617	0.979222
hsa-miR-4259-5p	0.0193	0.7289	0.854728		hsa-miR-3125	-0.0093	0.9211	0.981495		hsa-miR-6760-5p	0.0252	0.7176	0.979222
hsa-miR-4758-5p	-0.0191	0.7319	0.854728		hsa-miR-3920	-0.0084	0.9284	0.981495		hsa-miR-378j-3p	0.0154	0.8258	0.979222
hsa-miR-483-5p	-0.0189	0.7348	0.854728		hsa-miR-4327-3p	-0.0094	0.9199	0.981495		hsa-miR-6829-5p	-0.0141	0.8403	0.979222
hsa-miR-6130	-0.0196	0.7253	0.854728		hsa-miR-1288-5p	0.0078	0.9334	0.981495		hsa-miR-584-5p	-0.0288	0.6794	0.979222
hsa-miR-1275-3p	-0.0179	0.7482	0.868067		hsa-miR-378j-3p	-0.0176	0.851	0.981495		hsa-miR-6127	0.0271	0.6978	0.979222
hsa-miR-3907	0.0176	0.7519	0.870111		hsa-miR-501-3p	0.013	0.8896	0.981495		hsa-miR-657-5p	-0.0333	0.6331	0.979222
hsa-miR-4537-3p	0.0171	0.7584	0.872048		hsa-miR-4274	-0.0149	0.8735	0.981495		hsa-miR-3916-3p	-0.0327	0.6396	0.979222
hsa-miR-6126-3p	0.0171	0.7594	0.872048		hsa-miR-4537-3p	0.0087	0.9261	0.981495		hsa-miR-6127-3p	0.016	0.819	0.979222
hsa-miR-6871-5p	0.0172	0.7575	0.872048		hsa-miR-219a-5p	0.0059	0.9498	0.982321		hsa-miR-6880-5p	-0.0136	0.8449	0.980933
hsa-miR-2392	0.0167	0.7646	0.873841		hsa-miR-12123	-0.0058	0.9504	0.982321		hsa-miR-378h	-0.0135	0.8467	0.980933
hsa-miR-3125	-0.0165	0.7668	0.873841		hsa-miR-320c	0.0071	0.94	0.982321		hsa-miR-3935	-0.0133	0.8492	0.981436
hsa-miR-4634	-0.0166	0.7665	0.873841		hsa-miR-4285-3p	-0.0059	0.9496	0.982321		hsa-let-7a-5p	0.013	0.8526	0.982973
hsa-miR-378j-3p	-0.0146	0.7932	0.901637		hsa-miR-3170	-0.0061	0.948	0.982321		hsa-miR-1324	-0.0127	0.8556	0.984044
hsa-miR-1229-5p	-0.013	0.8151	0.906034		hsa-miR-1587-3p	0.0055	0.9535	0.982321		hsa-miR-6746-5p	0.0114	0.87	0.989451
hsa-miR-182-3p	0.0132	0.8126	0.906034		hsa-miR-6772-5p	0.0057	0.9515	0.982321		hsa-miR-8072	0.0116	0.8684	0.989451
hsa-miR-219a-5p	-0.0128	0.8184	0.906034		hsa-miR-944-5p	-0.0051	0.9569	0.983347		hsa-miR-3197	-0.0118	0.8655	0.989451
hsa-miR-2278-3p	0.0134	0.8103	0.906034		hsa-miR-1203	0.0042	0.964	0.98569		hsa-miR-3137-3p	-0.0113	0.8711	0.989451
hsa-miR-4651-3p	-0.0136	0.8075	0.906034		hsa-miR-9899-5p	0.0043	0.9633	0.98569		hsa-miR-3185-3p	-0.0116	0.8674	0.989451
hsa-miR-4655-5p	-0.0126	0.8212	0.906034		hsa-miR-182-3p	0.0035	0.97	0.989352		hsa-miR-639-5p	0.0112	0.8728	0.989451
hsa-miR-4683	0.0126	0.8219	0.906034		hsa-miR-4449	0.0028	0.9763	0.9933		hsa-miR-4436b-3p	-0.0092	0.8956	0.989657
hsa-miR-548d-5p	-0.0129	0.8165	0.906034		hsa-miR-645	-0.0023	0.9802	0.994794		hsa-miR-6879-5p	-0.0104	0.8819	0.989657
hsa-miR-657	-0.0129	0.8171	0.906034		hsa-miR-6743-3p	-0.0019	0.9838	0.995976		hsa-miR-3196-3p	-0.0093	0.8941	0.989657
hsa-miR-6724-3p	-0.0141	0.7998	0.906034		hsa-miR-6773-5p	0.0008	0.9932	0.998081		hsa-miR-6763-5p	-0.0101	0.8852	0.989657
hsa-miR-7161-3p	-0.0132	0.8131	0.906034		hsa-miR-4259-5p	-0.001	0.9918	0.998081		hsa-miR-639	-0.0093	0.8935	0.989657
hsa-miR-8072	0.0136	0.8076	0.906034		hsa-miR-149-3p	0.0009	0.9924	0.998081		hsa-miR-6720-3p	-0.0099	0.8873	0.989657
hsa-miR-92a-3p	-0.0125	0.8233	0.906034		hsa-miR-4254	0.0003	0.9972	0.9996		hsa-miR-10523-3p	0.0092	0.895	0.989657
hsa-miR-371a-3p	0.0121	0.8287	0.908951		hsa-miR-4690-5p	0	0.9996	0.9996		hsa-miR-650	0.0104	0.882	0.989657
hsa-miR-5572	0.012	0.83	0.908951							hsa-miR-5006-5p	-0.0091	0.8959	0.989657
hsa-miR-4285-3p	0.0113	0.8401	0.917773							hsa-miR-3960-5p	-0.0101	0.885	0.989657
hsa-miR-4258-3p	0.0106	0.8486	0.921101							hsa-miR-3907-5p	-0.0082	0.9067	0.993162
hsa-miR-5196-5p	0.0108	0.847	0.921101							hsa-miR-6777-5p	-0.008	0.9087	0.993162
hsa-miR-8085-3p	-0.0106	0.8493	0.921101							hsa-miR-4771-5p	-0.0074	0.9155	0.993162
hsa-miR-10400-5p	0.0104	0.8524	0.922235							hsa-miR-7113-5p	0.0077	0.9124	0.993162
hsa-miR-6511a-3p	0.0097	0.8613	0.929624							hsa-miR-611	-0.0084	0.9042	0.993162
hsa-miR-935	0.0093	0.8675	0.934071							hsa-miR-2278-3p	0.0079	0.9095	0.993162
hsa-miR-128-3p	-0.0088	0.8746	0.939463							hsa-miR-4513	0.0074	0.9158	0.993162
hsa-miR-7515-5p	0.0083	0.8817	0.944829							hsa-miR-12118-3p	0.0071	0.9189	0.994254
hsa-miR-3665-3p	-0.0075	0.893	0.947454							hsa-miR-3943-3p	0.0056	0.9356	0.995848
hsa-miR-4286-3p	-0.0077	0.8897	0.947454							hsa-miR-4701-3p	-0.0062	0.9294	0.995848
hsa-miR-4441	0.0079	0.8874	0.947454							hsa-miR-4259	0.0051	0.9422	0.995848
hsa-miR-5572-5p	-0.0074	0.8947	0.947454							hsa-miR-4739-3p	-0.0047	0.9464	0.995848
hsa-miR-6085-5p	-0.0074	0.8941	0.947454							hsa-miR-7704-3p	-0.0046	0.9479	0.995848
hsa-miR-3170	-0.0071	0.8984	0.949133							hsa-miR-3960	0.0039	0.955	0.995848
hsa-miR-151a-3p	-0.0062	0.9121	0.954386							hsa-miR-7706	-0.0039	0.9551	0.995848
hsa-miR-4431	-0.0064	0.9086	0.954386							hsa-miR-6126-3p	0.0058	0.9338	0.995848
hsa-miR-4693-3p	0.006	0.914	0.954386							hsa-miR-4437	0.0037	0.9581	0.995848
hsa-miR-4713-3p	-0.0064	0.9085	0.954386							hsa-miR-3160-3p	-0.0059	0.9323	0.995848
hsa-miR-6867-5p	0.0062	0.9117	0.954386							hsa-miR-3621-3p	0.0037	0.9576	0.995848
hsa-miR-3935	-0.0051	0.9276	0.96634							hsa-miR-5196-5p	0.0031	0.9644	0.995848
hsa-miR-12118-3p	-0.0039	0.9439	0.973005							hsa-miR-12127	-0.0061	0.9307	0.995848
hsa-miR-199a-3p, hsa-miR-199b-3p	0.0037	0.947	0.973005							hsa-miR-6738-5p	0.0036	0.9588	0.995848
hsa-miR-4741	-0.0042	0.9407	0.973005							hsa-miR-4666a-5p	0.0035	0.96	0.995848
hsa-miR-7113-5p	0.0038	0.9458	0.973005							hsa-miR-3622a-5p	0.0053	0.939	0.995848
hsa-miR-7704-3p	-0.0038	0.9464	0.973005							hsa-miR-371a-3p	0.0043	0.9508	0.995848
hsa-miR-9901	-0.004	0.9422	0.973005							hsa-miR-4513-3p	0.006	0.9313	0.995848
hsa-miR-3960-5p	0.0032	0.9546	0.974126							hsa-miR-6802-5p	-0.0048	0.9454	0.995848
hsa-miR-6084-5p	-0.0033	0.9529	0.974126							hsa-miR-1250-5p	0.0006	0.993	0.996598
hsa-miR-645	-0.0035	0.9505	0.974126							hsa-miR-548h-5p	-0.0015	0.9832	0.996598
hsa-miR-6777-5p	-0.0029	0.9586	0.97599							hsa-miR-499b-5p	0.0024	0.9731	0.996598
hsa-miR-3972	0.0025	0.9641	0.976676							hsa-miR-12114-3p	0.0006	0.9935	0.996598
hsa-miR-4488-3p	-0.0027	0.9621	0.976676							hsa-miR-30c-5p	0.0019	0.9783	0.996598
hsa-miR-770-3p	0.0024	0.9658	0.976676							hsa-miR-519a-5p, hsa-miR-519c-5p, hsa-miR-519b-5p, hsa-miR-523-5p, hsa-miR-518e-5p, hsa-miR-522-5p	-0.0015	0.9828	0.996598
hsa-miR-12117-3p	-0.0019	0.9733	0.982049							hsa-miR-1272-3p	0.0009	0.9897	0.996598
hsa-miR-3907-5p	-0.0015	0.979	0.984686							hsa-miR-4489	0.0013	0.9854	0.996598
hsa-miR-3943-3p	-0.0014	0.9803	0.984686							hsa-miR-137-3p	-0.0028	0.9678	0.996598
hsa-miR-3916-3p	-0.0011	0.9842	0.986397							hsa-miR-4655-5p	0.0007	0.9917	0.996598
hsa-miR-646	-0.0008	0.9888	0.9888							hsa-miR-3141-3p	-0.002	0.9775	0.996598
										hsa-miR-12120-3p	0.0012	0.9862	0.996598
										hsa-miR-4651-3p	-0.0019	0.9788	0.996598
										hsa-miR-4313-3p	0.0001	0.9992	0.9992
