# Supplementary material for: Faecal miRNA profiles associated with age, sex, BMI, and lifestyle habits in healthy individuals
Source: Sci Rep. 2021 Oct 19;11:20645. doi: 10.1038/s41598-021-00014-1 (PMC8526833; doi:10.1038/s41598-021-00014-1)
Supplement: Supplementary file 4 — Supplementary Information 4. [file 41598_2021_14_MOESM4_ESM.xlsx]

## Sheet: Enrichment_GO
Supplementary Table 4. List of functional processes enriched in validated targets of different groups of stool miRNAs
Gene Set	Covariate	miRNA expression	Comparison	loss	gene.tested	coef	std.err	t.value	p.value	adj.p.val	Target_Gene	Library	Version
GO_NEGATIVE_REGULATION_OF_THYMOCYTE_APOPTOTIC_PROCESS	age	up	[37-53] vs <37	0.00145831	2	-1.72903	0.179237	-9.6466	6.48005e-22	2.43974e-18	EFNA1, HIF1A	GO	c5.bp.v7.1
GO_NEGATIVE_REGULATION_OF_DNA_CATABOLIC_PROCESS	age	up	[37-53] vs <37	0.00165885	2	-1.51279	0.165925	-9.11728	9.35865e-20	2.34902e-16	DFFA, NMNAT1	GO	c5.bp.v7.1
GO_NEGATIVE_REGULATION_OF_NUCLEASE_ACTIVITY	age	up	[37-53] vs <37	0.00313984	4	-1.44725	0.27152	-5.33018	1.00483e-07	9.458e-05	DFFA, TMBIM6, TERF1, TERF2	GO	c5.bp.v7.1
GO_NEGATIVE_REGULATION_OF_VASCULAR_SMOOTH_MUSCLE_CELL_PROLIFERATION	age	down	[37-53] vs <37	0.00861673	11	1.51719	0.299534	5.06515	4.1614e-07	0.000522255	CDKN1A, CDKN1B, PDCD4, GSTP1, HMOX1, MEF2C, PPARG, PTEN, SOD2, TPM1, APLN	GO	c5.bp.v7.1
GO_REGULATION_OF_VASCULAR_SMOOTH_MUSCLE_CELL_PROLIFERATION	age	down	[37-53] vs <37	0.0277157	40	1.02477	0.228249	4.48971	7.22061e-06	0.00776732	CDKN1A, CDKN1B, DNMT1, EDN1, ERN1, FGF2, FGF9, LDLRAP1, PDCD4, GNAI2, GNAI3, GSTP1, HMOX1, HPGD, IGF1, IGFBP5, JAK2, JUN, MDM2, MEF2C, MEF2D, MAP3K5, MMP2, MMP9, NQO2, PAK1, PDGFB, PPARG, FOXJ2, PTEN, BMPR1A, SOD2, TERT, TNF, TPM1, DDX39B, NR4A3, APLN, ADAMTS1, MFN2	GO	c5.bp.v7.1
GO_GLYCOLYTIC_FERMENTATION	age	down	[37-53] vs <37	0.00255995	3	1.82761	0.410012	4.45744	8.3943e-06	0.00790113	TIGAR, TP53, SLC25A12	GO	c5.bp.v7.1
GO_CELLULAR_RESPONSE_TO_NITRIC_OXIDE	age	down	[37-53] vs <37	0.00583456	7	1.50976	0.355413	4.24791	2.17942e-05	0.016411	CDK2, CRK, DNM2, FOXO1, HNRNPD, MTR, CCNA2	GO	c5.bp.v7.1
GO_TRANSCRIPTION_DEPENDENT_TETHERING_OF_RNA_POLYMERASE_II_GENE_DNA_AT_NUCLEAR_PERIPHERY	age	down	[37-53] vs <37	0.00261336	3	1.76251	0.413205	4.26545	2.01531e-05	0.016411	NUP98, LDB1, NUP155	GO	c5.bp.v7.1
GO_REGULATION_OF_STORE_OPERATED_CALCIUM_ENTRY	age	down	[37-53] vs <37	0.00413136	5	1.72274	0.408862	4.21351	2.53874e-05	0.0173788	SARAF, STIM1, JPH4, STC2, HOMER2	GO	c5.bp.v7.1
GO_RESPONSE_TO_AUDITORY_STIMULUS	age	down	[37-53] vs <37	0.0102866	13	1.33042	0.318436	4.17797	2.96885e-05	0.0186295	ERCC8, CNTNAP2, ABHD12, HTT, CXCL10, KCNC1, MDK, ATP8A2, USP53, SLC1A3, XPA, XPC, SHANK3	GO	c5.bp.v7.1
GO_NEGATIVE_REGULATION_OF_SMOOTH_MUSCLE_CELL_PROLIFERATION	age	down	[37-53] vs <37	0.0191418	26	1.09359	0.265852	4.11353	3.93108e-05	0.0217579	CDKN1A, CDKN1B, PPARGC1A, COMT, PDCD4, ANG, GSTP1, HMOX1, IGFBP3, IGFBP5, IL12A, IL15, ILK, MEF2C, NPR1, PPARD, PPARG, CTNNBIP1, PTEN, SOD2, TNFAIP3, TP53, TPM1, APLN, KLF4, MFN2	GO	c5.bp.v7.1
GO_ARTERY_DEVELOPMENT	age	down	[37-53] vs <37	0.0398456	61	0.869225	0.21165	4.10691	4.04529e-05	0.0217579	SEC24B, TAB1, COL3A1, PRICKLE1, AP2B1, DNM2, JAG1, EFNB2, ENG, FOXC1, PLXND1, FOLR1, HEY2, HECTD1, ANGPTL3, GLI3, HOXA1, HPGD, HES1, NDST1, RBPJ, LDLR, LOX, LOXL1, LTBP1, SMAD6, SMAD7, MDK, MYH10, MYLK, NKX3-1, NOTCH1, PDE2A, SUFU, PKD2, PRRX1, DLL4, CHD7, ZMIZ1, ROBO1, PRDM1, SHH, SIX1, BMPR1A, BMPR2, SOX4, SRF, TBX2, TFAP2B, TGFB2, TGFBR1, VEGFA, LUZP1, NPRL3, DCTN5, NRP1, FOXH1, NOG, ACVR2B, A…	GO	c5.bp.v7.1
GO_GLIAL_CELL_FATE_COMMITMENT	age	down	[37-53] vs <37	0.00665835	8	1.424	0.356303	3.9966	6.47705e-05	0.0304826	CTNNB1, NRG1, NFE2L1, NKX2-2, SOX2, SOX9, TAL1, GCM1	GO	c5.bp.v7.1
GO_CELLULAR_SPHINGOLIPID_HOMEOSTASIS	age	down	[37-53] vs <37	0.00343848	4	1.68319	0.420524	4.0026	6.31505e-05	0.0304826	ABCA2, ORMDL2, RTN4, ORMDL3	GO	c5.bp.v7.1
GO_PHARYNGEAL_ARCH_ARTERY_MORPHOGENESIS	age	down	[37-53] vs <37	0.00502021	6	1.58451	0.39847	3.97648	7.0489e-05	0.0312225	FOLR1, HES1, BMPR1A, BMPR2, TGFB2, NOG	GO	c5.bp.v7.1
GO_MULTICELLULAR_ORGANISM_GROWTH	age	down	[37-53] vs <37	0.0547178	89	0.755726	0.192113	3.93376	8.42534e-05	0.0330598	CDK4, ZMPSTE24, KLF2, ADARB1, RAI1, PPP1R13L, TMED2, SLC25A25, ADD1, GPAT4, CREB1, CSF1, ADRB1, DIO3, EN1, EP300, ERCC1, WDTC1, FKBP8, FXN, G6PC, NIPBL, CLIC4, KAT2A, GNAS, GPD2, FLVCR1, ANKRD11, H3-3A, H3-3B, APBA1, HOXA5, IGF1, IGF2, APP, AR, ATM, NOTCH2, PLAC8, PDE4D, ATP8A2, PIK3CA, PLAG1, PLS1, POU3F2, ATRX, PPIB, CHD7, WDR11, MBD5, LGMN, SLC12A5, UNC79, GPAM, PTPN11, RARA, RARG, RBBP6, PLEK…	GO	c5.bp.v7.1
GO_HEART_FORMATION	age	down	[37-53] vs <37	0.0110731	14	1.25757	0.321064	3.91689	9.0358e-05	0.0330598	CTNNB1, DKK1, FOLR1, HES1, RBPJ, MEF2C, NOTCH1, PIM1, ROBO1, SIX1, BMP2, BMPR1A, SMARCD3, FOXH1	GO	c5.bp.v7.1
GO_ORGANIC_ACID_TRANSMEMBRANE_TRANSPORT	age	down	[37-53] vs <37	0.0426395	66	0.82239	0.210221	3.91202	9.21988e-05	0.0330598	SLC25A13, SLC25A15, PDPN, SLC35D2, PRAF2, SLC16A10, SLC15A4, SLC43A2, EMB, CPT1A, CPT1B, CPT2, SLC36A2, CLN8, AKT1, AKT2, SLC35D1, ARL6IP1, FOLR1, SLC7A11, ACACA, ACACB, KCNJ10, ATP1A2, NTSR1, SLC38A2, SLC25A38, SLC38A4, SLC38A7, PRKAA2, PRKAB2, LRRC8A, ABCD3, MID1IP1, RGS2, RGS4, SLC1A1, SLC1A2, SLC1A3, SLC1A4, SLC1A5, SLC3A2, SLC6A6, SLC6A8, SLC6A9, SLC7A1, SLC7A2, SLC16A1, SLC19A1, SLC25A1, TH…	GO	c5.bp.v7.1
GO_STRIATED_MUSCLE_CELL_APOPTOTIC_PROCESS	age	down	[37-53] vs <37	0.0172467	23	1.09161	0.279	3.91259	9.19811e-05	0.0330598	HSPB6, NKX2-5, HEY2, GATA4, NUPR1, GNB1, HMGCR, APAF1, CXCR2, ILK, JAK2, MDK, MAP3K5, PDPK1, PPP1R10, AMBRA1, TIGAR, PTEN, BMP7, TP53, CAMK2A, CAMK2D, BAG3	GO	c5.bp.v7.1
GO_STORE_OPERATED_CALCIUM_ENTRY	age	down	[37-53] vs <37	0.00585053	7	1.49607	0.389124	3.84471	0.000121526	0.041595	SARAF, STIM1, ORAI2, JPH4, ORAI1, STC2, HOMER2	GO	c5.bp.v7.1
GO_NEGATIVE_REGULATION_OF_MULTICELLULAR_ORGANISM_GROWTH	age	down	[37-53] vs <37	0.00586477	7	1.48357	0.390981	3.79447	0.000148923	0.0432571	RAI1, ADRB1, FXN, PLAC8, LGMN, STC2, GDF15	GO	c5.bp.v7.1
GO_CELLULAR_RESPONSE_TO_REACTIVE_NITROGEN_SPECIES	age	down	[37-53] vs <37	0.00746309	9	1.3498	0.35668	3.78435	0.000155105	0.0432571	CDK2, PPARGC1A, CRK, DNM2, FOXO1, HNRNPD, MAP3K5, MTR, CCNA2	GO	c5.bp.v7.1
GO_RESPONSE_TO_NITRIC_OXIDE	age	down	[37-53] vs <37	0.00746309	9	1.3498	0.35668	3.78435	0.000155105	0.0432571	CDK2, CCR7, CRK, DNM2, FOXO1, HNRNPD, MTR, EGLN1, CCNA2	GO	c5.bp.v7.1
GO_POSITIVE_REGULATION_OF_ENDOTHELIAL_CELL_DEVELOPMENT	age	down	[37-53] vs <37	0.00348773	4	1.62763	0.426194	3.81899	0.000134896	0.0432571	CDH5, ADD1, F11R, S1PR2	GO	c5.bp.v7.1
GO_FERMENTATION	age	down	[37-53] vs <37	0.00349036	4	1.62452	0.426619	3.80789	0.000141085	0.0432571	CAVIN3, TIGAR, TP53, SLC25A12	GO	c5.bp.v7.1
GO_POSITIVE_REGULATION_OF_PHOSPHOPROTEIN_PHOSPHATASE_ACTIVITY	age	up	[37-53] vs <37	0.0096164	12	-0.950635	0.241308	-3.9395	8.2265e-05	0.0442468	AGTR2, PPP1R15A, HSP90AB1, ITGA1, JAK2, PPP1R12A, PTPA, SLC39A10, CALM1, CALM2, CALM3, PPP1R15B	GO	c5.bp.v7.1
GO_STRAND_INVASION	age	up	[37-53] vs <37	0.00321052	4	-1.40168	0.354632	-3.95251	7.79263e-05	0.0442468	RAD51, RAD51D, WRN, XRCC2	GO	c5.bp.v7.1
GO_REGULATION_OF_DOUBLE_STRAND_BREAK_REPAIR_VIA_HOMOLOGOUS_RECOMBINATION	age	up	[37-53] vs <37	0.0197857	27	-0.770122	0.19656	-3.91799	8.99472e-05	0.0451535	ACTR2, MAD2L2, RAD51AP1, POLQ, CHEK1, CGAS, PARP1, SHLD1, SMCHD1, FUS, SETD2, MRNIP, TERF2IP, SHLD2, RADX, WRAP53, FIGN, RIF1, PPP4C, UBQLN4, RAD51, RPA2, FIGNL1, TP53BP1, KLHL15, FBH1, TIMELESS	GO	c5.bp.v7.1
GO_REGULATION_OF_MICROTUBULE_NUCLEATION	bmi	up	Obese vs Normal	0.00130323	2	-0.959485	0.0448418	-21.3971	3.99144e-99	3.00556e-95	HSPA1B, MECP2	GO	c5.bp.v7.1
GO_NEGATIVE_REGULATION_OF_AMYLOID_FIBRIL_FORMATION	bmi	up	Obese vs Normal	0.001644	2	-0.79968	0.10134	-7.89108	3.34488e-15	6.29673e-12	CLU, LDLR	GO	c5.bp.v7.1
GO_MIRNA_LOADING_ONTO_RISC_INVOLVED_IN_GENE_SILENCING_BY_MIRNA	bmi	up	Obese vs Normal	0.00486203	6	-0.670719	0.113375	-5.91593	3.42002e-09	3.67897e-06	ADAR, AGO3, AGO4, DICER1, AGO1, AGO2	GO	c5.bp.v7.1
GO_MIRNA_MEDIATED_INHIBITION_OF_TRANSLATION	bmi	up	Obese vs Normal	0.00859153	11	-0.601462	0.110869	-5.42497	5.94617e-08	3.73122e-05	TRIM71, AGO3, AGO4, TNRC6B, AGO1, AGO2, TNRC6A, EIF6, TNRC6C, STAT3, ZFP36	GO	c5.bp.v7.1
GO_REGULATION_OF_NUCLEAR_TRANSCRIBED_MRNA_POLY_A_TAIL_SHORTENING	bmi	up	Obese vs Normal	0.0100746	13	-0.570936	0.113517	-5.02954	5.0113e-07	0.000219132	TOB1, TENT4A, CPEB3, CNOT1, TNRC6B, PABPC1, AGO2, TNRC6A, CNOT7, TNRC6C, TENT4B, ZFP36, BTG2	GO	c5.bp.v7.1
GO_REGULATION_OF_RETROGRADE_PROTEIN_TRANSPORT_ER_TO_CYTOSOL	bmi	up	Obese vs Normal	0.00652475	8	-0.600319	0.124027	-4.84023	1.3184e-06	0.000406228	BCAP31, SVIP, UBAC2, DERL2, YOD1, UBE2G2, BRSK2, EDEM1	GO	c5.bp.v7.1
GO_SMALL_RNA_LOADING_ONTO_RISC	bmi	up	Obese vs Normal	0.00574755	7	-0.619854	0.127839	-4.84872	1.26333e-06	0.000406228	ADAR, DHX9, AGO3, AGO4, DICER1, AGO1, AGO2	GO	c5.bp.v7.1
GO_NEGATIVE_REGULATION_OF_NEURAL_PRECURSOR_CELL_PROLIFERATION	bmi	up	Obese vs Normal	0.0101067	13	-0.563902	0.117714	-4.79044	1.69064e-06	0.0004715	SIRT2, GATA2, RAPGEF1, ID2, ILK, APPL2, LIMS2, SLC6A4, NR2E1, TP53, WNT5A, BTG2, KDM2B	GO	c5.bp.v7.1
GO_REGULATION_OF_PHOSPHOLIPID_CATABOLIC_PROCESS	bmi	up	Obese vs Normal	0.00174594	2	-0.743684	0.155031	-4.79699	1.63643e-06	0.0004715	LDLR, SCARB1	GO	c5.bp.v7.1
GO_REGULATION_OF_NUCLEAR_TRANSCRIBED_MRNA_CATABOLIC_PROCESS_DEADENYLATION_DEPENDENT_DECAY	bmi	up	Obese vs Normal	0.0122814	16	-0.523407	0.112425	-4.65561	3.27628e-06	0.000768026	TOB1, TENT4A, CPEB3, CNOT1, TNRC6B, PABPC1, AGO2, TNRC6A, CNOT7, NANOS1, TNRC6C, TENT4B, ZFP36L1, ZFP36L2, ZFP36, BTG2	GO	c5.bp.v7.1
GO_POSITIVE_REGULATION_OF_TRANSLATIONAL_ELONGATION	bmi	up	Obese vs Normal	0.00424095	5	-0.637582	0.139257	-4.57846	4.74682e-06	0.000966043	USP16, EIF5AL1, EIF5A, EIF5A2, RPL30	GO	c5.bp.v7.1
GO_POSITIVE_REGULATION_OF_METALLOPEPTIDASE_ACTIVITY	bmi	up	Obese vs Normal	0.00416681	5	-0.664151	0.147162	-4.51306	6.47073e-06	0.00124821	CLDN4, MAPK14, DDRGK1, STAT3, ANTXR1	GO	c5.bp.v7.1
GO_NEURON_INTRINSIC_APOPTOTIC_SIGNALING_PATHWAY_IN_RESPONSE_TO_OXIDATIVE_STRESS	bmi	up	Obese vs Normal	0.00504946	6	-0.611421	0.143299	-4.26675	2.00365e-05	0.00290144	PARK7, PARP1, HIF1A, MCL1, NONO, FBXW7	GO	c5.bp.v7.1
GO_RNA_SECONDARY_STRUCTURE_UNWINDING	bmi	up	Obese vs Normal	0.00582773	7	-0.594326	0.1419	-4.18834	2.83677e-05	0.00368291	DDX3X, DHX9, AGO3, AGO4, AGO1, AGO2, DDX39B	GO	c5.bp.v7.1
GO_ADHERENS_JUNCTION_ASSEMBLY	bmi	up	Obese vs Normal	0.00586007	7	-0.583129	0.139538	-4.179	2.95554e-05	0.0037092	CTNNB1, HIPK1, PIP5K1C, SMAD7, VCL, ZNF703, DLG5	GO	c5.bp.v7.1
GO_PRE_MIRNA_PROCESSING	bmi	up	Obese vs Normal	0.00961439	12	-0.515324	0.124297	-4.1459	3.41576e-05	0.00401885	ADAR, AGO3, AGO4, TUT4, DICER1, AGO1, AGO2, DROSHA, LIN28B, MRPL44, LIN28A, PRKRA	GO	c5.bp.v7.1
GO_POST_ANAL_TAIL_MORPHOGENESIS	bmi	up	Obese vs Normal	0.00667893	8	-0.550013	0.138086	-3.98313	6.85482e-05	0.00679169	TMED2, EPHA2, TRAF3IP1, VANGL2, TBXT, WNT5A, HES7, TP63	GO	c5.bp.v7.1
GO_POSITIVE_REGULATION_OF_MEGAKARYOCYTE_DIFFERENTIATION	bmi	up	Obese vs Normal	0.00434094	5	-0.596146	0.149656	-3.98344	6.84591e-05	0.00679169	GATA2, HMGB2, RAB7B, THPO, SCIN	GO	c5.bp.v7.1
GO_NEGATIVE_REGULATION_OF_PROTEIN_EXIT_FROM_ENDOPLASMIC_RETICULUM	bmi	up	Obese vs Normal	0.00514458	6	-0.574203	0.144055	-3.986	6.77247e-05	0.00679169	SVIP, UBAC2, INSIG1, DERL2, YOD1, UBE2G2	GO	c5.bp.v7.1
GO_AUDITORY_RECEPTOR_CELL_FATE_COMMITMENT	bmi	up	Obese vs Normal	0.00349898	4	-0.632705	0.165506	-3.82287	0.000132796	0.0119042	RBPJ, JAG2, NOTCH1, ESRP1	GO	c5.bp.v7.1
GO_DNA_LIGATION_INVOLVED_IN_DNA_REPAIR	bmi	up	Obese vs Normal	0.00188844	2	-0.64304	0.177852	-3.61558	0.000301302	0.0220421	HMGB1, HMGB2	GO	c5.bp.v7.1
GO_LEYDIG_CELL_DIFFERENTIATION	bmi	up	Obese vs Normal	0.00519456	6	-0.551562	0.152263	-3.62243	0.00029345	0.0220421	AR, PDGFRA, PLEKHA1, CCND1, TMF1, SGPL1	GO	c5.bp.v7.1
GO_REGULATION_OF_DNA_LIGATION	bmi	up	Obese vs Normal	0.00276978	3	-0.597499	0.166145	-3.59624	0.000324568	0.0235	TFIP11, HMGB1, RAD51	GO	c5.bp.v7.1
GO_REGULATION_OF_AMYLOID_FIBRIL_FORMATION	bmi	up	Obese vs Normal	0.00266352	3	-0.664072	0.189631	-3.50192	0.000464151	0.0301298	CLU, APP, LDLR	GO	c5.bp.v7.1
GO_MYELOID_DENDRITIC_CELL_DIFFERENTIATION	bmi	up	Obese vs Normal	0.00520834	6	-0.544831	0.15742	-3.46101	0.000540641	0.0328309	RBPJ, IRF4, LTBR, NOTCH2, TGFBR2, CAMK4	GO	c5.bp.v7.1
GO_HIGH_DENSITY_LIPOPROTEIN_PARTICLE_CLEARANCE	bmi	up	Obese vs Normal	0.00518505	6	-0.556077	0.160904	-3.45595	0.00055087	0.0331844	HDLBP, APOC3, LDLR, APOM, LIPG, SCARB1	GO	c5.bp.v7.1
GO_ATRIOVENTRICULAR_CANAL_DEVELOPMENT	bmi	up	Obese vs Normal	0.00514458	6	-0.574203	0.166551	-3.44762	0.000568132	0.0339526	HAS2, RBPJ, SMAD4, CHD7, PTPN11, TBX2	GO	c5.bp.v7.1
GO_NADP_METABOLIC_PROCESS	bmi	down	Obese vs Normal	0.0121741	16	-0.971436	0.348909	-2.78421	0.00537692	0.0373507	RPIA, NNT, SHPK, G6PD, PGLS, GCK, ME2, DCXR, PGAM1, PGM2, TIGAR, NADK, TALDO1, TKT, NUDT12, H6PD	GO	c5.bp.v7.1
GO_POSITIVE_REGULATION_OF_DNA_LIGATION	bmi	up	Obese vs Normal	0.00190608	2	-0.62707	0.18476	-3.39398	0.00069181	0.0396589	HMGB1, RAD51	GO	c5.bp.v7.1
GO_POSITIVE_REGULATION_OF_TRANSCRIPTION_FROM_RNA_POLYMERASE_II_PROMOTER_IN_RESPONSE_TO_HYPOXIA	bmi	up	Obese vs Normal	0.00436734	5	-0.583731	0.172172	-3.3904	0.000700902	0.0396589	HIF1A, RBPJ, NOTCH1, TP53, VEGFA	GO	c5.bp.v7.1
GO_NUCLEOTIDE_TRANSMEMBRANE_TRANSPORT	bmi	up	Obese vs Normal	0.0027862	3	-0.585046	0.174526	-3.3522	0.000805024	0.0436103	SLC25A36, SLC25A32, SLC25A33	GO	c5.bp.v7.1
GO_CARDIAC_LEFT_VENTRICLE_MORPHOGENESIS	bmi	up	Obese vs Normal	0.00677565	8	-0.510493	0.153883	-3.3174	0.000912176	0.0470532	CPE, HEY2, GSK3A, RBPJ, SMAD4, NOTCH1, TGFBR2, HAND1	GO	c5.bp.v7.1
GO_NEGATIVE_REGULATION_OF_HELICASE_ACTIVITY	bmi	up	Obese vs Normal	0.00191282	2	-0.62063	0.187802	-3.3047	0.000954472	0.0482361	SIRT1, TP53	GO	c5.bp.v7.1
GO_GLUCOSE_6_PHOSPHATE_METABOLIC_PROCESS	bmi	down	Obese vs Normal	0.0130814	17	-0.661737	0.247686	-2.67168	0.00756086	0.0485532	RPIA, SHPK, G6PC, G6PD, PGLS, GCK, GPI, HK1, HK2, NFE2L1, PGAM1, PGM2, TIGAR, TALDO1, TKT, HKDC1, H6PD	GO	c5.bp.v7.1
GO_RESPONSE_TO_UV_C	coffee	down	high_vs_no	0.0151261	6	0.625523	0.158861	3.93755	8.45895e-05	0.00621893	HMGN1, MDM2, BAK1, BCL3, TP53, YY1	GO	c5.bp.v7.1
GO_DENTATE_GYRUS_DEVELOPMENT	coffee	down	high_vs_no	0.0175246	7	0.598253	0.149932	3.99017	6.79414e-05	0.00516766	CDK6, LMX1A, MDK, NEUROD1, PTEN, SMO, BTG2	GO	c5.bp.v7.1
GO_INTRINSIC_APOPTOTIC_SIGNALING_PATHWAY_IN_RESPONSE_TO_DNA_DAMAGE_BY_P53_CLASS_MEDIATOR	coffee	down	high_vs_no	0.0280684	12	0.565702	0.115479	4.89872	1.02681e-06	0.000133308	CDKN1A, ZNF385A, HNRNPK, MUC1, BCL2, BCL3, TP53, TP73, TMEM109, ATAD5, DYRK2, CD44	GO	c5.bp.v7.1
GO_REGULATION_OF_PROTEIN_HOMODIMERIZATION_ACTIVITY	coffee	down	high_vs_no	0.00838268	3	0.62207	0.182743	3.40407	0.00067446	0.0325557	ARF6, BAK1, BCL2	GO	c5.bp.v7.1
GO_POSITIVE_REGULATION_OF_TRANSCRIPTION_INITIATION_FROM_RNA_POLYMERASE_II_PROMOTER	coffee	down	high_vs_no	0.00795519	3	0.695235	0.162376	4.28163	1.92593e-05	0.00172646	CREB1, SRF, TP53	GO	c5.bp.v7.1
GO_NEGATIVE_REGULATION_OF_JUN_KINASE_ACTIVITY	coffee	down	high_vs_no	0.00516337	2	-10.0363	2.93728	-3.41686	0.000643692	0.031474	HIPK3, PDCD4	GO	c5.bp.v7.1
GO_SULFATION	coffee	down	high_vs_no	0.00644138	3	-15.5956	2.76034	-5.64989	1.78907e-08	3.06175e-06	CHSY1, SULT1B1, NDST1	GO	c5.bp.v7.1
GO_MITOTIC_CELL_CYCLE_ARREST	coffee	down	high_vs_no	0.00752174	3	0.756584	0.122681	6.16706	8.09918e-10	1.52467e-07	CDKN1A, TP53, CDC14B	GO	c5.bp.v7.1
GO_EYE_PHOTORECEPTOR_CELL_DIFFERENTIATION	coffee	down	high_vs_no	0.0155519	6	0.577482	0.135544	4.26048	2.11605e-05	0.00187331	DIO3, SDK2, PRDM1, STAT3, THRB, VEGFA	GO	c5.bp.v7.1
GO_POSITIVE_REGULATION_OF_RESPONSE_TO_OXIDATIVE_STRESS	coffee	down	high_vs_no	0.0106	4	0.64079	0.156418	4.09665	4.32622e-05	0.00332413	MCL1, SELENON, REST, TNF	GO	c5.bp.v7.1
GO_REGULATION_OF_T_CELL_APOPTOTIC_PROCESS	coffee	down	high_vs_no	0.00540113	2	0.739339	0.164078	4.50604	6.91158e-06	0.000754263	EFNA1, TP53	GO	c5.bp.v7.1
GO_FORMATION_OF_TRANSLATION_PREINITIATION_COMPLEX	coffee	down	high_vs_no	0.00844463	3	0.609728	0.155128	3.93049	8.70941e-05	0.00630595	EIF5, RPL13A, MCTS1	GO	c5.bp.v7.1
GO_REGULATION_OF_THYMOCYTE_APOPTOTIC_PROCESS	coffee	down	high_vs_no	0.00540113	2	0.739339	0.164078	4.50604	6.91158e-06	0.000754263	EFNA1, TP53	GO	c5.bp.v7.1
GO_REGULATION_OF_RAC_PROTEIN_SIGNAL_TRANSDUCTION	coffee	down	high_vs_no	0.00783436	3	0.713277	0.220369	3.23673	0.001225	0.0498608	CRK, ARF6, OGT	GO	c5.bp.v7.1
GO_POSITIVE_REGULATION_OF_EXTRACELLULAR_MATRIX_ORGANIZATION	coffee	down	high_vs_no	0.00967911	4	-8.26524	2.19016	-3.77381	0.000164547	0.0108688	SMAD3, DDR2, FSCN1, COLGALT1	GO	c5.bp.v7.1
GO_MORPHOGENESIS_OF_AN_EPITHELIAL_SHEET	coffee	down	high_vs_no	0.0182817	7	0.508244	0.157022	3.23678	0.00122481	0.0498608	PDCD10, RHOA, PTEN, PHACTR4, SRF, WNT7A, CD44	GO	c5.bp.v7.1
GO_POLARIZED_EPITHELIAL_CELL_DIFFERENTIATION	coffee	down	high_vs_no	0.0105567	4	0.646805	0.157759	4.09996	4.26525e-05	0.00331106	RHOA, MSN, AJAP1, TCF15	GO	c5.bp.v7.1
GO_CELLULAR_RESPONSE_TO_ETHANOL	coffee	down	high_vs_no	0.00580422	2	0.649769	0.199513	3.25677	0.00114209	0.0477773	PTEN, TP53INP1	GO	c5.bp.v7.1
GO_NEGATIVE_REGULATION_OF_MACROAUTOPHAGY	coffee	down	high_vs_no	0.00536506	2	0.746395	0.157673	4.73382	2.32739e-06	0.000292088	AKT1, TP53	GO	c5.bp.v7.1
GO_PHOTORECEPTOR_CELL_DIFFERENTIATION	coffee	down	high_vs_no	0.0246622	10	0.512849	0.130291	3.93619	8.50664e-05	0.00621893	CNGB1, C8orf37, DCX, DIO3, ARL3, SDK2, PRDM1, STAT3, THRB, VEGFA	GO	c5.bp.v7.1
GO_REGULATION_OF_MONOCYTE_DIFFERENTIATION	coffee	down	high_vs_no	0.0133362	5	0.574502	0.173028	3.32027	0.000912325	0.0412175	CDK6, FES, CTNNBIP1, ZFP36L1, CD4	GO	c5.bp.v7.1
GO_REGULATION_OF_ATPASE_ACTIVITY	coffee	down	high_vs_no	0.024356	10	0.542568	0.136568	3.97287	7.30386e-05	0.00549981	DNAJC19, DYNLL2, TOR1AIP2, POT1, HNRNPU, PFN1, PLSCR1, DNAJC10, RAB4A, TP53	GO	c5.bp.v7.1
GO_T_CELL_LINEAGE_COMMITMENT	coffee	down	high_vs_no	0.0151756	6	0.620347	0.143495	4.32313	1.59912e-05	0.00145077	CYLD, IRF4, RHOA, BCL2, STAT3, TP53	GO	c5.bp.v7.1
GO_NEGATIVE_REGULATION_OF_REACTIVE_OXYGEN_SPECIES_BIOSYNTHETIC_PROCESS	coffee	down	high_vs_no	0.0132219	5	0.59079	0.166901	3.53976	0.000407868	0.0222554	ABCD2, RHOA, PTGIS, STAT3, KHSRP	GO	c5.bp.v7.1
GO_NEGATIVE_REGULATION_OF_GENE_SILENCING	coffee	down	high_vs_no	0.0153358	6	0.602913	0.138134	4.3647	1.32516e-05	0.00123191	PHF8, H1-4, HMGA1, TP53, TET1, NCOR2	GO	c5.bp.v7.1
GO_POSITIVE_REGULATION_OF_OXIDATIVE_STRESS_INDUCED_CELL_DEATH	coffee	down	high_vs_no	0.00540409	2	0.738755	0.158094	4.67288	3.12896e-06	0.000368142	MCL1, REST	GO	c5.bp.v7.1
GO_INTRINSIC_APOPTOTIC_SIGNALING_PATHWAY_IN_RESPONSE_TO_ENDOPLASMIC_RETICULUM_STRESS	coffee	down	high_vs_no	0.0305924	13	0.523286	0.134133	3.90126	9.82416e-05	0.00697886	BCL2L11, BBC3, GRINA, ERO1A, PRKN, PMAIP1, DNAJC10, BAK1, BCL2, TP53, XBP1, CHAC1, TNFRSF10B	GO	c5.bp.v7.1
GO_REGULATION_OF_ERAD_PATHWAY	coffee	down	high_vs_no	0.00813892	3	0.665894	0.190658	3.49262	0.000486688	0.0256277	ATXN3, YOD1, EDEM1	GO	c5.bp.v7.1
GO_POSITIVE_REGULATION_OF_MUSCLE_CELL_APOPTOTIC_PROCESS	coffee	down	high_vs_no	0.0150076	6	0.637566	0.169596	3.75933	0.000174307	0.0114133	CDKN2A, E2F3, PDCD4, PTEN, SOD2, TP53	GO	c5.bp.v7.1
GO_REGULATION_OF_LYMPHOCYTE_MIGRATION	coffee	down	high_vs_no	0.0201684	8	0.544088	0.156298	3.48109	0.000508009	0.0262007	CRK, CRKL, AKT1, RHOA, MSN, WNK1, RIPOR2, OXSR1	GO	c5.bp.v7.1
GO_ASTROCYTE_DEVELOPMENT	coffee	down	high_vs_no	0.0202186	8	0.538496	0.148724	3.62077	0.00029962	0.0176261	TSPAN2, CDK6, EGFR, BACE2, S100A8, SMO, TNF, EIF2B5	GO	c5.bp.v7.1
GO_REGULATION_OF_OXIDATIVE_STRESS_INDUCED_INTRINSIC_APOPTOTIC_SIGNALING_PATHWAY	coffee	down	high_vs_no	0.0200064	8	0.561296	0.160512	3.49691	0.000478954	0.0253981	PARP1, AKT1, GPX1, MCL1, NONO, P4HB, PRKN, SOD2	GO	c5.bp.v7.1
GO_REGULATION_OF_TRANSCRIPTION_INITIATION_FROM_RNA_POLYMERASE_II_PROMOTER	coffee	down	high_vs_no	0.0204083	8	0.516065	0.153718	3.35721	0.000799228	0.0371493	CREB1, HEY2, ZNF451, HMGB1, ATF7IP, CTNNBIP1, SRF, TP53	GO	c5.bp.v7.1
GO_DENDRITIC_CELL_ANTIGEN_PROCESSING_AND_PRESENTATION	coffee	down	high_vs_no	0.00530184	2	-8.96783	2.39887	-3.73835	0.00018942	0.012296	NOD2, THBS1	GO	c5.bp.v7.1
GO_CARNITINE_SHUTTLE	coffee	down	high_vs_no	0.00516337	2	-10.0363	2.93728	-3.41686	0.000643692	0.031474	ACACA, PRKAA2	GO	c5.bp.v7.1
GO_HYPOTONIC_RESPONSE	coffee	down	high_vs_no	0.00721388	3	-10.2601	2.96473	-3.46072	0.000547851	0.0278738	ITGA2, CAB39, OXSR1	GO	c5.bp.v7.1
GO_POSITIVE_REGULATION_OF_STRIATED_MUSCLE_CELL_APOPTOTIC_PROCESS	coffee	down	high_vs_no	0.0055414	2	0.710694	0.191974	3.70203	0.000218544	0.0136968	PTEN, TP53	GO	c5.bp.v7.1
GO_NEGATIVE_REGULATION_OF_MUSCLE_ADAPTATION	coffee	down	high_vs_no	0.00537813	2	-8.40538	2.58423	-3.25257	0.00115902	0.0481893	SMAD3, KLF4	GO	c5.bp.v7.1
GO_HEPARAN_SULFATE_PROTEOGLYCAN_BIOSYNTHETIC_PROCESS_POLYSACCHARIDE_CHAIN_BIOSYNTHETIC_PROCESS	coffee	down	high_vs_no	0.00516337	2	-10.0363	2.93728	-3.41686	0.000643692	0.031474	NDST1, NDST4	GO	c5.bp.v7.1
GO_PROTEIN_C_LINKED_GLYCOSYLATION	coffee	down	high_vs_no	0.00516337	2	-10.0363	2.93728	-3.41686	0.000643692	0.031474	DPY19L3, DPY19L1	GO	c5.bp.v7.1
GO_NEGATIVE_REGULATION_OF_CHROMATIN_SILENCING	coffee	down	high_vs_no	0.011124	4	0.554845	0.168372	3.29535	0.000996826	0.0435144	PHF8, H1-4, HMGA1, TET1	GO	c5.bp.v7.1
GO_TRAIL_ACTIVATED_APOPTOTIC_SIGNALING_PATHWAY	coffee	down	high_vs_no	0.00545744	2	0.728085	0.191842	3.79524	0.000151038	0.0101103	PTEN, TNFRSF10B	GO	c5.bp.v7.1
GO_CD4_POSITIVE_ALPHA_BETA_T_CELL_LINEAGE_COMMITMENT	coffee	down	high_vs_no	0.00583862	2	0.640805	0.176441	3.63185	0.000287108	0.017023	IRF4, STAT3	GO	c5.bp.v7.1
GO_NEGATIVE_REGULATION_OF_CELL_SIZE	coffee	down	high_vs_no	0.013521	5	0.545586	0.16715	3.26405	0.00111326	0.0470945	AKT1, RHOA, PTEN, RDX, AKT1S1	GO	c5.bp.v7.1
GO_POSITIVE_REGULATION_OF_POSTTRANSCRIPTIONAL_GENE_SILENCING	coffee	down	high_vs_no	0.0204083	8	0.516072	0.151368	3.40938	0.000661532	0.0321377	TRIM71, EGFR, AGO2, STAT3, TP53, ZFP36, LIN28A, FXR1	GO	c5.bp.v7.1
GO_THYMOCYTE_APOPTOTIC_PROCESS	coffee	down	high_vs_no	0.0100561	4	0.709268	0.122982	5.76727	9.05862e-09	1.58631e-06	BCL2L11, EFNA1, BAK1, TP53	GO	c5.bp.v7.1
GO_CELLULAR_RESPONSE_TO_TESTOSTERONE_STIMULUS	coffee	down	high_vs_no	0.0110393	4	0.570923	0.158835	3.59445	0.000331426	0.0183503	ELK1, AR, MSN, SRD5A1	GO	c5.bp.v7.1
GO_CELLULAR_HYPOTONIC_RESPONSE	coffee	down	high_vs_no		2	-167.664	32.9449	-5.08921	3.86539e-07	5.59738e-05	CAB39, OXSR1	GO	c5.bp.v7.1
GO_T_HELPER_17_CELL_LINEAGE_COMMITMENT	coffee	down	high_vs_no	0.00583862	2	0.640805	0.176441	3.63185	0.000287108	0.017023	IRF4, STAT3	GO	c5.bp.v7.1
GO_NEGATIVE_REGULATION_OF_PRI_MIRNA_TRANSCRIPTION_BY_RNA_POLYMERASE_II	coffee	down	high_vs_no	0.0077755	3	0.721769	0.128825	5.60271	2.34334e-08	3.92119e-06	PPARA, SRF, YY1	GO	c5.bp.v7.1
GO_POSITIVE_REGULATION_OF_PRODUCTION_OF_MIRNAS_INVOLVED_IN_GENE_SILENCING_BY_MIRNA	coffee	down	high_vs_no	0.00832964	3	0.6322	0.190438	3.31972	0.000914121	0.0412175	EGFR, TP53, LIN28A	GO	c5.bp.v7.1
GO_POSITIVE_REGULATION_OF_OXIDATIVE_STRESS_INDUCED_NEURON_DEATH	coffee	down	high_vs_no	0.00540409	2	0.738755	0.158094	4.67288	3.12896e-06	0.000368142	MCL1, REST	GO	c5.bp.v7.1
GO_NEGATIVE_REGULATION_OF_ATP_METABOLIC_PROCESS	coffee	down	high_vs_no	0.0175983	7	0.590785	0.138747	4.258	2.13951e-05	0.00187331	PPARGC1A, PARP1, RHOA, PPARA, STAT3, TP53, SLC25A12	GO	c5.bp.v7.1
GO_POSITIVE_REGULATION_OF_CELLULAR_PROTEIN_LOCALIZATION	phys_act	up	Moderately active vs active	0.103847	198	-0.979025	0.154072	-6.35434	2.19445e-10	1.65242e-06	SAE1, HUWE1, BCAP31, TRIM28, TENM1, CACNG2, RACK1, RAPGEF3, ARIH2, MCRS1, ANP32B, CCT7, CCT4, ENTR1, YWHAQ, RER1, KAT7, PDCD10, CHP1, PARK7, MIEF2, PARP1, MAPK14, DTX3L, CYLD, TMEM30B, AP2B1, DKC1, DLG1, E2F1, ECT2, EGF, EGFR, EPHA2, EMD, EPB41, STOM, EPHB2, ERBB2, AKT1, AKT2, F2, RAB11FIP2, RUFY3, CCT5, FLNA, GPD1L, MESD, MTCL1, TARDBP, CD2AP, NUP62, FYN, SNX33, NIPBL, GAS6, NPTN, BBC3, GLI3, GN…	GO	c5.bp.v7.1
GO_POSITIVE_REGULATION_OF_ESTABLISHMENT_OF_PROTEIN_LOCALIZATION_TO_MITOCHONDRION	phys_act	up	Moderately active vs active	0.0254767	37	-1.45624	0.249494	-5.83679	5.50501e-09	2.07264e-05	SAE1, HUWE1, ARIH2, YWHAQ, E2F1, BBC3, SFN, GSK3A, SH3GLB1, PMAIP1, LEPROT, FBXW7, PPP3R1, PRKAA1, MAPK8, AC022966.1, UBL5, BCL2, BID, SREBF2, TFDP1, TFDP2, TP53, TP53BP2, TP73, UBE2D3, UBE2L3, YWHAB, YWHAE, YWHAH, YWHAZ, FZD5, BAP1, CASP8, TP63, HPS4, NPEPPS	GO	c5.bp.v7.1
GO_REGULATION_OF_CELLULAR_PROTEIN_LOCALIZATION	phys_act	up	Moderately active vs active	0.15796	337	-0.777451	0.138227	-5.62445	1.9165e-08	4.81041e-05	CDH2, SAE1, HUWE1, BCAP31, TRIM28, TENM1, ADAM10, STX6, CACNG2, RACK1, RAPGEF3, ARIH2, LYPLA1, MCRS1, HAX1, ANP32B, CCT7, CCT4, ENTR1, YWHAQ, LILRB4, RER1, KAT7, PDCD10, MRAP2, CHP1, PARK7, AP2M1, CLTC, MIEF2, MISP, UHMK1, LRRC15, UBXN2B, CRKL, PARP1, MAPK14, CSK, CSNK1E, CTNNB1, DTX3L, CYLD, DAB2, DAG1, TMEM30B, AP2B1, DKC1, DLG1, DRD4, DVL1, DVL3, AGTR2, E2F1, ECT2, EFNB2, EGF, EGFR, EPHA2, ABC…	GO	c5.bp.v7.1
GO_POSITIVE_REGULATION_OF_CELLULAR_COMPONENT_ORGANIZATION	phys_act	up	Moderately active vs active	0.278647	727	-0.599265	0.11318	-5.29479	1.21957e-07	0.000153056	HDAC6, PDCD6IP, BCL2L11, CDH5, SAE1, DNM1L, HUWE1, ARPC5, ARPC3, ARPC1B, ACTR3, ACTR2, TSPAN1, PPIF, ARPC2, RAD50, OPTN, AKAP9, G3BP1, ABI2, TRIM28, WASF2, TENM1, FLOT1, CALCOCO2, CDK9, CDKN1B, AKAP8, STUB1, TLR6, RACK1, RAPGEF3, ARIH2, HAX1, STK25, UNC13B, SEMA4D, ARPC1A, CCT7, CCT4, CDC42EP3, PDPN, CAMKK2, CSPG5, CFL1, CFL2, PLK4, NES, NCKAP1, SEPTIN9, ENTR1, RUVBL2, PPARGC1A, EHD1, YWHAQ, MAPR…	GO	c5.bp.v7.1
GO_REGULATION_OF_ESTABLISHMENT_OF_PROTEIN_LOCALIZATION_TO_MITOCHONDRION	phys_act	up	Moderately active vs active	0.0304077	45	-1.31406	0.2459	-5.34388	9.31939e-08	0.000153056	SAE1, HUWE1, ARIH2, HAX1, YWHAQ, E2F1, BBC3, SFN, SIAH3, GSK3A, LMAN1, SH3GLB1, PMAIP1, LEPROT, FBXW7, PPP3R1, PRKAA1, MAPK8, AC022966.1, UBL5, BCL2, BID, BNIP3L, SREBF1, SREBF2, TFDP1, TFDP2, TP53, TP53BP2, TP73, UBE2D3, UBE2L3, YWHAB, YWHAE, YWHAH, YWHAZ, FZD5, BAP1, CASP8, TP63, HPS4, ATP5IF1, NPEPPS, BAG4, BAG3	GO	c5.bp.v7.1
GO_OLIGOSACCHARIDE_LIPID_INTERMEDIATE_BIOSYNTHETIC_PROCESS	phys_act	up	Moderately active vs active	0.00848319	11	-1.92487	0.362893	-5.30425	1.15814e-07	0.000153056	ALG3, NUS1, ALG10B, ALG14, MVD, ALG1, SRD5A3, ALG9, ALG10, ALG2, MPDU1	GO	c5.bp.v7.1
GO_RE_ENTRY_INTO_MITOTIC_CELL_CYCLE	phys_act	down	Moderately active vs active	0.00169678	2	0.925577	0.180756	5.1206	3.10846e-07	0.000390112	CCND1, CCNF	GO	c5.bp.v7.1
GO_PANCREATIC_JUICE_SECRETION	phys_act	down	Moderately active vs active	0.00169678	2	0.925577	0.180756	5.1206	3.10846e-07	0.000390112	WNK3, NR1H2	GO	c5.bp.v7.1
GO_REGULATION_OF_PANCREATIC_JUICE_SECRETION	phys_act	down	Moderately active vs active	0.00169678	2	0.925577	0.180756	5.1206	3.10846e-07	0.000390112	WNK3, NR1H2	GO	c5.bp.v7.1
GO_POSITIVE_REGULATION_OF_VASCULAR_ENDOTHELIAL_CELL_PROLIFERATION	phys_act	down	Moderately active vs active	0.00870743	11	0.624261	0.132963	4.69499	2.7055e-06	0.00291034	AKT3, FGF2, FGFR1, HMGB1, MDK, PDPK1, PLCG1, SP1, STAT3, ADAM17, APLN	GO	c5.bp.v7.1
GO_PLUS_END_DIRECTED_ORGANELLE_TRANSPORT_ALONG_MICROTUBULE	phys_act	down	Moderately active vs active	0.00558727	7	0.741886	0.160053	4.63524	3.61521e-06	0.00340282	KIF3A, KIFAP3, KIF5B, KIF13A, FYCO1, KIF3B, KIF23	GO	c5.bp.v7.1
GO_POSITIVE_REGULATION_OF_MITOCHONDRION_ORGANIZATION	phys_act	up	Moderately active vs active	0.0478365	76	-1.02399	0.228843	-4.47464	7.74765e-06	0.00833426	HDAC6, BCL2L11, SAE1, DNM1L, HUWE1, PPIF, OPTN, ARIH2, CAMKK2, PPARGC1A, YWHAQ, CDC37, PARK7, MIEF2, E2F1, DDHD2, GBA, FAM162A, BBC3, SFN, PYCARD, GSK3A, GSK3B, HTT, HIF1A, HK2, KDR, CHCHD10, MMP9, OPA1, SH3GLB1, PLAUR, PMAIP1, MIEF1, LEPROT, VPS13C, VPS13D, FBXW7, PPP3R1, PRKAA1, VPS35, MAPK8, MFF, AC022966.1, BAK1, BAX, UBL5, BCL2, BID, MOAP1, SREBF2, TFDP1, TFDP2, TP53, TP53BP2, TP73, UBE2D3, …	GO	c5.bp.v7.1
GO_PROTEIN_LOCALIZATION_TO_NUCLEUS	phys_act	up	Moderately active vs active	0.0952432	176	-0.791278	0.180908	-4.37393	1.23401e-05	0.0103245	POM121C, DNAJB6, TRIM28, TOPORS, CDKN1A, MCRS1, IPO8, IPO7, CCT7, CCT4, TXNIP, NUP50, LILRB4, KAT7, CHP1, PARK7, PHB2, OSBPL8, COL1A1, NUP35, TAF8, PARP1, MAPK14, CSE1L, PRICKLE1, DTX3L, TOR1AIP2, DKC1, DVL1, AGTR2, ECT2, PIKFYVE, FLCN, AKT1, F2, FGF9, CCT5, FLNA, SYNE1, CTDNEP1, TARDBP, NUP188, MORC3, TNPO3, ARL2BP, CD2AP, KPNA6, NUP62, TRIM29, FYN, CNEP1R1, POLR1A, SIN3A, APPL1, TOR1AIP1, PYGO1…	GO	c5.bp.v7.1
GO_POSITIVE_REGULATION_OF_BICELLULAR_TIGHT_JUNCTION_ASSEMBLY	phys_act	up	Moderately active vs active	0.00244527	3	-2.41866	0.550684	-4.3921	1.13539e-05	0.0103245	EPHA2, NPHP1, CLDN1	GO	c5.bp.v7.1
GO_NEGATIVE_REGULATION_OF_GLIAL_CELL_PROLIFERATION	phys_act	up	Moderately active vs active	0.00654011	8	-1.84048	0.423551	-4.34535	1.40578e-05	0.0105855	DICER1, CERS2, HES1, ASCL2, NOTCH1, SKI, SOX11, TERT	GO	c5.bp.v7.1
GO_REGULATION_OF_CELLULAR_LOCALIZATION	phys_act	up	Moderately active vs active	0.203963	471	-0.570885	0.135296	-4.21953	2.47205e-05	0.0145161	CDH2, SAE1, HUWE1, PREB, BCAP31, TRIM28, TENM1, ADAM10, STX6, CACNG2, RACK1, RAPGEF3, ARIH2, SEC24B, LYPLA1, MCRS1, HAX1, ANP32B, CCT7, CCT4, KHDRBS1, ENTR1, EHD1, YWHAQ, LILRB4, CPSF6, RER1, KAT7, BVES, PDCD10, RNF139, MRAP2, CHP1, PARK7, NUS1, ADCYAP1R1, AP2M1, BORCS5, CLTC, MIEF2, MISP, UHMK1, TBC1D20, LRRC15, UBXN2B, CRKL, PARP1, MAPK14, CSK, CSNK1E, CTNNB1, TTL, DTX3L, CYLD, DAB2, DAG1, TMEM…	GO	c5.bp.v7.1
GO_REGULATION_OF_PROTEIN_LOCALIZATION	phys_act	up	Moderately active vs active	0.231889	561	-0.542683	0.128146	-4.23487	2.30947e-05	0.0145161	CDH2, HDAC6, DNAJB6, SAE1, DNM1L, HUWE1, RASGRP1, BCAP31, TRIM28, TENM1, ADAM10, STX6, TLR6, CACNG2, CORO2B, RACK1, RAPGEF3, ARIH2, LYPLA1, MCRS1, HAX1, UNC13B, ANP32B, CCT7, CCT4, SEC24A, ENTR1, LILRB1, NMU, YWHAQ, LILRB4, LILRA2, WWP2, RAPGEF4, RER1, KAT7, GLMN, PTP4A3, PDCD10, MRAP2, CHP1, PARK7, C1QTNF3, AP2M1, CLTC, CCR7, MIEF2, MISP, UHMK1, ACVR1C, FAM3D, LRRC15, CPT1A, UBXN2B, CRKL, CRP, P…	GO	c5.bp.v7.1
GO_POSITIVE_REGULATION_OF_PROTEIN_TARGETING_TO_MITOCHONDRION	phys_act	up	Moderately active vs active	0.0131184	17	-1.48644	0.352534	-4.21644	2.50611e-05	0.0145161	SAE1, HUWE1, ARIH2, GSK3A, SH3GLB1, LEPROT, FBXW7, PRKAA1, AC022966.1, UBL5, SREBF2, UBE2D3, UBE2L3, FZD5, BAP1, HPS4, NPEPPS	GO	c5.bp.v7.1
GO_REGULATION_OF_PROTEIN_LOCALIZATION_TO_NUCLEUS	phys_act	up	Moderately active vs active	0.0500287	80	-0.963145	0.232593	-4.14091	3.49081e-05	0.0187756	TRIM28, MCRS1, CCT7, CCT4, LILRB4, KAT7, CHP1, PARK7, PARP1, MAPK14, DTX3L, DKC1, AGTR2, ECT2, FLCN, AKT1, F2, CCT5, FLNA, TARDBP, CD2AP, NUP62, TRIM29, FYN, POLR1A, SIN3A, FBXO4, GLI3, GLUL, GSK3B, MDFIC, JUP, IPO5, LIF, LMNA, SMAD3, NF2, NGFR, NPM1, NVL, NMD3, UBR5, SUFU, RAB23, PIK3R1, PIN1, PLK1, FERMT1, RBM22, MAPK1, OTUD7B, PTGS2, MAVS, RAN, SHH, ILRUN, SMO, STK11, TCP1, TERT, TGFB1, BYSL, …	GO	c5.bp.v7.1
GO_POSITIVE_REGULATION_OF_INTRACELLULAR_PROTEIN_TRANSPORT	phys_act	up	Moderately active vs active	0.0546791	89	-0.927921	0.225988	-4.10606	4.0601e-05	0.0203817	SAE1, HUWE1, BCAP31, TRIM28, TENM1, RAPGEF3, ARIH2, ANP32B, PDCD10, CHP1, MIEF2, MAPK14, TMEM30B, ECT2, EMD, STOM, ERBB2, AKT2, RUFY3, FLNA, MTCL1, TARDBP, FYN, GAS6, GLI3, SFN, GSK3A, GSK3B, HRAS, IL1B, JUP, KCNB1, KIF5B, IPO5, SMAD3, MDM2, MYO1C, OAZ1, PAK1, SH3GLB1, SAR1B, UBR5, CTDSPL2, PIK3R1, MIEF1, LEPROT, BCAS3, PPM1A, FBXW7, PRKAA1, PRKACA, RBM22, TMEM30A, RIOK2, MAPK1, PRNP, SAR1A, MFF,…	GO	c5.bp.v7.1
GO_VENOUS_BLOOD_VESSEL_MORPHOGENESIS	phys_act	down	Moderately active vs active	0.00485427	6	0.756077	0.180518	4.18838	2.83621e-05	0.0207944	CCBE1, EFNB2, ENG, NOTCH1, TBX20, VEGFA	GO	c5.bp.v7.1
GO_ENTRY_INTO_HOST	phys_act	up	Moderately active vs active	0.0484815	77	-0.961687	0.237698	-4.04583	5.25725e-05	0.0247419	IFITM3, TRIM38, MID2, WWP1, WWP2, CCR5, CTNNB1, CTNND1, CTSB, GRK2, CD55, DAG1, EFNB2, EGFR, EPHA2, EXOC7, GAS6, HAVCR1, GRB2, ANPEP, GSN, CD209, HSPA1B, ICAM1, IDE, CXCL8, ITGA2, ITGA5, ITGAV, ITGB1, ITGB3, ITGB5, KPNA3, LAMP1, RPSA, LDLR, LGALS1, LGALS9, CD46, MET, NCAM1, NPC1, P4HB, F11R, ZNF639, PPIA, AXL, VPS18, PTX3, PVR, NECTIN1, SELPLG, SLC1A5, TRIM21, DYNLT1, TFRC, TYRO3, UVRAG, TRIM25, …	GO	c5.bp.v7.1
GO_POSITIVE_REGULATION_OF_ESTABLISHMENT_OF_PROTEIN_LOCALIZATION	phys_act	up	Moderately active vs active	0.117911	230	-0.686529	0.171147	-4.01134	6.08613e-05	0.026958	SAE1, DNM1L, HUWE1, RASGRP1, BCAP31, TRIM28, TENM1, CORO2B, RACK1, RAPGEF3, ARIH2, UNC13B, ANP32B, CCT7, CCT4, SEC24A, NMU, YWHAQ, LILRA2, GLMN, PTP4A3, PDCD10, CHP1, C1QTNF3, MIEF2, MAPK14, CSF1R, CEP120, TMEM30B, DHX9, DKC1, ABAT, AGTR2, E2F1, ECT2, SCAMP5, EGFR, EMD, STOM, ERBB2, AKT2, F2R, F2RL1, ACSL4, FGB, CARD8, RUFY3, CCT5, EXPH5, FLNA, MTCL1, SIRT3, TARDBP, CD2AP, CADM1, IL17RA, PANX1, A…	GO	c5.bp.v7.1
GO_REGULATION_OF_TRANSLATIONAL_ELONGATION	phys_act	up	Moderately active vs active	0.0110598	14	-1.52477	0.384446	-3.96615	7.36075e-05	0.0307925	USP16, DNAJC24, CPEB2, EIF5AL1, AARS1, DPH2, EIF5A, CPEB3, GRM5, DPH5, EIF5A2, RPL30, SRP9, EIF4A3	GO	c5.bp.v7.1
GO_REGULATION_OF_INTRACELLULAR_PROTEIN_TRANSPORT	phys_act	up	Moderately active vs active	0.0751644	131	-0.807375	0.204249	-3.95289	7.78014e-05	0.0308159	SAE1, HUWE1, BCAP31, TRIM28, TENM1, RAPGEF3, ARIH2, HAX1, ANP32B, PDCD10, CHP1, PARK7, MIEF2, UHMK1, MAPK14, TMEM30B, AGTR2, ECT2, EMD, DMTN, STOM, ERBB2, AKT2, RUFY3, FLNA, MTCL1, TARDBP, NUP62, FYN, SVIP, GAS6, GDI1, GLI3, SFN, SIAH3, SETD2, GSK3A, GSK3B, MDFIC, HRAS, UBAC2, IL1B, INSIG1, JUP, KCNB1, KIF5B, IPO5, LMAN1, SMAD3, MDM2, MYO1C, NUCB1, OAZ1, PAK1, DERL2, SH3GLB1, SAR1B, DNAJC27, UBR5…	GO	c5.bp.v7.1
GO_REGULATION_OF_PROTEIN_COMPLEX_STABILITY	phys_act	down	Moderately active vs active	0.00572167	7	0.693807	0.171557	4.04418	5.29424e-05	0.0332214	SNF8, ATG14, HSPA8, SCOC, TRAPPC11, TAPBP, SQSTM1	GO	c5.bp.v7.1
GO_VENOUS_BLOOD_VESSEL_DEVELOPMENT	phys_act	down	Moderately active vs active	0.00808465	10	0.602829	0.150314	4.01045	6.10902e-05	0.035137	CCBE1, NKX2-5, EFNB2, ENG, NOTCH1, TBX20, BMPR2, VEGFA, ACVR2B, ACVRL1	GO	c5.bp.v7.1
GO_VASCULAR_ENDOTHELIAL_CELL_PROLIFERATION	phys_act	down	Moderately active vs active	0.0117568	15	0.522236	0.131033	3.98554	6.78575e-05	0.035137	AKT3, FGF2, FGFR1, FLT1, HMGB1, MDK, MEF2C, PDPK1, PLCG1, PPARG, CCL2, SP1, STAT3, ADAM17, APLN	GO	c5.bp.v7.1
GO_REGULATION_OF_CARDIAC_MUSCLE_TISSUE_REGENERATION	sex	down	Male vs Female	0.00106916	2	2.52171	0.226345	11.141	1.21667e-28	3.05385e-25	CDKN1A, CDKN1B	GO	c5.bp.v7.1
GO_REGULATION_OF_PROTEIN_IMPORT	sex	up	Male vs Female	0.0244479	35	-0.500488	0.100765	-4.96688	6.92854e-07	0.000401322	TRIM28, CHP1, MAPK14, AGTR2, ECT2, FLNA, TARDBP, NUP62, GLI3, MDFIC, HSPA8, JUP, IPO5, SMAD3, UBR5, SUFU, RAB23, PIK3R1, FERMT1, RBM22, MAPK1, PTGS2, MAVS, RAN, SHH, SMO, TGFB1, TPR, ARHGEF5, ZPR1, NOLC1, CABP1, BAG3, NUP58, CDH1	GO	c5.bp.v7.1
GO_AMYLOID_BETA_CLEARANCE_BY_TRANSCYTOSIS	sex	down	Male vs Female	0.00396555	5	1.57538	0.30777	5.11869	3.14001e-07	0.000591107	CLTC, LRPAP1, PICALM, RAB11A, RAB11B	GO	c5.bp.v7.1
GO_NAD_METABOLIC_PROCESS	sex	up	Male vs Female	0.0213837	30	-0.51757	0.108115	-4.78723	1.71786e-06	0.000808469	ENO1, FOXK1, ALDOA, ALDOB, ALDOC, NMNAT2, GPD1L, GAPDH, GCK, GPD2, GPI, PGM2L1, HK1, HK2, FOXK2, LDHA, NT5E, PFKM, PFKP, PGAM1, PGK1, PKLR, PKM, TIGAR, NMNAT1, NADK, TP53, TPI1, KMO, SLC25A12	GO	c5.bp.v7.1
GO_GLUCOSE_CATABOLIC_PROCESS	sex	up	Male vs Female	0.0168921	23	-0.559867	0.118774	-4.71372	2.46873e-06	0.0010935	ENO1, FOXK1, ALDOA, ALDOB, ALDOC, GAPDH, GCK, GPI, PGM2L1, HK1, HK2, FOXK2, PFKFB2, PFKM, PFKP, PGAM1, PGK1, PKLR, PKM, TIGAR, TP53, TPI1, SLC25A12	GO	c5.bp.v7.1
GO_GLYCOLYTIC_PROCESS_THROUGH_FRUCTOSE_6_PHOSPHATE	sex	up	Male vs Female	0.0142149	19	-0.594769	0.126857	-4.68848	2.7927e-06	0.00116828	ENO1, FOXK1, ALDOA, ALDOB, ALDOC, GAPDH, GCK, GPI, PGM2L1, HK1, HK2, FOXK2, PFKM, PFKP, PGAM1, PGK1, PKLR, PKM, TPI1	GO	c5.bp.v7.1
GO_ESTABLISHMENT_OF_VIRAL_LATENCY	sex	up	Male vs Female	0.00326146	4	-0.887306	0.19942	-4.44943	8.71303e-06	0.00271469	XRCC6, HMGA1, PPIA, XRCC5	GO	c5.bp.v7.1
GO_REGULATION_OF_HELICASE_ACTIVITY	sex	up	Male vs Female	0.00560898	7	-0.77959	0.175499	-4.44214	9.01292e-06	0.00271469	SIRT1, CHTOP, MSH6, GTF2H2, MSH2, MSH3, TP53	GO	c5.bp.v7.1
GO_NADH_METABOLIC_PROCESS	sex	up	Male vs Female	0.0189625	26	-0.51289	0.117268	-4.37368	1.23542e-05	0.00332239	ENO1, FOXK1, ALDOA, ALDOB, ALDOC, GAPDH, GCK, GPD2, GPI, PGM2L1, HK1, HK2, FOXK2, MDH2, PFKM, PFKP, PGAM1, PGK1, PKLR, PKM, TIGAR, TP53, TPI1, VCP, NUDT12, SLC25A12	GO	c5.bp.v7.1
GO_NEGATIVE_REGULATION_OF_CELL_AGING	sex	down	Male vs Female	0.0137069	18	1.07415	0.231417	4.6416	3.50592e-06	0.00522638	AKT3, NAMPT, CDK6, SIRT1, ABL1, FBXO5, MAP3K3, FZR1, PTEN, RBL1, BCL6, TERF2, TERT, TWIST1, WNT1, ZKSCAN3, HMGA2, BCL2L12	GO	c5.bp.v7.1
GO_AUTOPHAGIC_CELL_DEATH	sex	down	Male vs Female	0.00494372	6	1.39522	0.302924	4.60583	4.16445e-06	0.00522638	CDKN1B, CDKN2D, ATG7, LAMP1, SH3GLB1, TP53INP1	GO	c5.bp.v7.1
GO_POSITIVE_REGULATION_OF_HELICASE_ACTIVITY	sex	up	Male vs Female	0.00405904	5	-0.84239	0.207131	-4.06695	4.8037e-05	0.00738202	CHTOP, MSH6, GTF2H2, MSH2, MSH3	GO	c5.bp.v7.1
GO_CEREBELLAR_PURKINJE_CELL_GRANULE_CELL_PRECURSOR_CELL_SIGNALING_INVOLVED_IN_REGULATION_OF_GRANULE_CELL_PRECURSOR_CELL_PROLIFERATION	sex	up	Male vs Female	0.00344341	4	-0.783886	0.193789	-4.04506	5.27453e-05	0.00794345	GLI1, LHX1, SHH, SMO	GO	c5.bp.v7.1
GO_NEGATIVE_REGULATION_OF_LIPASE_ACTIVITY	sex	down	Male vs Female	0.00876385	11	1.20578	0.273635	4.40653	1.06251e-05	0.00795852	ABL1, ANGPTL3, APOC3, PLIN5, ANGPTL4, POR, RGS2, SORT1, BICD1, ANXA8, ANXA8L1	GO	c5.bp.v7.1
GO_REGULATION_OF_VASCULATURE_DEVELOPMENT	sex	down	Male vs Female	0.105877	201	0.534721	0.121889	4.38694	1.1626e-05	0.00795852	AKT3, HDAC5, CDH5, ADAM10, SPRY2, PAK4, KLF2, RAPGEF3, HTATIP2, PDCD10, TMIGD2, HSPB6, COL4A2, ADM, ATF2, ISM1, CCBE1, CTH, CTNNB1, CTSH, DAB2IP, CYBB, CYP1B1, SPRED1, DNMT1, AGTR1, E2F2, EFNA1, EFNA3, EFNB2, EGR1, EPHA2, EMP2, ENG, HIPK1, ERBB2, ETS1, F3, FGF1, FGF2, FGF9, VASH1, FOXC1, PLXND1, FLT1, SULF1, SASH1, SIRT1, HEY2, TSPAN12, DDAH1, CEMIP2, ABL1, GAB1, PRKD2, PPP1R16B, GATA2, GATA4, GA…	GO	c5.bp.v7.1
GO_MAINTENANCE_OF_DNA_REPEAT_ELEMENTS	sex	up	Male vs Female	0.00409416	5	-0.826334	0.205961	-4.01208	6.06721e-05	0.00868781	ZMPSTE24, MSH6, MSH2, MSH3, TCF7L2	GO	c5.bp.v7.1
GO_COLUMNAR_CUBOIDAL_EPITHELIAL_CELL_MATURATION	sex	down	Male vs Female	0.00480056	6	1.48669	0.342123	4.34549	1.40487e-05	0.00881554	CDKN1A, GPAT4, HIF1A, HOXA5, RFX3, TYMS	GO	c5.bp.v7.1
GO_NEUROTRANSMITTER_UPTAKE	sex	down	Male vs Female	0.0197483	27	0.927498	0.217778	4.25892	2.07501e-05	0.00991384	FLOT1, PARK7, DRD4, SLC29A1, CLN8, ARL6IP1, SLC7A11, GLUL, GPM6B, SLC29A2, ITGB3, KCNJ10, ATP1A2, NOS1, NTSR1, RAB3B, RGS2, RGS4, SLC1A1, SLC1A2, SLC1A3, SLC6A4, SLC6A9, SLC22A3, SNAP25, SLC38A1, PER2	GO	c5.bp.v7.1
GO_DIAPEDESIS	sex	down	Male vs Female	0.00254615	3	1.57045	0.366867	4.28072	1.88213e-05	0.00991384	CRK, CRKL, FER	GO	c5.bp.v7.1
GO_CARDIAC_MUSCLE_TISSUE_REGENERATION	sex	down	Male vs Female	0.00314705	4	1.66507	0.391271	4.25554	2.10653e-05	0.00991384	CDKN1A, CDKN1B, YAP1, GATA4	GO	c5.bp.v7.1
GO_POSITIVE_REGULATION_OF_VASCULATURE_DEVELOPMENT	sex	down	Male vs Female	0.0703839	121	0.602673	0.144305	4.17638	2.98975e-05	0.0107204	AKT3, CDH5, PAK4, RAPGEF3, TMIGD2, HSPB6, ADM, CCBE1, CTH, CTSH, CYBB, CYP1B1, AGTR1, EFNB2, EGR1, ENG, HIPK1, ETS1, F3, FGF1, FGF2, FLT1, SASH1, SIRT1, DDAH1, ABL1, GAB1, PRKD2, PPP1R16B, GATA2, GATA4, GATA6, GREM1, AGO2, SRPX2, ANGPTL3, EMC10, ANGPT2, GRN, HIPK2, HGF, HIF1A, HK2, HMOX1, IL1B, IL6R, CXCL8, CXCR2, ITGA5, ITGB1, ITGB8, JAK1, JUP, KDR, RHOB, MDK, MAP3K3, NODAL, NOS3, NOTCH1, SERPIN…	GO	c5.bp.v7.1
GO_NEGATIVE_REGULATION_OF_DEVELOPMENTAL_GROWTH	sex	down	Male vs Female	0.0431044	67	0.718839	0.17151	4.19125	2.80064e-05	0.0107204	CDKN1A, CDKN1B, SEMA4F, SEMA4D, SEMA4B, RAI1, DUSP10, ADRB1, DCC, EPHA7, FGFR3, FSTL4, SPART, WWC1, FXN, G6PD, GJA1, GSK3A, IFRD1, JARID2, DRAXIN, KCNK2, MAG, MEIS1, PAK1, PLAC8, BCL11A, PPARA, SEMA4C, PLXNA3, WWC3, MAPK11, LGMN, RTN4, PTEN, PTK2, SEMA6A, SEMA4G, RGS2, RGS4, SAV1, RNF6, RYK, SFRP1, RTN4R, SLC6A4, STK3, STK4, TGFBR2, TNR, TP73, WNT3, WNT5A, YY1, WWC2, SEMA7A, NKD1, STC2, NRP1, CDK…	GO	c5.bp.v7.1
GO_NEGATIVE_REGULATION_OF_CELLULAR_SENESCENCE	sex	down	Male vs Female	0.0117293	15	1.07024	0.254083	4.21216	2.55395e-05	0.0107204	AKT3, NAMPT, CDK6, SIRT1, ABL1, FBXO5, MAP3K3, RBL1, BCL6, TERF2, TERT, TWIST1, ZKSCAN3, HMGA2, BCL2L12	GO	c5.bp.v7.1
GO_EPITHELIAL_CELL_MATURATION	sex	down	Male vs Female	0.01099	14	1.10645	0.264372	4.18522	2.87587e-05	0.0107204	FEM1B, CDKN1A, HOXB13, GPAT4, TFCP2L1, HIF1A, FOXA1, HOXA5, PGR, RFX3, SIX3, TYMS, XBP1, TMEM79	GO	c5.bp.v7.1
GO_NEGATIVE_REGULATION_OF_WOUND_HEALING	sex	down	Male vs Female	0.0253775	36	0.854827	0.204114	4.18799	2.84112e-05	0.0107204	SH2B3, CDKN1A, CDKN1B, DUSP10, CRK, ADAMTS18, ABAT, EDN1, F2, FGB, FGF2, CLASP1, GJA1, ANXA5, HMGCR, APOH, SMAD3, NOS3, SERPINE1, SERPINB2, PDGFB, PDGFRA, PLAT, PLAU, PLAUR, WNT4, AJAP1, PTEN, TFPI, THBD, THBS1, TSPAN8, UBASH3B, CASK, PHLDB2, CD34	GO	c5.bp.v7.1
GO_REGULATION_OF_SNARE_COMPLEX_ASSEMBLY	sex	up	Male vs Female	0.00508543	6	-0.696298	0.179333	-3.8827	0.000104038	0.0127383	PRRT2, SEPTIN8, VPS41, VPS18, STXBP1, ANKRD27	GO	c5.bp.v7.1
GO_ENGULFMENT_OF_APOPTOTIC_CELL	sex	down	Male vs Female	0.00661851	8	1.23009	0.29943	4.1081	4.02456e-05	0.013775	XKR4, RHOBTB3, XKR7, XKR9, RHOG, RAC1, THBS1, BECN1	GO	c5.bp.v7.1
GO_CELL_CYCLE_ARREST	sex	down	Male vs Female	0.0883147	160	0.545458	0.133951	4.07208	4.6993e-05	0.0144026	KLLN, CDK2, CDK4, CDK6, CDK9, CDKN1A, CDKN1B, CDKN2A, CDKN2D, CDKN3, CARM1, MYBBP1A, LAMTOR5, GAS2L1, ZNF268, WDR6, RASSF1, CHEK2, UHRF2, WHAMM, UHMK1, JMY, E2F7, DAB2IP, SDE2, ZBTB49, DHCR24, ARID3A, DUSP1, E2F1, E2F4, E4F1, EIF4G2, EP300, AKT2, ERN1, DDIAS, FGF10, VASH1, CNOT1, RRP8, PPP1R15A, CNOT6L, ABL1, ZNF385A, GAS1, GAS6, GATA6, HBP1, SGSM3, SFN, PPP2R3B, CNOT7, APC, HRAS, HSP90AB1, ID2, …	GO	c5.bp.v7.1
GO_CELLULAR_SENESCENCE	sex	down	Male vs Female	0.034247	51	0.764364	0.187167	4.08386	4.46767e-05	0.0144026	AKT3, NAMPT, CDK6, CDKN1A, ZMPSTE24, CDKN2A, NEK6, ZNF277, CGAS, MAPK14, VASH1, SMC5, SIRT1, ABL1, AC091230.1, RSL1D1, FBXO5, H2AX, HLA-G, HMGA1, HRAS, ID2, ARG2, KRAS, MAP3K3, OPA1, PAWR, WNT16, PML, MAP2K1, B2M, RBL1, BCL6, BMPR1A, SRF, NEK4, TBX2, TBX3, TERF2, TERT, TP53, TWIST1, SMC6, KAT6A, ZKSCAN3, HMGA2, CALR, BCL2L12, MAPKAPK5, PNPT1, EEF1E1	GO	c5.bp.v7.1
GO_INTESTINAL_EPITHELIAL_CELL_DEVELOPMENT	sex	down	Male vs Female	0.00730488	9	1.2458	0.306241	4.06802	4.78173e-05	0.0144026	CDKN1A, YIPF6, HIF1A, HOXA5, C1GALT1, TIGAR, PRDM1, KLF5, TYMS	GO	c5.bp.v7.1
GO_RESPONSE_TO_X_RAY	sex	down	Male vs Female	0.0185083	25	0.922019	0.229412	4.01905	5.89089e-05	0.0170609	CDKN1A, ERCC8, IKBIP, XRRA1, DNM2, ERCC1, XRCC6, NIPBL, GATA3, MSH2, ATM, RAD51, CCND1, BLM, SFRP1, NUCKS1, BRCA2, THBD, TP53, TP53BP1, XRCC2, XRCC5, BRCC3, HMGA2, CASP3	GO	c5.bp.v7.1
GO_POSITIVE_REGULATION_OF_TRIGLYCERIDE_BIOSYNTHETIC_PROCESS	sex	down	Male vs Female	0.00742472	9	1.16607	0.297846	3.91503	9.10571e-05	0.0253948	CTDNEP1, CNEP1R1, SLC27A1, LDLR, PLIN5, SREBF1, NR1H2, DGAT2, SCARB1	GO	c5.bp.v7.1
GO_NEGATIVE_REGULATION_OF_PHAGOCYTOSIS	sex	up	Male vs Female	0.00583106	7	-0.68866	0.192534	-3.57682	0.000349625	0.031719	RACK1, CSK, APPL1, HMGB1, PTEN, TLR2, CD47	GO	c5.bp.v7.1
GO_NEGATIVE_REGULATION_OF_PHOSPHOLIPASE_ACTIVITY	sex	down	Male vs Female	0.0050554	6	1.31332	0.341502	3.8457	0.000121034	0.0325495	ABL1, ANGPTL3, RGS2, BICD1, ANXA8, ANXA8L1	GO	c5.bp.v7.1
GO_VIRAL_LATENCY	sex	up	Male vs Female	0.00508543	6	-0.696298	0.197932	-3.51787	0.000437164	0.0361741	XRCC6, HCFC1, HMGA1, PPIA, NUCKS1, XRCC5	GO	c5.bp.v7.1
GO_REGULATION_OF_PROTEIN_MATURATION	sex	down	Male vs Female	0.0205146	28	0.854785	0.224721	3.80376	0.000143453	0.0372484	TIMM17A, RNF139, CCBE1, ENO1, CARD8, GAS1, GLG1, GSN, SNX12, BIRC2, XIAP, MAGEA3, MDM2, MELTF, MMP14, MYH9, SERPINE1, PRKACA, PRKACB, PLGRKT, PRNP, SOX4, THBS1, CHAC1, CAST, BCL2L12, RHBDD1, TMEM59	GO	c5.bp.v7.1
GO_POSITIVE_REGULATION_OF_INTRINSIC_APOPTOTIC_SIGNALING_PATHWAY_IN_RESPONSE_TO_DNA_DAMAGE	sex	up	Male vs Female	0.00432576	5	-0.704046	0.201284	-3.49777	0.000471429	0.038254	NACC2, PIAS4, RPS3, SKIL, FBH1	GO	c5.bp.v7.1
GO_NEGATIVE_REGULATION_OF_CELLULAR_RESPONSE_TO_DRUG	sex	up	Male vs Female	0.00893105	11	-0.578362	0.16619	-3.48012	0.000503554	0.038254	TRAP1, RACK1, PARK7, GPR37, HGF, MET, PALM, PSAP, PYCR1, RGS4, NR4A3	GO	c5.bp.v7.1
GO_NEGATIVE_REGULATION_OF_MRNA_SPLICING_VIA_SPLICEOSOME	sex	up	Male vs Female	0.0125333	16	-0.510275	0.147809	-3.45226	0.000558451	0.0407265	SAP18, SRSF10, RNPS1, U2AF2, DYRK1A, HNRNPA2B1, HNRNPK, HNRNPL, NPM1, CELF4, PTBP1, SRSF4, SRSF7, SFSWAP, RBM10, SRSF9	GO	c5.bp.v7.1
GO_LATERAL_VENTRICLE_DEVELOPMENT	sex	down	Male vs Female	0.00746472	9	1.13603	0.303454	3.74366	0.000182487	0.0429415	CDK6, DNAH5, RPGRIP1L, TSKU, MYH10, PAX5, KDM2B, NUMB, NUMBL	GO	c5.bp.v7.1
GO_REGULATION_OF_STRESS_GRANULE_ASSEMBLY	sex	down	Male vs Female	0.00347835	4	1.38819	0.370404	3.74776	0.000179531	0.0429415	G3BP1, PRKAA1, PRKAA2, G3BP2	GO	c5.bp.v7.1
GO_TRANSCYTOSIS	sex	down	Male vs Female	0.00968445	12	1.06546	0.285532	3.73147	0.000191532	0.0437042	CLTC, GPIHBP1, IGF1R, LRPAP1, PIGR, VPS35, PTAFR, PICALM, MFSD2A, USO1, RAB11A, RAB11B	GO	c5.bp.v7.1
GO_CELL_AGING	sex	down	Male vs Female	0.0517015	83	0.624718	0.168458	3.70845	0.000209779	0.04646	AKT3, NAMPT, CDK6, CDKN1A, ZMPSTE24, CDKN2A, NEK6, CHEK1, ZNF277, CHEK2, CGAS, MAPK14, ENG, ERCC1, VASH1, SMC5, SIRT1, MORC3, NUP62, ABL1, AC091230.1, RSL1D1, FBXO5, PDCD4, H2AX, HLA-G, HMGA1, HRAS, ICAM1, ID2, ILK, ARG2, KRAS, LIMS1, LMNA, MAP3K3, MNT, ATM, NPM1, OPA1, NOX4, SERPINE1, PAWR, FZR1, WNT16, RWDD1, PML, ATR, PRELP, MAP2K1, B2M, ZMIZ1, PTEN, RBL1, BCL2, BCL6, BGLAP, BMPR1A, SOD1, SRF,…	GO	c5.bp.v7.1
GO_REGULATION_OF_FIBRINOLYSIS	sex	down	Male vs Female	0.00432142	5	1.30458	0.359874	3.6251	0.00029044	0.0489654	F2, APOH, SERPINE1, THBD, THBS1	GO	c5.bp.v7.1
GO_REGULATION_OF_ANION_TRANSMEMBRANE_TRANSPORT	sex	down	Male vs Female	0.0111458	14	1.01096	0.278045	3.63595	0.000278496	0.0489654	OSR1, AKT1, AKT2, ARL6IP1, GRM5, ATP1A2, ABCB1, PRNP, PTAFR, RGS2, RGS4, THBS1, IRS2, PER2	GO	c5.bp.v7.1
GO_REGULATION_OF_ENDOCYTOSIS	sex	down	Male vs Female	0.0637815	107	0.573443	0.156527	3.66355	0.000250169	0.0489654	DNM1L, TSPAN1, FLOT1, LILRB1, RAB31, PACSIN2, STX1B, BTBD9, AP2S1, CLU, ANKRD13B, AP2A1, DAB2, AP2B1, DNM2, DRD4, SCAMP5, EFNB2, EGF, ANO6, ABCA2, F2RL1, AAK1, DKK1, RAB21, ARC, FMR1, NEDD4L, MAPK8IP2, CD2AP, ABL1, PCSK9, SNX33, APPL1, LDLRAP1, GATA2, GREM1, ABL2, GPC3, PACSIN3, EEF2K, SNX12, PACSIN1, HFE, EHD4, HIP1, HNRNPK, APOC3, ITGA2, ITGB3, ARF1, ARF6, LRPAP1, ARRB1, ARRB2, MKLN1, NTF3, SER…	GO	c5.bp.v7.1
GO_NEGATIVE_REGULATION_OF_RESPONSE_TO_WOUNDING	sex	down	Male vs Female	0.0314813	46	0.732565	0.20219	3.62316	0.000292622	0.0489654	SH2B3, CDKN1A, CDKN1B, DUSP10, CRK, RTN4RL1, ADAMTS18, ABAT, EDN1, EPHA4, F2, FGB, FGF2, INPP5F, CLASP1, GJA1, CERS2, ANXA5, HMGCR, APOH, SMAD3, MDK, NOS3, SERPINE1, SERPINB2, PDGFB, PDGFRA, PLAT, PLAU, PLAUR, WNT4, AJAP1, PTEN, RTN4R, TFPI, THBD, THBS1, TSPAN8, TNR, KREMEN1, UBASH3B, CASK, SIGLEC10, PHLDB2, CD34, LRIG2	GO	c5.bp.v7.1
GO_NEURAL_FOLD_FORMATION	sex	down	Male vs Female	0.00432142	5	1.30458	0.359874	3.6251	0.00029044	0.0489654	CFL1, HIF1A, NODAL, BMP7, LUZP1	GO	c5.bp.v7.1
GO_OXYGEN_HOMEOSTASIS	sex	down	Male vs Female	0.00432142	5	1.30458	0.359874	3.6251	0.00029044	0.0489654	NNT, HIF1A, EGLN1, SOD2, WNT7B	GO	c5.bp.v7.1
GO_NEGATIVE_REGULATION_OF_FIBRINOLYSIS	sex	down	Male vs Female	0.00432142	5	1.30458	0.359874	3.6251	0.00029044	0.0489654	F2, APOH, SERPINE1, THBD, THBS1	GO	c5.bp.v7.1
GO_REGULATION_OF_CHEMOKINE_MEDIATED_SIGNALING_PATHWAY	sex	down	Male vs Female	0.00589724	7	1.22697	0.334377	3.66942	0.000244503	0.0489654	SH2B3, PADI2, EDN1, HIF1A, ROBO1, CCL5, SLIT3	GO	c5.bp.v7.1
GO_REGULATION_OF_AMINO_ACID_TRANSMEMBRANE_TRANSPORT	sex	down	Male vs Female	0.00432142	5	1.30458	0.359874	3.6251	0.00029044	0.0489654	ARL6IP1, ATP1A2, RGS2, RGS4, PER2	GO	c5.bp.v7.1
GO_NEGATIVE_REGULATION_OF_ANION_TRANSMEMBRANE_TRANSPORT	sex	down	Male vs Female	0.00589724	7	1.22697	0.334377	3.66942	0.000244503	0.0489654	OSR1, AKT1, AKT2, RGS2, RGS4, THBS1, IRS2	GO	c5.bp.v7.1
GO_REGULATION_OF_MICROTUBULE_BINDING	sex	down	Male vs Female	0.00432142	5	1.30458	0.359874	3.6251	0.00029044	0.0489654	MARK2, MAPRE1, MAPRE3, ABL1, PPP2CA	GO	c5.bp.v7.1
GO_TRICARBOXYLIC_ACID_METABOLIC_PROCESS	sex	up	Male vs Female	0.004355	5	-0.68554	0.203032	-3.37651	0.000737225	0.0491266	CS, IDH3A, IREB2, ASS1, ACLY	GO	c5.bp.v7.1
GO_POSITIVE_REGULATION_OF_CEREBELLAR_GRANULE_CELL_PRECURSOR_PROLIFERATION	sex	up	Male vs Female	0.004355	5	-0.68554	0.203032	-3.37651	0.000737225	0.0491266	EGF, GLI1, LHX1, SHH, SMO	GO	c5.bp.v7.1
GO_POSITIVE_REGULATION_OF_MAMMARY_GLAND_EPITHELIAL_CELL_PROLIFERATION	smoke	down	<16 vs never	0.00316284	4	0.677429	0.0973566	6.95822	3.68591e-12	2.77549e-08	RTN4, CCND1, RREB1, ZNF703	GO	c5.bp.v7.1
GO_POLYPHOSPHATE_CATABOLIC_PROCESS	smoke	down	<16 vs never	0.00182968	2	0.603796	0.114679	5.26511	1.43325e-07	0.00026981	BNIP2, ATCAY	GO	c5.bp.v7.1
GO_RESPONSE_TO_CORTICOSTERONE	smoke	down	<16 vs never	0.00804945	10	0.524932	0.108362	4.84426	1.29199e-06	0.00194573	CDKN1A, FOS, MAOB, ATP2B1, NTRK3, AVPR1A, CCND1, STAR, FOSL1, CALM3	GO	c5.bp.v7.1
GO_NEGATIVE_REGULATION_OF_TRIGLYCERIDE_CATABOLIC_PROCESS	smoke	down	<16 vs never	0.00185263	2	0.59098	0.126129	4.68553	2.83323e-06	0.0035557	APOC3, PLIN5	GO	c5.bp.v7.1
GO_NEGATIVE_REGULATION_OF_MEGAKARYOCYTE_DIFFERENTIATION	smoke	up	<16 vs never	0.0102786	15	1.41196	0.394536	3.5788	0.000346988	0.00416718	H4-16, GABPA, H4C15, H4C9, H4C1, H4C4, H4C6, H4C12, H4C11, H4C3, H4C8, H4C2, H4C5, H4C13, H4C14	GO	c5.bp.v7.1
GO_NEGATIVE_REGULATION_OF_DOUBLE_STRAND_BREAK_REPAIR_VIA_NONHOMOLOGOUS_END_JOINING	smoke	down	<16 vs never	0.00188525	2	0.57104	0.130566	4.37358	1.23598e-05	0.0132956	TFIP11, HMGA2	GO	c5.bp.v7.1
GO_STRESS_INDUCED_PREMATURE_SENESCENCE	smoke	down	<16 vs never	0.00508707	6	0.544792	0.126312	4.31305	1.62727e-05	0.0153167	CDKN1A, MAPK14, SIRT1, WNT16, TP53, MAPKAPK5	GO	c5.bp.v7.1
GO_POINTED_END_ACTIN_FILAMENT_CAPPING	smoke	down	<16 vs never	0.00187279	2	0.578933	0.139279	4.15664	3.25949e-05	0.024544	TMOD3, TMOD2	GO	c5.bp.v7.1
GO_FEMALE_MEIOSIS_I	smoke	down	<16 vs never	0.00592991	7	0.511676	0.128689	3.97607	7.06083e-05	0.0390581	FBXO5, MLH3, MEIOC, AURKA, UBB, TRIP13, CDC25B	GO	c5.bp.v7.1
GO_NEGATIVE_REGULATION_OF_MACROPHAGE_DIFFERENTIATION	smoke	down	<16 vs never	0.0027528	3	0.546717	0.137734	3.96938	7.26179e-05	0.0390581	ZBTB46, GATA2, INHBA	GO	c5.bp.v7.1
GO_SENSORY_PERCEPTION_OF_BITTER_TASTE	smoke	up	<16 vs never	0.00479598	6	1.13221	0.412753	2.74307	0.00609872	0.0405683	GNAT1, ITPR3, PIGR, TAS2R5, RTP4, CA6	GO	c5.bp.v7.1
GO_FUCOSE_CATABOLIC_PROCESS	smoke	down	<16 vs never	0.00265992	3	0.59125	0.151271	3.90854	9.35327e-05	0.0440188	FUT1, FUT4, FUT10	GO	c5.bp.v7.1

## Sheet: Enrichment_KEGG
Gene Set	Covariate	Comparison	miRNA expression	loss	gene.tested	coef	std.err	t.value	p.value	adj.p.val	Target_Gene	Library	Version
KEGG_DORSO_VENTRAL_AXIS_FORMATION	phys_act	Moderately active vs active	up	0.0125792	16	-1.37297	0.389217	-3.52751	0.000421566	0.0363258	SOS2, NOTCH2, EGFR, NOTCH1, KRAS, ETV7, ETV6, PIWIL2, MAP2K1, GRB2, SPIRE2, CPEB1, ETS1, SOS1, PIWIL4, MAPK1	KEGG	c2.cp.kegg.v7.1
KEGG_FOCAL_ADHESION	phys_act	Moderately active vs active	up	0.0753034	131	-0.736324	0.214093	-3.43928	0.0005859	0.0363258	JUN, ELK1, HGF, PARVA, FN1, IGF1, XIAP, IGF1R, DIAPH1, ITGA11, PGF, ROCK1, PTK2, FLT1, AKT1, AKT2, LAMC2, LAMB3, LAMC1, LAMA4, LAMA5, LAMB1, PAK6, FLNA, FLNB, MYLK, PIP5K1C, MET, BIRC2, LAMC3, THBS2, THBS1, ZYX, PDGFD, PPP1R12A, ACTN4, MAPK9, MAP2K1, ILK, RAPGEF1, GRB2, PPP1CC, PPP1CB, ACTG1, HRAS, CTNNB1, ACTB, ROCK2, PTEN, PIK3R3, RAP1B, TNC, CAV1, COL5A3, TLN1, VAV3, COL6A2, COL5A2, COL6A1, LA…	KEGG	c2.cp.kegg.v7.1
KEGG_NEUROTROPHIN_SIGNALING_PATHWAY	phys_act	Moderately active vs active	up	0.0581699	96	-0.929651	0.218357	-4.25747	2.08841e-05	0.00388444	JUN, FRS2, CALM2, CALM1, PDPK1, TP73, MAP3K5, RPS6KA5, BRAF, MAP3K1, MAP3K3, IKBKB, ABL1, AKT1, SHC4, AKT2, NRAS, AKT3, NFKB1, NFKBIA, MAPK14, RELA, KRAS, SHC3, BDNF, NGFR, SH2B3, CSK, CAMK4, YWHAB, BCL2, CAMK2A, CAMK2D, FOXO3, CAMK2G, IRS2, SORT1, CRK, CRKL, PLCG1, PLCG2, YWHAZ, ARHGDIA, CALM3, YWHAH, YWHAE, CDC42, SOS2, PTPN11, RAF1, SHC1, RHOA, AC093012.1, MAPK9, MAGED1, MAPK11, MAP2K2, MAPK13…	KEGG	c2.cp.kegg.v7.1
KEGG_DORSO_VENTRAL_AXIS_FORMATION	phys_act	Moderately inactive vs active	up	0.0125792	16	-1.37297	0.389217	-3.52751	0.000421566	0.0363258	SOS2, NOTCH2, EGFR, NOTCH1, KRAS, ETV7, ETV6, PIWIL2, MAP2K1, GRB2, SPIRE2, CPEB1, ETS1, SOS1, PIWIL4, MAPK1	KEGG	c2.cp.kegg.v7.1
KEGG_FOCAL_ADHESION	phys_act	Moderately inactive vs active	up	0.0753034	131	-0.736324	0.214093	-3.43928	0.0005859	0.0363258	JUN, ELK1, HGF, PARVA, FN1, IGF1, XIAP, IGF1R, DIAPH1, ITGA11, PGF, ROCK1, PTK2, FLT1, AKT1, AKT2, LAMC2, LAMB3, LAMC1, LAMA4, LAMA5, LAMB1, PAK6, FLNA, FLNB, MYLK, PIP5K1C, MET, BIRC2, LAMC3, THBS2, THBS1, ZYX, PDGFD, PPP1R12A, ACTN4, MAPK9, MAP2K1, ILK, RAPGEF1, GRB2, PPP1CC, PPP1CB, ACTG1, HRAS, CTNNB1, ACTB, ROCK2, PTEN, PIK3R3, RAP1B, TNC, CAV1, COL5A3, TLN1, VAV3, COL6A2, COL5A2, COL6A1, LA…	KEGG	c2.cp.kegg.v7.1
KEGG_NEUROTROPHIN_SIGNALING_PATHWAY	phys_act	Moderately inactive vs active	up	0.0581699	96	-0.929651	0.218357	-4.25747	2.08841e-05	0.00388444	JUN, FRS2, CALM2, CALM1, PDPK1, TP73, MAP3K5, RPS6KA5, BRAF, MAP3K1, MAP3K3, IKBKB, ABL1, AKT1, SHC4, AKT2, NRAS, AKT3, NFKB1, NFKBIA, MAPK14, RELA, KRAS, SHC3, BDNF, NGFR, SH2B3, CSK, CAMK4, YWHAB, BCL2, CAMK2A, CAMK2D, FOXO3, CAMK2G, IRS2, SORT1, CRK, CRKL, PLCG1, PLCG2, YWHAZ, ARHGDIA, CALM3, YWHAH, YWHAE, CDC42, SOS2, PTPN11, RAF1, SHC1, RHOA, AC093012.1, MAPK9, MAGED1, MAPK11, MAP2K2, MAPK13…	KEGG	c2.cp.kegg.v7.1
KEGG_DORSO_VENTRAL_AXIS_FORMATION	phys_act	Inactive vs active	up	0.0125792	16	-1.37297	0.389217	-3.52751	0.000421566	0.0363258	SOS2, NOTCH2, EGFR, NOTCH1, KRAS, ETV7, ETV6, PIWIL2, MAP2K1, GRB2, SPIRE2, CPEB1, ETS1, SOS1, PIWIL4, MAPK1	KEGG	c2.cp.kegg.v7.1
KEGG_FOCAL_ADHESION	phys_act	Inactive vs active	up	0.0753034	131	-0.736324	0.214093	-3.43928	0.0005859	0.0363258	JUN, ELK1, HGF, PARVA, FN1, IGF1, XIAP, IGF1R, DIAPH1, ITGA11, PGF, ROCK1, PTK2, FLT1, AKT1, AKT2, LAMC2, LAMB3, LAMC1, LAMA4, LAMA5, LAMB1, PAK6, FLNA, FLNB, MYLK, PIP5K1C, MET, BIRC2, LAMC3, THBS2, THBS1, ZYX, PDGFD, PPP1R12A, ACTN4, MAPK9, MAP2K1, ILK, RAPGEF1, GRB2, PPP1CC, PPP1CB, ACTG1, HRAS, CTNNB1, ACTB, ROCK2, PTEN, PIK3R3, RAP1B, TNC, CAV1, COL5A3, TLN1, VAV3, COL6A2, COL5A2, COL6A1, LA…	KEGG	c2.cp.kegg.v7.1
KEGG_NEUROTROPHIN_SIGNALING_PATHWAY	phys_act	Inactive vs active	up	0.0581699	96	-0.929651	0.218357	-4.25747	2.08841e-05	0.00388444	JUN, FRS2, CALM2, CALM1, PDPK1, TP73, MAP3K5, RPS6KA5, BRAF, MAP3K1, MAP3K3, IKBKB, ABL1, AKT1, SHC4, AKT2, NRAS, AKT3, NFKB1, NFKBIA, MAPK14, RELA, KRAS, SHC3, BDNF, NGFR, SH2B3, CSK, CAMK4, YWHAB, BCL2, CAMK2A, CAMK2D, FOXO3, CAMK2G, IRS2, SORT1, CRK, CRKL, PLCG1, PLCG2, YWHAZ, ARHGDIA, CALM3, YWHAH, YWHAE, CDC42, SOS2, PTPN11, RAF1, SHC1, RHOA, AC093012.1, MAPK9, MAGED1, MAPK11, MAP2K2, MAPK13…	KEGG	c2.cp.kegg.v7.1
KEGG_BIOSYNTHESIS_OF_UNSATURATED_FATTY_ACIDS	sex	Male vs female	up	0.0116237	15	-0.591328	0.134486	-4.39694	1.11045e-05	0.00206544	ELOVL5, ELOVL6, ACOT2, YOD1, FADS1, FADS2, PECR, SCD5, SCD, ACAA1, HADHA, ACOT7, ACOX1, HSD17B12, HACD2	KEGG	c2.cp.kegg.v7.1
KEGG_NON_HOMOLOGOUS_END_JOINING	sex	Male vs female	up	0.00667174	8	-0.633559	0.175107	-3.61813	0.00029836	0.0138737	MRE11, POLL, POLM, FEN1, XRCC5, RAD50, XRCC6, DCLRE1C	KEGG	c2.cp.kegg.v7.1
KEGG_PENTOSE_AND_GLUCURONATE_INTERCONVERSIONS	smoke	<16 vs never	up	0.00857808	11	0.50546	0.188439	2.68235	0.00732403	0.0368181	UGT1A10, UGT2B28, UGDH, GUSB, DCXR, UGP2, XYLB, UGT2B10, UGT2B4, UGT2B17, UGT2B15	KEGG	c2.cp.kegg.v7.1
KEGG_PENTOSE_AND_GLUCURONATE_INTERCONVERSIONS	smoke	Former vs never	up	0.00857808	11	0.50546	0.188439	2.68235	0.00732403	0.0368181	UGT1A10, UGT2B28, UGDH, GUSB, DCXR, UGP2, XYLB, UGT2B10, UGT2B4, UGT2B17, UGT2B15	KEGG	c2.cp.kegg.v7.1
KEGG_PENTOSE_AND_GLUCURONATE_INTERCONVERSIONS	smoke	>16 vs <16	up	0.00857808	11	0.50546	0.188439	2.68235	0.00732403	0.0368181	UGT1A10, UGT2B28, UGDH, GUSB, DCXR, UGP2, XYLB, UGT2B10, UGT2B4, UGT2B17, UGT2B15	KEGG	c2.cp.kegg.v7.1
KEGG_PENTOSE_AND_GLUCURONATE_INTERCONVERSIONS	smoke	>16 vs never	up	0.00857808	11	0.50546	0.188439	2.68235	0.00732403	0.0368181	UGT1A10, UGT2B28, UGDH, GUSB, DCXR, UGP2, XYLB, UGT2B10, UGT2B4, UGT2B17, UGT2B15	KEGG	c2.cp.kegg.v7.1
KEGG_PENTOSE_AND_GLUCURONATE_INTERCONVERSIONS	smoke	>16 vs former	up	0.00857808	11	0.50546	0.188439	2.68235	0.00732403	0.0368181	UGT1A10, UGT2B28, UGDH, GUSB, DCXR, UGP2, XYLB, UGT2B10, UGT2B4, UGT2B17, UGT2B15	KEGG	c2.cp.kegg.v7.1

## Sheet: Enrichment_REACTOME
Gene Set	Covariate	miRNA expression	Comparison	loss	gene.tested	coef	std.err	t.value	p.value	adj.p.val	Target_Gene	Version	Library
REACTOME_CREB_PHOSPHORYLATION	age	down	[37-53] vs <37	0.00497248	6	1.62428	0.395555	4.10632	4.05547e-05	0.012426	RPS6KA5, RPS6KA1, CREB1, ATF1, MAPKAPK2, RPS6KA3	REACTOME	c2.cp.reactome.v7.1
REACTOME_CARGO_CONCENTRATION_IN_THE_ER	age	down	[37-53] vs <37	0.0172553	23	1.08587	0.284847	3.81211	0.000138699	0.0303553	LMAN1, CD59, TMED2, CNIH1, SEC23A, GOSR2, AREG, FOLR1, SEC24A, LMAN2L, PREB, SEC24B, MIA2, SEC24D, SAR1B, MIA3, GRIA1, TGFA, LMAN2, TMED10, SEC24C, MCFD2, SERPINA1	REACTOME	c2.cp.reactome.v7.1
REACTOME_TP53_REGULATES_TRANSCRIPTION_OF_GENES_INVOLVED_IN_G1_CELL_CYCLE_ARREST	age	down	[37-53] vs <37	0.0103783	13	1.26499	0.31751	3.98409	6.82725e-05	0.0174323	E2F1, CCNE1, CDKN1B, ARID3A, CDK2, CDKN1A, E2F8, CCNA1, TP53, CCNA2, ZNF385A, E2F7, CCNE2	REACTOME	c2.cp.reactome.v7.1
REACTOME_TFAP2_AP_2_FAMILY_REGULATES_TRANSCRIPTION_OF_CELL_CYCLE_FACTORS	age	down	[37-53] vs <37	0.00223305	3	2.15565	0.149377	14.4309	1.0904e-46	1.67049e-43	CDKN1A, MYC, TFAP2A	REACTOME	c2.cp.reactome.v7.1
REACTOME_REGULATION_OF_PTEN_MRNA_TRANSLATION	age	down	[37-53] vs <37	0.00718319	9	1.55663	0.307829	5.05681	4.34698e-07	0.000221986	TNRC6C, TNRC6A, AGO1, TNRC6B, AGO2, AGO3, AGO4, MOV10, PTEN	REACTOME	c2.cp.reactome.v7.1
REACTOME_COMPETING_ENDOGENOUS_RNAS_CERNAS_REGULATE_PTEN_TRANSLATION	age	down	[37-53] vs <37	0.00661524	8	1.46043	0.350473	4.16703	3.11467e-05	0.0119292	TNRC6C, TNRC6A, AGO1, TNRC6B, AGO2, AGO3, AGO4, MOV10	REACTOME	c2.cp.reactome.v7.1
REACTOME_CREB_PHOSPHORYLATION	age	down	>53 vs <37	0.00497248	6	1.62428	0.395555	4.10632	4.05547e-05	0.012426	RPS6KA5, RPS6KA1, CREB1, ATF1, MAPKAPK2, RPS6KA3	REACTOME	c2.cp.reactome.v7.1
REACTOME_CARGO_CONCENTRATION_IN_THE_ER	age	down	>53 vs <37	0.0172553	23	1.08587	0.284847	3.81211	0.000138699	0.0303553	LMAN1, CD59, TMED2, CNIH1, SEC23A, GOSR2, AREG, FOLR1, SEC24A, LMAN2L, PREB, SEC24B, MIA2, SEC24D, SAR1B, MIA3, GRIA1, TGFA, LMAN2, TMED10, SEC24C, MCFD2, SERPINA1	REACTOME	c2.cp.reactome.v7.1
REACTOME_TP53_REGULATES_TRANSCRIPTION_OF_GENES_INVOLVED_IN_G1_CELL_CYCLE_ARREST	age	down	>53 vs <37	0.0103783	13	1.26499	0.31751	3.98409	6.82725e-05	0.0174323	E2F1, CCNE1, CDKN1B, ARID3A, CDK2, CDKN1A, E2F8, CCNA1, TP53, CCNA2, ZNF385A, E2F7, CCNE2	REACTOME	c2.cp.reactome.v7.1
REACTOME_TFAP2_AP_2_FAMILY_REGULATES_TRANSCRIPTION_OF_CELL_CYCLE_FACTORS	age	down	>53 vs <37	0.00223305	3	2.15565	0.149377	14.4309	1.0904e-46	1.67049e-43	CDKN1A, MYC, TFAP2A	REACTOME	c2.cp.reactome.v7.1
REACTOME_REGULATION_OF_PTEN_MRNA_TRANSLATION	age	down	>53 vs <37	0.00718319	9	1.55663	0.307829	5.05681	4.34698e-07	0.000221986	TNRC6C, TNRC6A, AGO1, TNRC6B, AGO2, AGO3, AGO4, MOV10, PTEN	REACTOME	c2.cp.reactome.v7.1
REACTOME_COMPETING_ENDOGENOUS_RNAS_CERNAS_REGULATE_PTEN_TRANSLATION	age	down	>53 vs <37	0.00661524	8	1.46043	0.350473	4.16703	3.11467e-05	0.0119292	TNRC6C, TNRC6A, AGO1, TNRC6B, AGO2, AGO3, AGO4, MOV10	REACTOME	c2.cp.reactome.v7.1
REACTOME_CREB_PHOSPHORYLATION	age	down	>53 vs <37	0.00497248	6	1.62428	0.395555	4.10632	4.05547e-05	0.012426	RPS6KA5, RPS6KA1, CREB1, ATF1, MAPKAPK2, RPS6KA3	REACTOME	c2.cp.reactome.v7.1
REACTOME_CARGO_CONCENTRATION_IN_THE_ER	age	down	>53 vs <37	0.0172553	23	1.08587	0.284847	3.81211	0.000138699	0.0303553	LMAN1, CD59, TMED2, CNIH1, SEC23A, GOSR2, AREG, FOLR1, SEC24A, LMAN2L, PREB, SEC24B, MIA2, SEC24D, SAR1B, MIA3, GRIA1, TGFA, LMAN2, TMED10, SEC24C, MCFD2, SERPINA1	REACTOME	c2.cp.reactome.v7.1
REACTOME_TP53_REGULATES_TRANSCRIPTION_OF_GENES_INVOLVED_IN_G1_CELL_CYCLE_ARREST	age	down	>53 vs <37	0.0103783	13	1.26499	0.31751	3.98409	6.82725e-05	0.0174323	E2F1, CCNE1, CDKN1B, ARID3A, CDK2, CDKN1A, E2F8, CCNA1, TP53, CCNA2, ZNF385A, E2F7, CCNE2	REACTOME	c2.cp.reactome.v7.1
REACTOME_TFAP2_AP_2_FAMILY_REGULATES_TRANSCRIPTION_OF_CELL_CYCLE_FACTORS	age	down	>53 vs <37	0.00223305	3	2.15565	0.149377	14.4309	1.0904e-46	1.67049e-43	CDKN1A, MYC, TFAP2A	REACTOME	c2.cp.reactome.v7.1
REACTOME_REGULATION_OF_PTEN_MRNA_TRANSLATION	age	down	>53 vs <37	0.00718319	9	1.55663	0.307829	5.05681	4.34698e-07	0.000221986	TNRC6C, TNRC6A, AGO1, TNRC6B, AGO2, AGO3, AGO4, MOV10, PTEN	REACTOME	c2.cp.reactome.v7.1
REACTOME_COMPETING_ENDOGENOUS_RNAS_CERNAS_REGULATE_PTEN_TRANSLATION	age	down	>53 vs <37	0.00661524	8	1.46043	0.350473	4.16703	3.11467e-05	0.0119292	TNRC6C, TNRC6A, AGO1, TNRC6B, AGO2, AGO3, AGO4, MOV10	REACTOME	c2.cp.reactome.v7.1
REACTOME_CREB_PHOSPHORYLATION	age	down	>53 vs [37-53]	0.00497248	6	1.62428	0.395555	4.10632	4.05547e-05	0.012426	RPS6KA5, RPS6KA1, CREB1, ATF1, MAPKAPK2, RPS6KA3	REACTOME	c2.cp.reactome.v7.1
REACTOME_CARGO_CONCENTRATION_IN_THE_ER	age	down	>53 vs [37-53]	0.0172553	23	1.08587	0.284847	3.81211	0.000138699	0.0303553	LMAN1, CD59, TMED2, CNIH1, SEC23A, GOSR2, AREG, FOLR1, SEC24A, LMAN2L, PREB, SEC24B, MIA2, SEC24D, SAR1B, MIA3, GRIA1, TGFA, LMAN2, TMED10, SEC24C, MCFD2, SERPINA1	REACTOME	c2.cp.reactome.v7.1
REACTOME_TP53_REGULATES_TRANSCRIPTION_OF_GENES_INVOLVED_IN_G1_CELL_CYCLE_ARREST	age	down	>53 vs [37-53]	0.0103783	13	1.26499	0.31751	3.98409	6.82725e-05	0.0174323	E2F1, CCNE1, CDKN1B, ARID3A, CDK2, CDKN1A, E2F8, CCNA1, TP53, CCNA2, ZNF385A, E2F7, CCNE2	REACTOME	c2.cp.reactome.v7.1
REACTOME_TFAP2_AP_2_FAMILY_REGULATES_TRANSCRIPTION_OF_CELL_CYCLE_FACTORS	age	down	>53 vs [37-53]	0.00223305	3	2.15565	0.149377	14.4309	1.0904e-46	1.67049e-43	CDKN1A, MYC, TFAP2A	REACTOME	c2.cp.reactome.v7.1
REACTOME_REGULATION_OF_PTEN_MRNA_TRANSLATION	age	down	>53 vs [37-53]	0.00718319	9	1.55663	0.307829	5.05681	4.34698e-07	0.000221986	TNRC6C, TNRC6A, AGO1, TNRC6B, AGO2, AGO3, AGO4, MOV10, PTEN	REACTOME	c2.cp.reactome.v7.1
REACTOME_COMPETING_ENDOGENOUS_RNAS_CERNAS_REGULATE_PTEN_TRANSLATION	age	down	>53 vs [37-53]	0.00661524	8	1.46043	0.350473	4.16703	3.11467e-05	0.0119292	TNRC6C, TNRC6A, AGO1, TNRC6B, AGO2, AGO3, AGO4, MOV10	REACTOME	c2.cp.reactome.v7.1
REACTOME_ANDROGEN_BIOSYNTHESIS	bmi	up	Obese vs normal	0.00266509	3	-0.663216	0.185022	-3.58452	0.000339474	0.0157598	SRD5A3, SRD5A1, HSD17B12	REACTOME	c2.cp.reactome.v7.1
REACTOME_CLASS_A_1_RHODOPSIN_LIKE_RECEPTORS	bmi	up	Obese vs normal	0.0570689	94	0.569043	0.179618	3.16807	0.00153967	0.0393129	TBXA2R, ADRB1, XK, LPAR2, DRD4, TACR2, EDN1, OPRK1, MLN, BDKRB1, NTSR1, PDYN, CCL22, RLN2, CCL2, CCL1, GNRHR, NMU, CCKBR, CCR6, CCL20, ECE1, CXCR4, PTGFR, OPRL1, C3, CCR7, EDN2, F2RL3, CHRM3, HRH4, C5AR2, SSTR1, APP, AGTR1, ECE2, HTR2C, GNRH1, NPFFR1, GPHA2, EDNRA, CCR5, CXCL16, CXCL5, CXCL1, CCR1, RHO, F2RL2, F2RL1, AVPR1A, CXCL10, PTAFR, CXCL8, GPR183, TACR3, GPR37, S1PR1, FPR2, FPR1, APLN, RXF…	REACTOME	c2.cp.reactome.v7.1
REACTOME_SMALL_INTERFERING_RNA_SIRNA_BIOGENESIS	bmi	up	Obese vs normal	0.0066034	8	-0.576157	0.135603	-4.24886	2.1702e-05	0.00277063	AGO1, DICER1, TSNAX, AGO2, AGO3, AGO4, PRKRA, TSN	REACTOME	c2.cp.reactome.v7.1
REACTOME_DISEASES_ASSOCIATED_WITH_SURFACTANT_METABOLISM	bmi	up	Obese vs normal	0.00186485	2	-0.66274	0.170596	-3.88486	0.000103121	0.00659239	ABCA3, SFTPB	REACTOME	c2.cp.reactome.v7.1
REACTOME_PTK6_EXPRESSION	bmi	up	Obese vs normal	0.00362026	4	-0.565552	0.177728	-3.18212	0.00146697	0.0390287	HIF1A, PTK6, NR3C1, PELP1	REACTOME	c2.cp.reactome.v7.1
REACTOME_RUNX3_REGULATES_CDKN1A_TRANSCRIPTION	bmi	up	Obese vs normal	0.00604624	7	-0.502655	0.158066	-3.18003	0.00147759	0.0390287	RUNX3, TGFB1, CDKN1A, ZFHX3, TP53, SMAD4, SMAD3	REACTOME	c2.cp.reactome.v7.1
REACTOME_REGULATION_OF_PTEN_MRNA_TRANSLATION	bmi	up	Obese vs normal	0.00734606	9	-0.566615	0.132933	-4.2624	2.04301e-05	0.00277063	TNRC6C, TNRC6A, AGO1, TNRC6B, AGO2, AGO3, AGO4, MOV10, PTEN	REACTOME	c2.cp.reactome.v7.1
REACTOME_COMPETING_ENDOGENOUS_RNAS_CERNAS_REGULATE_PTEN_TRANSLATION	bmi	up	Obese vs normal	0.00660501	8	-0.575633	0.140848	-4.08691	4.40947e-05	0.00422207	TNRC6C, TNRC6A, AGO1, TNRC6B, AGO2, AGO3, AGO4, MOV10	REACTOME	c2.cp.reactome.v7.1
REACTOME_RUNX3_REGULATES_IMMUNE_RESPONSE_AND_CELL_MIGRATION	bmi	up	Obese vs normal	0.00191664	2	-0.616894	0.182296	-3.38403	0.000717341	0.0264367	RUNX3, CBFB	REACTOME	c2.cp.reactome.v7.1
REACTOME_LOSS_OF_MECP2_BINDING_ABILITY_TO_THE_NCOR_SMRT_COMPLEX	bmi	up	Obese vs normal	0.00409532	5	-0.687413	0.164723	-4.17314	3.03245e-05	0.00324121	TBL1X, NCOR1, MECP2, TBL1XR1, NCOR2	REACTOME	c2.cp.reactome.v7.1
REACTOME_LOSS_OF_FUNCTION_OF_MECP2_IN_RETT_SYNDROME	bmi	up	Obese vs normal	0.00891492	11	-0.516291	0.13893	-3.7162	0.000203462	0.0111024	PRKACA, TBL1X, HDAC1, NCOR1, CAMK4, MECP2, SIN3A, BDNF, TBL1XR1, NCOR2, CALM1	REACTOME	c2.cp.reactome.v7.1
REACTOME_ANDROGEN_BIOSYNTHESIS	bmi	up	Overweight vs normal	0.00266509	3	-0.663216	0.185022	-3.58452	0.000339474	0.0157598	SRD5A3, SRD5A1, HSD17B12	REACTOME	c2.cp.reactome.v7.1
REACTOME_CLASS_A_1_RHODOPSIN_LIKE_RECEPTORS	bmi	up	Overweight vs normal	0.0570689	94	0.569043	0.179618	3.16807	0.00153967	0.0393129	TBXA2R, ADRB1, XK, LPAR2, DRD4, TACR2, EDN1, OPRK1, MLN, BDKRB1, NTSR1, PDYN, CCL22, RLN2, CCL2, CCL1, GNRHR, NMU, CCKBR, CCR6, CCL20, ECE1, CXCR4, PTGFR, OPRL1, C3, CCR7, EDN2, F2RL3, CHRM3, HRH4, C5AR2, SSTR1, APP, AGTR1, ECE2, HTR2C, GNRH1, NPFFR1, GPHA2, EDNRA, CCR5, CXCL16, CXCL5, CXCL1, CCR1, RHO, F2RL2, F2RL1, AVPR1A, CXCL10, PTAFR, CXCL8, GPR183, TACR3, GPR37, S1PR1, FPR2, FPR1, APLN, RXF…	REACTOME	c2.cp.reactome.v7.1
REACTOME_SMALL_INTERFERING_RNA_SIRNA_BIOGENESIS	bmi	up	Overweight vs normal	0.0066034	8	-0.576157	0.135603	-4.24886	2.1702e-05	0.00277063	AGO1, DICER1, TSNAX, AGO2, AGO3, AGO4, PRKRA, TSN	REACTOME	c2.cp.reactome.v7.1
REACTOME_DISEASES_ASSOCIATED_WITH_SURFACTANT_METABOLISM	bmi	up	Overweight vs normal	0.00186485	2	-0.66274	0.170596	-3.88486	0.000103121	0.00659239	ABCA3, SFTPB	REACTOME	c2.cp.reactome.v7.1
REACTOME_PTK6_EXPRESSION	bmi	up	Overweight vs normal	0.00362026	4	-0.565552	0.177728	-3.18212	0.00146697	0.0390287	HIF1A, PTK6, NR3C1, PELP1	REACTOME	c2.cp.reactome.v7.1
REACTOME_RUNX3_REGULATES_CDKN1A_TRANSCRIPTION	bmi	up	Overweight vs normal	0.00604624	7	-0.502655	0.158066	-3.18003	0.00147759	0.0390287	RUNX3, TGFB1, CDKN1A, ZFHX3, TP53, SMAD4, SMAD3	REACTOME	c2.cp.reactome.v7.1
REACTOME_REGULATION_OF_PTEN_MRNA_TRANSLATION	bmi	up	Overweight vs normal	0.00734606	9	-0.566615	0.132933	-4.2624	2.04301e-05	0.00277063	TNRC6C, TNRC6A, AGO1, TNRC6B, AGO2, AGO3, AGO4, MOV10, PTEN	REACTOME	c2.cp.reactome.v7.1
REACTOME_COMPETING_ENDOGENOUS_RNAS_CERNAS_REGULATE_PTEN_TRANSLATION	bmi	up	Overweight vs normal	0.00660501	8	-0.575633	0.140848	-4.08691	4.40947e-05	0.00422207	TNRC6C, TNRC6A, AGO1, TNRC6B, AGO2, AGO3, AGO4, MOV10	REACTOME	c2.cp.reactome.v7.1
REACTOME_RUNX3_REGULATES_IMMUNE_RESPONSE_AND_CELL_MIGRATION	bmi	up	Overweight vs normal	0.00191664	2	-0.616894	0.182296	-3.38403	0.000717341	0.0264367	RUNX3, CBFB	REACTOME	c2.cp.reactome.v7.1
REACTOME_LOSS_OF_MECP2_BINDING_ABILITY_TO_THE_NCOR_SMRT_COMPLEX	bmi	up	Overweight vs normal	0.00409532	5	-0.687413	0.164723	-4.17314	3.03245e-05	0.00324121	TBL1X, NCOR1, MECP2, TBL1XR1, NCOR2	REACTOME	c2.cp.reactome.v7.1
REACTOME_LOSS_OF_FUNCTION_OF_MECP2_IN_RETT_SYNDROME	bmi	up	Overweight vs normal	0.00891492	11	-0.516291	0.13893	-3.7162	0.000203462	0.0111024	PRKACA, TBL1X, HDAC1, NCOR1, CAMK4, MECP2, SIN3A, BDNF, TBL1XR1, NCOR2, CALM1	REACTOME	c2.cp.reactome.v7.1
REACTOME_ANDROGEN_BIOSYNTHESIS	bmi	up	Underweight vs normal	0.00266509	3	-0.663216	0.185022	-3.58452	0.000339474	0.0157598	SRD5A3, SRD5A1, HSD17B12	REACTOME	c2.cp.reactome.v7.1
REACTOME_CLASS_A_1_RHODOPSIN_LIKE_RECEPTORS	bmi	up	Underweight vs normal	0.0570689	94	0.569043	0.179618	3.16807	0.00153967	0.0393129	TBXA2R, ADRB1, XK, LPAR2, DRD4, TACR2, EDN1, OPRK1, MLN, BDKRB1, NTSR1, PDYN, CCL22, RLN2, CCL2, CCL1, GNRHR, NMU, CCKBR, CCR6, CCL20, ECE1, CXCR4, PTGFR, OPRL1, C3, CCR7, EDN2, F2RL3, CHRM3, HRH4, C5AR2, SSTR1, APP, AGTR1, ECE2, HTR2C, GNRH1, NPFFR1, GPHA2, EDNRA, CCR5, CXCL16, CXCL5, CXCL1, CCR1, RHO, F2RL2, F2RL1, AVPR1A, CXCL10, PTAFR, CXCL8, GPR183, TACR3, GPR37, S1PR1, FPR2, FPR1, APLN, RXF…	REACTOME	c2.cp.reactome.v7.1
REACTOME_SMALL_INTERFERING_RNA_SIRNA_BIOGENESIS	bmi	up	Underweight vs normal	0.0066034	8	-0.576157	0.135603	-4.24886	2.1702e-05	0.00277063	AGO1, DICER1, TSNAX, AGO2, AGO3, AGO4, PRKRA, TSN	REACTOME	c2.cp.reactome.v7.1
REACTOME_DISEASES_ASSOCIATED_WITH_SURFACTANT_METABOLISM	bmi	up	Underweight vs normal	0.00186485	2	-0.66274	0.170596	-3.88486	0.000103121	0.00659239	ABCA3, SFTPB	REACTOME	c2.cp.reactome.v7.1
REACTOME_PTK6_EXPRESSION	bmi	up	Underweight vs normal	0.00362026	4	-0.565552	0.177728	-3.18212	0.00146697	0.0390287	HIF1A, PTK6, NR3C1, PELP1	REACTOME	c2.cp.reactome.v7.1
REACTOME_RUNX3_REGULATES_CDKN1A_TRANSCRIPTION	bmi	up	Underweight vs normal	0.00604624	7	-0.502655	0.158066	-3.18003	0.00147759	0.0390287	RUNX3, TGFB1, CDKN1A, ZFHX3, TP53, SMAD4, SMAD3	REACTOME	c2.cp.reactome.v7.1
REACTOME_REGULATION_OF_PTEN_MRNA_TRANSLATION	bmi	up	Underweight vs normal	0.00734606	9	-0.566615	0.132933	-4.2624	2.04301e-05	0.00277063	TNRC6C, TNRC6A, AGO1, TNRC6B, AGO2, AGO3, AGO4, MOV10, PTEN	REACTOME	c2.cp.reactome.v7.1
REACTOME_COMPETING_ENDOGENOUS_RNAS_CERNAS_REGULATE_PTEN_TRANSLATION	bmi	up	Underweight vs normal	0.00660501	8	-0.575633	0.140848	-4.08691	4.40947e-05	0.00422207	TNRC6C, TNRC6A, AGO1, TNRC6B, AGO2, AGO3, AGO4, MOV10	REACTOME	c2.cp.reactome.v7.1
REACTOME_RUNX3_REGULATES_IMMUNE_RESPONSE_AND_CELL_MIGRATION	bmi	up	Underweight vs normal	0.00191664	2	-0.616894	0.182296	-3.38403	0.000717341	0.0264367	RUNX3, CBFB	REACTOME	c2.cp.reactome.v7.1
REACTOME_LOSS_OF_MECP2_BINDING_ABILITY_TO_THE_NCOR_SMRT_COMPLEX	bmi	up	Underweight vs normal	0.00409532	5	-0.687413	0.164723	-4.17314	3.03245e-05	0.00324121	TBL1X, NCOR1, MECP2, TBL1XR1, NCOR2	REACTOME	c2.cp.reactome.v7.1
REACTOME_LOSS_OF_FUNCTION_OF_MECP2_IN_RETT_SYNDROME	bmi	up	Underweight vs normal	0.00891492	11	-0.516291	0.13893	-3.7162	0.000203462	0.0111024	PRKACA, TBL1X, HDAC1, NCOR1, CAMK4, MECP2, SIN3A, BDNF, TBL1XR1, NCOR2, CALM1	REACTOME	c2.cp.reactome.v7.1
REACTOME_PROLONGED_ERK_ACTIVATION_EVENTS	phys_act	up	Moderately active vs active	0.00763949	10	-2.03776	0.370147	-5.50526	3.78718e-08	5.80195e-05	CRKL, MAPK1, RAPGEF1, MAP2K2, KIDINS220, BRAF, FRS2, YWHAB, CRK, MAP2K1	REACTOME	c2.cp.reactome.v7.1
REACTOME_SIGNALLING_TO_ERKS	phys_act	up	Moderately active vs active	0.0168807	23	-1.54399	0.301085	-5.12807	2.98795e-07	0.000228877	CRKL, MAPK1, RAPGEF1, MAPK14, MAPKAPK3, SOS1, MAP2K2, KRAS, KIDINS220, RALB, SHC3, MAPK13, BRAF, SHC1, MAPKAPK2, FRS2, YWHAB, CRK, MAP2K1, HRAS, GRB2, MAPK11, NRAS	REACTOME	c2.cp.reactome.v7.1
REACTOME_BASIGIN_INTERACTIONS	phys_act	up	Moderately active vs active	0.0125792	16	-1.37297	0.389217	-3.52751	0.000421566	0.0314125	ITGA3, ATP1B3, SLC7A6, SLC7A5, MAG, CAV1, ATP1B1, ITGB1, SLC7A11, SLC16A1, SLC7A7, SLC3A2, BSG, PPIA, SPN, L1CAM	REACTOME	c2.cp.reactome.v7.1
REACTOME_DOWNSTREAM_SIGNAL_TRANSDUCTION	phys_act	up	Moderately active vs active	0.0144343	19	-1.48314	0.338206	-4.3853	1.17136e-05	0.00199391	PIK3CB, CRKL, PDGFB, RAPGEF1, SOS1, PIK3CA, PLCG1, STAT5A, KRAS, PDGFRA, PIK3R1, RASA1, CRK, STAT3, STAT5B, HRAS, GRB2, PTPN11, NRAS	REACTOME	c2.cp.reactome.v7.1
REACTOME_REGULATION_OF_SIGNALING_BY_CBL	phys_act	up	Moderately active vs active	0.0132413	17	-1.38281	0.377753	-3.66062	0.000253044	0.0258442	FYN, PIK3CB, CRKL, RAPGEF1, CBL, PIK3R3, PIK3CA, RPS27A, PIK3R1, UBC, CRK, UBB, PIK3CD, YES1, GRB2, UBA52, LYN	REACTOME	c2.cp.reactome.v7.1
REACTOME_SIGNAL_ATTENUATION	phys_act	up	Moderately active vs active	0.00507291	6	-1.86546	0.496054	-3.76059	0.000170584	0.0186668	MAPK1, SOS1, SHC1, IRS1, GRB2, IRS2	REACTOME	c2.cp.reactome.v7.1
REACTOME_ACTIVATION_OF_BH3_ONLY_PROTEINS	phys_act	up	Moderately active vs active	0.0192654	26	-1.21685	0.337552	-3.60493	0.000313913	0.0300572	BID, TP63, TP73, DYNLL1, E2F1, BMF, AKT2, BBC3, MAPK8, YWHAE, TFDP2, AKT3, YWHAH, YWHAQ, TP53, PMAIP1, AKT1, TP53BP2, BCL2L11, YWHAZ, YWHAB, BCL2, SFN, TFDP1, PPP3R1, DYNLL2	REACTOME	c2.cp.reactome.v7.1
REACTOME_INTRINSIC_PATHWAY_FOR_APOPTOSIS	phys_act	up	Moderately active vs active	0.0309528	45	-1.00981	0.295926	-3.41238	0.000646805	0.0430828	BID, BAK1, CASP8, TP63, TP73, BAX, DYNLL1, MAPK1, E2F1, XIAP, BMF, AKT2, BBC3, CARD8, MAPK8, SEPTIN4, YWHAE, TFDP2, AKT3, APAF1, YWHAH, CASP9, YWHAQ, UACA, TP53, PMAIP1, AKT1, TP53BP2, CDKN2A, APIP, BCL2L11, CASP3, YWHAZ, CASP7, YWHAB, STAT3, AVEN, BCL2L1, BCL2, CYCS, SFN, DIABLO, TFDP1, PPP3R1, DYNLL2	REACTOME	c2.cp.reactome.v7.1
REACTOME_ACTIVATION_OF_BAD_AND_TRANSLOCATION_TO_MITOCHONDRIA	phys_act	up	Moderately active vs active	0.00935404	12	-1.79281	0.360866	-4.96808	6.886e-07	0.000263734	BID, AKT2, YWHAE, AKT3, YWHAH, YWHAQ, AKT1, YWHAZ, YWHAB, BCL2, SFN, PPP3R1	REACTOME	c2.cp.reactome.v7.1
REACTOME_PRE_NOTCH_PROCESSING_IN_THE_ENDOPLASMIC_RETICULUM	phys_act	up	Moderately active vs active	0.00338953	4	-2.12244	0.5326	-3.98505	6.79958e-05	0.0086808	POFUT1, NOTCH2, NOTCH1, POGLUT1	REACTOME	c2.cp.reactome.v7.1
REACTOME_VITAMIN_C_ASCORBATE_METABOLISM	phys_act	up	Moderately active vs active	0.00513157	6	-1.79224	0.502766	-3.56476	0.000366067	0.0314125	SLC2A3, GSTO2, CYB5R3, SLC2A1, CYB5A, SLC23A1	REACTOME	c2.cp.reactome.v7.1
REACTOME_METABOLISM_OF_WATER_SOLUBLE_VITAMINS_AND_COFACTORS	phys_act	up	Moderately active vs active	0.0454433	71	-0.899752	0.255724	-3.51844	0.000436221	0.0314125	NADK, SLC2A3, GSTO2, MTHFD2, COASY, PTGS2, ACACB, CYB5R3, MTHFD1, SLC52A3, ABCC1, NAMPT, PNPO, VNN2, NUDT12, PCCB, MTR, SLC2A1, SLC19A2, PANK3, MTHFD1L, PDZD11, SLC25A16, PTGIS, MOCS3, MTRR, SLC25A19, PANK2, PPCS, MCCC2, MMACHC, RFK, NT5E, SLC19A3, FPGS, SLC5A6, PARP9, PARP16, MMAB, NAPRT, AASDHPPT, PANK1, NMNAT2, HLCS, PDXK, FLAD1, CTRC, MOCS2, SLC25A32, CYB5A, NNMT, CD320, MMADHC, FASN, BTD, SL…	REACTOME	c2.cp.reactome.v7.1
REACTOME_CREB1_PHOSPHORYLATION_THROUGH_THE_ACTIVATION_OF_CAMKII_CAMKK_CAMKIV_CASCASDE	phys_act	up	Moderately active vs active	0.00514613	6	-1.77291	0.505171	-3.50953	0.000451094	0.0314125	CAMKK2, CREB1, CAMK2G, CAMK4, KPNA2, CALM1	REACTOME	c2.cp.reactome.v7.1
REACTOME_INTERLEUKIN_3_INTERLEUKIN_5_AND_GM_CSF_SIGNALING	phys_act	up	Moderately active vs active	0.0215945	30	-1.32386	0.297131	-4.45547	8.4716e-06	0.00190782	FYN, GAB2, PIK3CB, PRKACA, JAK2, CRKL, RAPGEF1, CBL, PTPN6, SOS1, PIK3R3, PIK3CA, STAT5A, IL2RA, RPS27A, PIK3R1, UBC, SHC1, JAK1, YWHAZ, INPPL1, CRK, UBB, PIK3CD, STAT5B, YES1, GRB2, PTPN11, UBA52, LYN	REACTOME	c2.cp.reactome.v7.1
REACTOME_TP53_REGULATES_METABOLIC_GENES	phys_act	up	Moderately active vs active	0.0397426	61	-1.09596	0.242477	-4.51988	6.26635e-06	0.00190782	RRAGD, TP63, TIGAR, TNRC6C, SESN1, TNRC6A, AGO1, TNRC6B, GSR, GPI, AKT2, RHEB, YWHAE, LAMTOR3, COX6A1, COX7A2L, RRAGC, AKT3, AGO2, AGO3, COX6B1, PRDX5, COX7C, YWHAH, SESN2, COX4I1, COX7B, PRKAB2, PRKAA1, SCO1, LAMTOR5, YWHAQ, AGO4, TACO1, TP53, AKT1, SESN3, LAMTOR1, MOV10, G6PD, PRKAA2, COX18, YWHAZ, TSC1, YWHAB, PRDX2, MLST8, DDIT4, PTEN, CYCS, SFN, COX8A, COX14, COX5A, PRKAG1, TXNRD1, MT-CO2, M…	REACTOME	c2.cp.reactome.v7.1
REACTOME_CHK1_CHK2_CDS1_MEDIATED_INACTIVATION_OF_CYCLIN_B_CDK1_COMPLEX	phys_act	up	Moderately active vs active	0.00935404	12	-1.79281	0.360866	-4.96808	6.886e-07	0.000263734	YWHAE, YWHAH, CCNB1, YWHAQ, CHEK1, CDC25C, YWHAZ, WEE1, YWHAB, CDK1, SFN, CHEK2	REACTOME	c2.cp.reactome.v7.1
REACTOME_CARGO_RECOGNITION_FOR_CLATHRIN_MEDIATED_ENDOCYTOSIS	phys_act	up	Moderately active vs active	0.0427406	66	-0.924939	0.262441	-3.52436	0.0004266	0.0314125	M6PR, DVL2, AP2B1, CD4, AP2S1, VAMP3, EPN1, SYT1, TFRC, PICALM, NECAP1, GRK3, AREG, CBL, COPS7A, HBEGF, WNT5A, AAK1, VAMP8, CLTA, EREG, EPS15L1, LDLR, UBQLN1, REPS1, STAM, TOR1B, SLC2A8, ARRB1, SCARB2, EGF, STON2, COPS3, CLTC, ARRB2, SH3GL1, SYT2, RPS27A, COPS7B, AGTR1, EGFR, UBC, TGOLN2, DAB2, FCHO2, NECAP2, LDLRAP1, CD3G, AP2M1, TGFA, COPS2, CD3D, COPS6, IL7R, GPS1, UBB, GRK2, FZD4, BTC, GRB2, …	REACTOME	c2.cp.reactome.v7.1
REACTOME_MET_ACTIVATES_RAP1_AND_RAC1	phys_act	up	Moderately active vs active	0.00800314	10	-1.78502	0.401188	-4.44933	8.71719e-06	0.00190782	HGF, CRKL, MET, RAPGEF1, GAB1, DOCK7, RAP1B, RAC1, CRK, GRB2	REACTOME	c2.cp.reactome.v7.1
REACTOME_MET_PROMOTES_CELL_MOTILITY	phys_act	up	Moderately active vs active	0.0234823	33	-1.2811	0.291537	-4.39428	1.12407e-05	0.00199391	ITGA3, HGF, LAMC3, LAMC2, COL5A3, LAMB1, CRKL, LAMA1, MET, RAPGEF1, COL1A1, GAB1, LAMA4, FN1, DOCK7, RAP1B, COL5A1, LAMA5, TNS4, LAMC1, TNS3, RAC1, ITGB1, ITGA2, COL1A2, CRK, COL3A1, PTK2, GRB2, LAMA2, COL27A1, LAMB3, COL5A2	REACTOME	c2.cp.reactome.v7.1
REACTOME_REGULATION_OF_RUNX1_EXPRESSION_AND_ACTIVITY	phys_act	up	Moderately active vs active	0.0125792	16	-1.37297	0.389217	-3.52751	0.000421566	0.0314125	CBFB, TNRC6C, TNRC6A, AGO1, TNRC6B, CDK6, CCND1, CCND3, CCND2, AGO2, AGO3, AGO4, PML, MOV10, RUNX1, PTPN11	REACTOME	c2.cp.reactome.v7.1
REACTOME_SIGNALING_BY_ERYTHROPOIETIN	phys_act	up	Moderately active vs active	0.0165197	22	-1.37633	0.334091	-4.11963	3.82862e-05	0.00586544	PIK3CB, JAK2, CRKL, RAPGEF1, GAB1, SOS1, PIK3CA, PLCG1, STAT5A, EPO, KRAS, PIK3R1, SHC1, PIK3CD, STAT5B, HRAS, GRB2, IRS2, EPOR, PLCG2, NRAS, LYN	REACTOME	c2.cp.reactome.v7.1
REACTOME_ERYTHROPOIETIN_ACTIVATES_RAS	phys_act	up	Moderately active vs active	0.0103135	13	-1.58032	0.387505	-4.07819	4.57781e-05	0.00637564	JAK2, CRKL, RAPGEF1, SOS1, EPO, KRAS, SHC1, HRAS, GRB2, IRS2, EPOR, NRAS, LYN	REACTOME	c2.cp.reactome.v7.1
REACTOME_STAT5_ACTIVATION	phys_act	up	Moderately active vs active	0.00426912	5	-1.94384	0.515118	-3.77358	0.000161949	0.0186668	GAB2, STAT5A, STAT5B, GRB2, PTPN11	REACTOME	c2.cp.reactome.v7.1
REACTOME_POU5F1_OCT4_SOX2_NANOG_ACTIVATE_GENES_RELATED_TO_PROLIFERATION	phys_act	down	Moderately active vs active	0.00473004	6	0.802278	0.188249	4.26178	2.04866e-05	0.0139086	SALL4, SALL1, FGF2, NR6A1, STAT3, SOX2	REACTOME	c2.cp.reactome.v7.1
REACTOME_PTK6_REGULATES_CELL_CYCLE	phys_act	down	Moderately active vs active	0.00506413	6	0.667351	0.179867	3.71025	0.000208299	0.0338343	PTK6, CCNE1, CCND1, CDKN1B, CDK2, CDK4	REACTOME	c2.cp.reactome.v7.1
REACTOME_TFAP2A_ACTS_AS_A_TRANSCRIPTIONAL_REPRESSOR_DURING_RETINOIC_ACID_INDUCED_CELL_DIFFERENTIATION	phys_act	down	Moderately active vs active	0.00325933	4	0.840077	0.191271	4.39207	1.13559e-05	0.0139086	MYBL2, TFAP2A, HSPD1, NPM1	REACTOME	c2.cp.reactome.v7.1
REACTOME_REGULATION_OF_RUNX1_EXPRESSION_AND_ACTIVITY	phys_act	down	Moderately active vs active	0.0123596	16	0.541424	0.131038	4.13182	3.6315e-05	0.0139086	CBFB, TNRC6C, TNRC6A, AGO1, TNRC6B, CDK6, CCND1, CCND3, CCND2, AGO2, AGO3, AGO4, PML, MOV10, RUNX1, PTPN11	REACTOME	c2.cp.reactome.v7.1
REACTOME_PROLONGED_ERK_ACTIVATION_EVENTS	phys_act	up	Moderately inactive vs active	0.00763949	10	-2.03776	0.370147	-5.50526	3.78718e-08	5.80195e-05	CRKL, MAPK1, RAPGEF1, MAP2K2, KIDINS220, BRAF, FRS2, YWHAB, CRK, MAP2K1	REACTOME	c2.cp.reactome.v7.1
REACTOME_SIGNALLING_TO_ERKS	phys_act	up	Moderately inactive vs active	0.0168807	23	-1.54399	0.301085	-5.12807	2.98795e-07	0.000228877	CRKL, MAPK1, RAPGEF1, MAPK14, MAPKAPK3, SOS1, MAP2K2, KRAS, KIDINS220, RALB, SHC3, MAPK13, BRAF, SHC1, MAPKAPK2, FRS2, YWHAB, CRK, MAP2K1, HRAS, GRB2, MAPK11, NRAS	REACTOME	c2.cp.reactome.v7.1
REACTOME_BASIGIN_INTERACTIONS	phys_act	up	Moderately inactive vs active	0.0125792	16	-1.37297	0.389217	-3.52751	0.000421566	0.0314125	ITGA3, ATP1B3, SLC7A6, SLC7A5, MAG, CAV1, ATP1B1, ITGB1, SLC7A11, SLC16A1, SLC7A7, SLC3A2, BSG, PPIA, SPN, L1CAM	REACTOME	c2.cp.reactome.v7.1
REACTOME_DOWNSTREAM_SIGNAL_TRANSDUCTION	phys_act	up	Moderately inactive vs active	0.0144343	19	-1.48314	0.338206	-4.3853	1.17136e-05	0.00199391	PIK3CB, CRKL, PDGFB, RAPGEF1, SOS1, PIK3CA, PLCG1, STAT5A, KRAS, PDGFRA, PIK3R1, RASA1, CRK, STAT3, STAT5B, HRAS, GRB2, PTPN11, NRAS	REACTOME	c2.cp.reactome.v7.1
REACTOME_REGULATION_OF_SIGNALING_BY_CBL	phys_act	up	Moderately inactive vs active	0.0132413	17	-1.38281	0.377753	-3.66062	0.000253044	0.0258442	FYN, PIK3CB, CRKL, RAPGEF1, CBL, PIK3R3, PIK3CA, RPS27A, PIK3R1, UBC, CRK, UBB, PIK3CD, YES1, GRB2, UBA52, LYN	REACTOME	c2.cp.reactome.v7.1
REACTOME_SIGNAL_ATTENUATION	phys_act	up	Moderately inactive vs active	0.00507291	6	-1.86546	0.496054	-3.76059	0.000170584	0.0186668	MAPK1, SOS1, SHC1, IRS1, GRB2, IRS2	REACTOME	c2.cp.reactome.v7.1
REACTOME_ACTIVATION_OF_BH3_ONLY_PROTEINS	phys_act	up	Moderately inactive vs active	0.0192654	26	-1.21685	0.337552	-3.60493	0.000313913	0.0300572	BID, TP63, TP73, DYNLL1, E2F1, BMF, AKT2, BBC3, MAPK8, YWHAE, TFDP2, AKT3, YWHAH, YWHAQ, TP53, PMAIP1, AKT1, TP53BP2, BCL2L11, YWHAZ, YWHAB, BCL2, SFN, TFDP1, PPP3R1, DYNLL2	REACTOME	c2.cp.reactome.v7.1
REACTOME_INTRINSIC_PATHWAY_FOR_APOPTOSIS	phys_act	up	Moderately inactive vs active	0.0309528	45	-1.00981	0.295926	-3.41238	0.000646805	0.0430828	BID, BAK1, CASP8, TP63, TP73, BAX, DYNLL1, MAPK1, E2F1, XIAP, BMF, AKT2, BBC3, CARD8, MAPK8, SEPTIN4, YWHAE, TFDP2, AKT3, APAF1, YWHAH, CASP9, YWHAQ, UACA, TP53, PMAIP1, AKT1, TP53BP2, CDKN2A, APIP, BCL2L11, CASP3, YWHAZ, CASP7, YWHAB, STAT3, AVEN, BCL2L1, BCL2, CYCS, SFN, DIABLO, TFDP1, PPP3R1, DYNLL2	REACTOME	c2.cp.reactome.v7.1
REACTOME_ACTIVATION_OF_BAD_AND_TRANSLOCATION_TO_MITOCHONDRIA	phys_act	up	Moderately inactive vs active	0.00935404	12	-1.79281	0.360866	-4.96808	6.886e-07	0.000263734	BID, AKT2, YWHAE, AKT3, YWHAH, YWHAQ, AKT1, YWHAZ, YWHAB, BCL2, SFN, PPP3R1	REACTOME	c2.cp.reactome.v7.1
REACTOME_PRE_NOTCH_PROCESSING_IN_THE_ENDOPLASMIC_RETICULUM	phys_act	up	Moderately inactive vs active	0.00338953	4	-2.12244	0.5326	-3.98505	6.79958e-05	0.0086808	POFUT1, NOTCH2, NOTCH1, POGLUT1	REACTOME	c2.cp.reactome.v7.1
REACTOME_VITAMIN_C_ASCORBATE_METABOLISM	phys_act	up	Moderately inactive vs active	0.00513157	6	-1.79224	0.502766	-3.56476	0.000366067	0.0314125	SLC2A3, GSTO2, CYB5R3, SLC2A1, CYB5A, SLC23A1	REACTOME	c2.cp.reactome.v7.1
REACTOME_METABOLISM_OF_WATER_SOLUBLE_VITAMINS_AND_COFACTORS	phys_act	up	Moderately inactive vs active	0.0454433	71	-0.899752	0.255724	-3.51844	0.000436221	0.0314125	NADK, SLC2A3, GSTO2, MTHFD2, COASY, PTGS2, ACACB, CYB5R3, MTHFD1, SLC52A3, ABCC1, NAMPT, PNPO, VNN2, NUDT12, PCCB, MTR, SLC2A1, SLC19A2, PANK3, MTHFD1L, PDZD11, SLC25A16, PTGIS, MOCS3, MTRR, SLC25A19, PANK2, PPCS, MCCC2, MMACHC, RFK, NT5E, SLC19A3, FPGS, SLC5A6, PARP9, PARP16, MMAB, NAPRT, AASDHPPT, PANK1, NMNAT2, HLCS, PDXK, FLAD1, CTRC, MOCS2, SLC25A32, CYB5A, NNMT, CD320, MMADHC, FASN, BTD, SL…	REACTOME	c2.cp.reactome.v7.1
REACTOME_CREB1_PHOSPHORYLATION_THROUGH_THE_ACTIVATION_OF_CAMKII_CAMKK_CAMKIV_CASCASDE	phys_act	up	Moderately inactive vs active	0.00514613	6	-1.77291	0.505171	-3.50953	0.000451094	0.0314125	CAMKK2, CREB1, CAMK2G, CAMK4, KPNA2, CALM1	REACTOME	c2.cp.reactome.v7.1
REACTOME_INTERLEUKIN_3_INTERLEUKIN_5_AND_GM_CSF_SIGNALING	phys_act	up	Moderately inactive vs active	0.0215945	30	-1.32386	0.297131	-4.45547	8.4716e-06	0.00190782	FYN, GAB2, PIK3CB, PRKACA, JAK2, CRKL, RAPGEF1, CBL, PTPN6, SOS1, PIK3R3, PIK3CA, STAT5A, IL2RA, RPS27A, PIK3R1, UBC, SHC1, JAK1, YWHAZ, INPPL1, CRK, UBB, PIK3CD, STAT5B, YES1, GRB2, PTPN11, UBA52, LYN	REACTOME	c2.cp.reactome.v7.1
REACTOME_TP53_REGULATES_METABOLIC_GENES	phys_act	up	Moderately inactive vs active	0.0397426	61	-1.09596	0.242477	-4.51988	6.26635e-06	0.00190782	RRAGD, TP63, TIGAR, TNRC6C, SESN1, TNRC6A, AGO1, TNRC6B, GSR, GPI, AKT2, RHEB, YWHAE, LAMTOR3, COX6A1, COX7A2L, RRAGC, AKT3, AGO2, AGO3, COX6B1, PRDX5, COX7C, YWHAH, SESN2, COX4I1, COX7B, PRKAB2, PRKAA1, SCO1, LAMTOR5, YWHAQ, AGO4, TACO1, TP53, AKT1, SESN3, LAMTOR1, MOV10, G6PD, PRKAA2, COX18, YWHAZ, TSC1, YWHAB, PRDX2, MLST8, DDIT4, PTEN, CYCS, SFN, COX8A, COX14, COX5A, PRKAG1, TXNRD1, MT-CO2, M…	REACTOME	c2.cp.reactome.v7.1
REACTOME_CHK1_CHK2_CDS1_MEDIATED_INACTIVATION_OF_CYCLIN_B_CDK1_COMPLEX	phys_act	up	Moderately inactive vs active	0.00935404	12	-1.79281	0.360866	-4.96808	6.886e-07	0.000263734	YWHAE, YWHAH, CCNB1, YWHAQ, CHEK1, CDC25C, YWHAZ, WEE1, YWHAB, CDK1, SFN, CHEK2	REACTOME	c2.cp.reactome.v7.1
REACTOME_CARGO_RECOGNITION_FOR_CLATHRIN_MEDIATED_ENDOCYTOSIS	phys_act	up	Moderately inactive vs active	0.0427406	66	-0.924939	0.262441	-3.52436	0.0004266	0.0314125	M6PR, DVL2, AP2B1, CD4, AP2S1, VAMP3, EPN1, SYT1, TFRC, PICALM, NECAP1, GRK3, AREG, CBL, COPS7A, HBEGF, WNT5A, AAK1, VAMP8, CLTA, EREG, EPS15L1, LDLR, UBQLN1, REPS1, STAM, TOR1B, SLC2A8, ARRB1, SCARB2, EGF, STON2, COPS3, CLTC, ARRB2, SH3GL1, SYT2, RPS27A, COPS7B, AGTR1, EGFR, UBC, TGOLN2, DAB2, FCHO2, NECAP2, LDLRAP1, CD3G, AP2M1, TGFA, COPS2, CD3D, COPS6, IL7R, GPS1, UBB, GRK2, FZD4, BTC, GRB2, …	REACTOME	c2.cp.reactome.v7.1
REACTOME_MET_ACTIVATES_RAP1_AND_RAC1	phys_act	up	Moderately inactive vs active	0.00800314	10	-1.78502	0.401188	-4.44933	8.71719e-06	0.00190782	HGF, CRKL, MET, RAPGEF1, GAB1, DOCK7, RAP1B, RAC1, CRK, GRB2	REACTOME	c2.cp.reactome.v7.1
REACTOME_MET_PROMOTES_CELL_MOTILITY	phys_act	up	Moderately inactive vs active	0.0234823	33	-1.2811	0.291537	-4.39428	1.12407e-05	0.00199391	ITGA3, HGF, LAMC3, LAMC2, COL5A3, LAMB1, CRKL, LAMA1, MET, RAPGEF1, COL1A1, GAB1, LAMA4, FN1, DOCK7, RAP1B, COL5A1, LAMA5, TNS4, LAMC1, TNS3, RAC1, ITGB1, ITGA2, COL1A2, CRK, COL3A1, PTK2, GRB2, LAMA2, COL27A1, LAMB3, COL5A2	REACTOME	c2.cp.reactome.v7.1
REACTOME_REGULATION_OF_RUNX1_EXPRESSION_AND_ACTIVITY	phys_act	up	Moderately inactive vs active	0.0125792	16	-1.37297	0.389217	-3.52751	0.000421566	0.0314125	CBFB, TNRC6C, TNRC6A, AGO1, TNRC6B, CDK6, CCND1, CCND3, CCND2, AGO2, AGO3, AGO4, PML, MOV10, RUNX1, PTPN11	REACTOME	c2.cp.reactome.v7.1
REACTOME_SIGNALING_BY_ERYTHROPOIETIN	phys_act	up	Moderately inactive vs active	0.0165197	22	-1.37633	0.334091	-4.11963	3.82862e-05	0.00586544	PIK3CB, JAK2, CRKL, RAPGEF1, GAB1, SOS1, PIK3CA, PLCG1, STAT5A, EPO, KRAS, PIK3R1, SHC1, PIK3CD, STAT5B, HRAS, GRB2, IRS2, EPOR, PLCG2, NRAS, LYN	REACTOME	c2.cp.reactome.v7.1
REACTOME_ERYTHROPOIETIN_ACTIVATES_RAS	phys_act	up	Moderately inactive vs active	0.0103135	13	-1.58032	0.387505	-4.07819	4.57781e-05	0.00637564	JAK2, CRKL, RAPGEF1, SOS1, EPO, KRAS, SHC1, HRAS, GRB2, IRS2, EPOR, NRAS, LYN	REACTOME	c2.cp.reactome.v7.1
REACTOME_STAT5_ACTIVATION	phys_act	up	Moderately inactive vs active	0.00426912	5	-1.94384	0.515118	-3.77358	0.000161949	0.0186668	GAB2, STAT5A, STAT5B, GRB2, PTPN11	REACTOME	c2.cp.reactome.v7.1
REACTOME_POU5F1_OCT4_SOX2_NANOG_ACTIVATE_GENES_RELATED_TO_PROLIFERATION	phys_act	down	Moderately inactive vs active	0.00473004	6	0.802278	0.188249	4.26178	2.04866e-05	0.0139086	SALL4, SALL1, FGF2, NR6A1, STAT3, SOX2	REACTOME	c2.cp.reactome.v7.1
REACTOME_PTK6_REGULATES_CELL_CYCLE	phys_act	down	Moderately inactive vs active	0.00506413	6	0.667351	0.179867	3.71025	0.000208299	0.0338343	PTK6, CCNE1, CCND1, CDKN1B, CDK2, CDK4	REACTOME	c2.cp.reactome.v7.1
REACTOME_TFAP2A_ACTS_AS_A_TRANSCRIPTIONAL_REPRESSOR_DURING_RETINOIC_ACID_INDUCED_CELL_DIFFERENTIATION	phys_act	down	Moderately inactive vs active	0.00325933	4	0.840077	0.191271	4.39207	1.13559e-05	0.0139086	MYBL2, TFAP2A, HSPD1, NPM1	REACTOME	c2.cp.reactome.v7.1
REACTOME_REGULATION_OF_RUNX1_EXPRESSION_AND_ACTIVITY	phys_act	down	Moderately inactive vs active	0.0123596	16	0.541424	0.131038	4.13182	3.6315e-05	0.0139086	CBFB, TNRC6C, TNRC6A, AGO1, TNRC6B, CDK6, CCND1, CCND3, CCND2, AGO2, AGO3, AGO4, PML, MOV10, RUNX1, PTPN11	REACTOME	c2.cp.reactome.v7.1
REACTOME_PROLONGED_ERK_ACTIVATION_EVENTS	phys_act	up	Inactive vs active	0.00763949	10	-2.03776	0.370147	-5.50526	3.78718e-08	5.80195e-05	CRKL, MAPK1, RAPGEF1, MAP2K2, KIDINS220, BRAF, FRS2, YWHAB, CRK, MAP2K1	REACTOME	c2.cp.reactome.v7.1
REACTOME_SIGNALLING_TO_ERKS	phys_act	up	Inactive vs active	0.0168807	23	-1.54399	0.301085	-5.12807	2.98795e-07	0.000228877	CRKL, MAPK1, RAPGEF1, MAPK14, MAPKAPK3, SOS1, MAP2K2, KRAS, KIDINS220, RALB, SHC3, MAPK13, BRAF, SHC1, MAPKAPK2, FRS2, YWHAB, CRK, MAP2K1, HRAS, GRB2, MAPK11, NRAS	REACTOME	c2.cp.reactome.v7.1
REACTOME_BASIGIN_INTERACTIONS	phys_act	up	Inactive vs active	0.0125792	16	-1.37297	0.389217	-3.52751	0.000421566	0.0314125	ITGA3, ATP1B3, SLC7A6, SLC7A5, MAG, CAV1, ATP1B1, ITGB1, SLC7A11, SLC16A1, SLC7A7, SLC3A2, BSG, PPIA, SPN, L1CAM	REACTOME	c2.cp.reactome.v7.1
REACTOME_DOWNSTREAM_SIGNAL_TRANSDUCTION	phys_act	up	Inactive vs active	0.0144343	19	-1.48314	0.338206	-4.3853	1.17136e-05	0.00199391	PIK3CB, CRKL, PDGFB, RAPGEF1, SOS1, PIK3CA, PLCG1, STAT5A, KRAS, PDGFRA, PIK3R1, RASA1, CRK, STAT3, STAT5B, HRAS, GRB2, PTPN11, NRAS	REACTOME	c2.cp.reactome.v7.1
REACTOME_REGULATION_OF_SIGNALING_BY_CBL	phys_act	up	Inactive vs active	0.0132413	17	-1.38281	0.377753	-3.66062	0.000253044	0.0258442	FYN, PIK3CB, CRKL, RAPGEF1, CBL, PIK3R3, PIK3CA, RPS27A, PIK3R1, UBC, CRK, UBB, PIK3CD, YES1, GRB2, UBA52, LYN	REACTOME	c2.cp.reactome.v7.1
REACTOME_SIGNAL_ATTENUATION	phys_act	up	Inactive vs active	0.00507291	6	-1.86546	0.496054	-3.76059	0.000170584	0.0186668	MAPK1, SOS1, SHC1, IRS1, GRB2, IRS2	REACTOME	c2.cp.reactome.v7.1
REACTOME_ACTIVATION_OF_BH3_ONLY_PROTEINS	phys_act	up	Inactive vs active	0.0192654	26	-1.21685	0.337552	-3.60493	0.000313913	0.0300572	BID, TP63, TP73, DYNLL1, E2F1, BMF, AKT2, BBC3, MAPK8, YWHAE, TFDP2, AKT3, YWHAH, YWHAQ, TP53, PMAIP1, AKT1, TP53BP2, BCL2L11, YWHAZ, YWHAB, BCL2, SFN, TFDP1, PPP3R1, DYNLL2	REACTOME	c2.cp.reactome.v7.1
REACTOME_INTRINSIC_PATHWAY_FOR_APOPTOSIS	phys_act	up	Inactive vs active	0.0309528	45	-1.00981	0.295926	-3.41238	0.000646805	0.0430828	BID, BAK1, CASP8, TP63, TP73, BAX, DYNLL1, MAPK1, E2F1, XIAP, BMF, AKT2, BBC3, CARD8, MAPK8, SEPTIN4, YWHAE, TFDP2, AKT3, APAF1, YWHAH, CASP9, YWHAQ, UACA, TP53, PMAIP1, AKT1, TP53BP2, CDKN2A, APIP, BCL2L11, CASP3, YWHAZ, CASP7, YWHAB, STAT3, AVEN, BCL2L1, BCL2, CYCS, SFN, DIABLO, TFDP1, PPP3R1, DYNLL2	REACTOME	c2.cp.reactome.v7.1
REACTOME_ACTIVATION_OF_BAD_AND_TRANSLOCATION_TO_MITOCHONDRIA	phys_act	up	Inactive vs active	0.00935404	12	-1.79281	0.360866	-4.96808	6.886e-07	0.000263734	BID, AKT2, YWHAE, AKT3, YWHAH, YWHAQ, AKT1, YWHAZ, YWHAB, BCL2, SFN, PPP3R1	REACTOME	c2.cp.reactome.v7.1
REACTOME_PRE_NOTCH_PROCESSING_IN_THE_ENDOPLASMIC_RETICULUM	phys_act	up	Inactive vs active	0.00338953	4	-2.12244	0.5326	-3.98505	6.79958e-05	0.0086808	POFUT1, NOTCH2, NOTCH1, POGLUT1	REACTOME	c2.cp.reactome.v7.1
REACTOME_VITAMIN_C_ASCORBATE_METABOLISM	phys_act	up	Inactive vs active	0.00513157	6	-1.79224	0.502766	-3.56476	0.000366067	0.0314125	SLC2A3, GSTO2, CYB5R3, SLC2A1, CYB5A, SLC23A1	REACTOME	c2.cp.reactome.v7.1
REACTOME_METABOLISM_OF_WATER_SOLUBLE_VITAMINS_AND_COFACTORS	phys_act	up	Inactive vs active	0.0454433	71	-0.899752	0.255724	-3.51844	0.000436221	0.0314125	NADK, SLC2A3, GSTO2, MTHFD2, COASY, PTGS2, ACACB, CYB5R3, MTHFD1, SLC52A3, ABCC1, NAMPT, PNPO, VNN2, NUDT12, PCCB, MTR, SLC2A1, SLC19A2, PANK3, MTHFD1L, PDZD11, SLC25A16, PTGIS, MOCS3, MTRR, SLC25A19, PANK2, PPCS, MCCC2, MMACHC, RFK, NT5E, SLC19A3, FPGS, SLC5A6, PARP9, PARP16, MMAB, NAPRT, AASDHPPT, PANK1, NMNAT2, HLCS, PDXK, FLAD1, CTRC, MOCS2, SLC25A32, CYB5A, NNMT, CD320, MMADHC, FASN, BTD, SL…	REACTOME	c2.cp.reactome.v7.1
REACTOME_CREB1_PHOSPHORYLATION_THROUGH_THE_ACTIVATION_OF_CAMKII_CAMKK_CAMKIV_CASCASDE	phys_act	up	Inactive vs active	0.00514613	6	-1.77291	0.505171	-3.50953	0.000451094	0.0314125	CAMKK2, CREB1, CAMK2G, CAMK4, KPNA2, CALM1	REACTOME	c2.cp.reactome.v7.1
REACTOME_INTERLEUKIN_3_INTERLEUKIN_5_AND_GM_CSF_SIGNALING	phys_act	up	Inactive vs active	0.0215945	30	-1.32386	0.297131	-4.45547	8.4716e-06	0.00190782	FYN, GAB2, PIK3CB, PRKACA, JAK2, CRKL, RAPGEF1, CBL, PTPN6, SOS1, PIK3R3, PIK3CA, STAT5A, IL2RA, RPS27A, PIK3R1, UBC, SHC1, JAK1, YWHAZ, INPPL1, CRK, UBB, PIK3CD, STAT5B, YES1, GRB2, PTPN11, UBA52, LYN	REACTOME	c2.cp.reactome.v7.1
REACTOME_TP53_REGULATES_METABOLIC_GENES	phys_act	up	Inactive vs active	0.0397426	61	-1.09596	0.242477	-4.51988	6.26635e-06	0.00190782	RRAGD, TP63, TIGAR, TNRC6C, SESN1, TNRC6A, AGO1, TNRC6B, GSR, GPI, AKT2, RHEB, YWHAE, LAMTOR3, COX6A1, COX7A2L, RRAGC, AKT3, AGO2, AGO3, COX6B1, PRDX5, COX7C, YWHAH, SESN2, COX4I1, COX7B, PRKAB2, PRKAA1, SCO1, LAMTOR5, YWHAQ, AGO4, TACO1, TP53, AKT1, SESN3, LAMTOR1, MOV10, G6PD, PRKAA2, COX18, YWHAZ, TSC1, YWHAB, PRDX2, MLST8, DDIT4, PTEN, CYCS, SFN, COX8A, COX14, COX5A, PRKAG1, TXNRD1, MT-CO2, M…	REACTOME	c2.cp.reactome.v7.1
REACTOME_CHK1_CHK2_CDS1_MEDIATED_INACTIVATION_OF_CYCLIN_B_CDK1_COMPLEX	phys_act	up	Inactive vs active	0.00935404	12	-1.79281	0.360866	-4.96808	6.886e-07	0.000263734	YWHAE, YWHAH, CCNB1, YWHAQ, CHEK1, CDC25C, YWHAZ, WEE1, YWHAB, CDK1, SFN, CHEK2	REACTOME	c2.cp.reactome.v7.1
REACTOME_CARGO_RECOGNITION_FOR_CLATHRIN_MEDIATED_ENDOCYTOSIS	phys_act	up	Inactive vs active	0.0427406	66	-0.924939	0.262441	-3.52436	0.0004266	0.0314125	M6PR, DVL2, AP2B1, CD4, AP2S1, VAMP3, EPN1, SYT1, TFRC, PICALM, NECAP1, GRK3, AREG, CBL, COPS7A, HBEGF, WNT5A, AAK1, VAMP8, CLTA, EREG, EPS15L1, LDLR, UBQLN1, REPS1, STAM, TOR1B, SLC2A8, ARRB1, SCARB2, EGF, STON2, COPS3, CLTC, ARRB2, SH3GL1, SYT2, RPS27A, COPS7B, AGTR1, EGFR, UBC, TGOLN2, DAB2, FCHO2, NECAP2, LDLRAP1, CD3G, AP2M1, TGFA, COPS2, CD3D, COPS6, IL7R, GPS1, UBB, GRK2, FZD4, BTC, GRB2, …	REACTOME	c2.cp.reactome.v7.1
REACTOME_MET_ACTIVATES_RAP1_AND_RAC1	phys_act	up	Inactive vs active	0.00800314	10	-1.78502	0.401188	-4.44933	8.71719e-06	0.00190782	HGF, CRKL, MET, RAPGEF1, GAB1, DOCK7, RAP1B, RAC1, CRK, GRB2	REACTOME	c2.cp.reactome.v7.1
REACTOME_MET_PROMOTES_CELL_MOTILITY	phys_act	up	Inactive vs active	0.0234823	33	-1.2811	0.291537	-4.39428	1.12407e-05	0.00199391	ITGA3, HGF, LAMC3, LAMC2, COL5A3, LAMB1, CRKL, LAMA1, MET, RAPGEF1, COL1A1, GAB1, LAMA4, FN1, DOCK7, RAP1B, COL5A1, LAMA5, TNS4, LAMC1, TNS3, RAC1, ITGB1, ITGA2, COL1A2, CRK, COL3A1, PTK2, GRB2, LAMA2, COL27A1, LAMB3, COL5A2	REACTOME	c2.cp.reactome.v7.1
REACTOME_REGULATION_OF_RUNX1_EXPRESSION_AND_ACTIVITY	phys_act	up	Inactive vs active	0.0125792	16	-1.37297	0.389217	-3.52751	0.000421566	0.0314125	CBFB, TNRC6C, TNRC6A, AGO1, TNRC6B, CDK6, CCND1, CCND3, CCND2, AGO2, AGO3, AGO4, PML, MOV10, RUNX1, PTPN11	REACTOME	c2.cp.reactome.v7.1
REACTOME_SIGNALING_BY_ERYTHROPOIETIN	phys_act	up	Inactive vs active	0.0165197	22	-1.37633	0.334091	-4.11963	3.82862e-05	0.00586544	PIK3CB, JAK2, CRKL, RAPGEF1, GAB1, SOS1, PIK3CA, PLCG1, STAT5A, EPO, KRAS, PIK3R1, SHC1, PIK3CD, STAT5B, HRAS, GRB2, IRS2, EPOR, PLCG2, NRAS, LYN	REACTOME	c2.cp.reactome.v7.1
REACTOME_ERYTHROPOIETIN_ACTIVATES_RAS	phys_act	up	Inactive vs active	0.0103135	13	-1.58032	0.387505	-4.07819	4.57781e-05	0.00637564	JAK2, CRKL, RAPGEF1, SOS1, EPO, KRAS, SHC1, HRAS, GRB2, IRS2, EPOR, NRAS, LYN	REACTOME	c2.cp.reactome.v7.1
REACTOME_STAT5_ACTIVATION	phys_act	up	Inactive vs active	0.00426912	5	-1.94384	0.515118	-3.77358	0.000161949	0.0186668	GAB2, STAT5A, STAT5B, GRB2, PTPN11	REACTOME	c2.cp.reactome.v7.1
REACTOME_POU5F1_OCT4_SOX2_NANOG_ACTIVATE_GENES_RELATED_TO_PROLIFERATION	phys_act	down	Inactive vs active	0.00473004	6	0.802278	0.188249	4.26178	2.04866e-05	0.0139086	SALL4, SALL1, FGF2, NR6A1, STAT3, SOX2	REACTOME	c2.cp.reactome.v7.1
REACTOME_PTK6_REGULATES_CELL_CYCLE	phys_act	down	Inactive vs active	0.00506413	6	0.667351	0.179867	3.71025	0.000208299	0.0338343	PTK6, CCNE1, CCND1, CDKN1B, CDK2, CDK4	REACTOME	c2.cp.reactome.v7.1
REACTOME_TFAP2A_ACTS_AS_A_TRANSCRIPTIONAL_REPRESSOR_DURING_RETINOIC_ACID_INDUCED_CELL_DIFFERENTIATION	phys_act	down	Inactive vs active	0.00325933	4	0.840077	0.191271	4.39207	1.13559e-05	0.0139086	MYBL2, TFAP2A, HSPD1, NPM1	REACTOME	c2.cp.reactome.v7.1
REACTOME_REGULATION_OF_RUNX1_EXPRESSION_AND_ACTIVITY	phys_act	down	Inactive vs active	0.0123596	16	0.541424	0.131038	4.13182	3.6315e-05	0.0139086	CBFB, TNRC6C, TNRC6A, AGO1, TNRC6B, CDK6, CCND1, CCND3, CCND2, AGO2, AGO3, AGO4, PML, MOV10, RUNX1, PTPN11	REACTOME	c2.cp.reactome.v7.1
REACTOME_SYNTHESIS_OF_PIPS_AT_THE_GOLGI_MEMBRANE	sex	up	Male vs female	0.00828952	10	-0.545989	0.174344	-3.13168	0.00174366	0.0297906	PIK3C2A, PI4K2B, VAC14, FIG4, PIKFYVE, OCRL, ARF3, ARF1, PIK3R4, SACM1L	REACTOME	c2.cp.reactome.v7.1
REACTOME_GLUCONEOGENESIS	sex	up	Male vs female	0.0136911	18	-0.563942	0.133835	-4.2137	2.53664e-05	0.00204533	SLC25A13, ENO1, SLC25A1, PGK1, GPI, ALDOC, GAPDH, TPI1, SLC25A12, GOT1, GOT2, G6PC, SLC37A2, ALDOB, MDH2, ALDOA, PGAM1, SLC37A4	REACTOME	c2.cp.reactome.v7.1
REACTOME_ADVANCED_GLYCOSYLATION_ENDPRODUCT_RECEPTOR_SIGNALING	sex	up	Male vs female	0.00634255	8	-0.763559	0.155027	-4.92533	8.57109e-07	0.000218848	MAPK1, CAPZA1, PRKCSH, APP, SAA1, HMGB1, CAPZA2, DDOST	REACTOME	c2.cp.reactome.v7.1
REACTOME_EARLY_PHASE_OF_HIV_LIFE_CYCLE	sex	up	Male vs female	0.00738265	9	-0.636247	0.170456	-3.73261	0.000190666	0.00730251	CD4, XRCC5, KPNA1, CXCR4, HMGA1, CCR5, FEN1, PPIA, XRCC6	REACTOME	c2.cp.reactome.v7.1
REACTOME_INTEGRATION_OF_PROVIRUS	sex	up	Male vs female	0.0041957	5	-0.776869	0.201059	-3.86389	0.000112377	0.0047887	XRCC5, KPNA1, HMGA1, PPIA, XRCC6	REACTOME	c2.cp.reactome.v7.1
REACTOME_SYNTHESIS_OF_PIPS_AT_THE_ER_MEMBRANE	sex	up	Male vs female	0.00221211	3	-1.09365	0.0945767	-11.5636	1.03589e-30	1.58699e-27	PI4K2B, SBF1, SACM1L	REACTOME	c2.cp.reactome.v7.1
REACTOME_CHREBP_ACTIVATES_METABOLIC_GENE_EXPRESSION	sex	up	Male vs female	0.00602382	7	-0.584115	0.199493	-2.928	0.00342004	0.0482478	MLXIPL, ACACB, MLX, ACLY, PKLR, FASN, ACACA	REACTOME	c2.cp.reactome.v7.1
REACTOME_2_LTR_CIRCLE_FORMATION	sex	up	Male vs female	0.00255135	3	-0.879554	0.253079	-3.47542	0.000512457	0.0130847	XRCC5, HMGA1, XRCC6	REACTOME	c2.cp.reactome.v7.1
REACTOME_APOBEC3G_MEDIATED_RESISTANCE_TO_HIV_1_INFECTION	sex	up	Male vs female	0.00154713	2	-1.10697	0.126322	-8.76304	2.24483e-18	1.71954e-15	HMGA1, PPIA	REACTOME	c2.cp.reactome.v7.1
REACTOME_ALPHA_LINOLENIC_OMEGA3_AND_LINOLEIC_OMEGA6_ACID_METABOLISM	sex	up	Male vs female	0.00751448	9	-0.57418	0.176505	-3.25304	0.00114595	0.0240493	ELOVL5, ACAA1, ELOVL1, SCP2, HSD17B4, FADS2, FADS1, ACSL1, ACOX1	REACTOME	c2.cp.reactome.v7.1
REACTOME_LINOLEIC_ACID_LA_METABOLISM	sex	up	Male vs female	0.00432576	5	-0.704046	0.201284	-3.49777	0.000471429	0.0129258	ELOVL5, ELOVL1, FADS2, FADS1, ACSL1	REACTOME	c2.cp.reactome.v7.1
REACTOME_FCERI_MEDIATED_CA_2_MOBILIZATION	sex	up	Male vs female	0.0143918	19	-0.54956	0.131931	-4.16551	3.13544e-05	0.00228738	NFATC3, TXK, ITPR3, GRAP2, PPP3CB, SOS1, ITPR2, PLCG1, NFATC1, VAV3, ITPR1, VAV2, SHC1, AHCYL1, GRB2, PLCG2, CALM1, PPP3R1, LYN	REACTOME	c2.cp.reactome.v7.1
REACTOME_MISMATCH_REPAIR	sex	up	Male vs female	0.00893105	11	-0.578362	0.16619	-3.48012	0.000503554	0.0130753	POLD1, MLH1, POLD3, MSH2, POLD2, MSH3, MSH6, RPA2, PMS2, RPA1, PCNA	REACTOME	c2.cp.reactome.v7.1
REACTOME_DISEASES_OF_MISMATCH_REPAIR_MMR	sex	up	Male vs female	0.00409416	5	-0.826334	0.205961	-4.01208	6.06721e-05	0.00344258	MLH1, MSH2, MSH3, MSH6, PMS2	REACTOME	c2.cp.reactome.v7.1
REACTOME_CLEC7A_DECTIN_1_INDUCES_NFAT_ACTIVATION	sex	up	Male vs female	0.00751448	9	-0.57418	0.186327	-3.08157	0.00206531	0.0332907	NFATC3, ITPR3, PPP3CB, ITPR2, NFATC1, ITPR1, AHCYL1, CALM1, PPP3R1	REACTOME	c2.cp.reactome.v7.1
REACTOME_LISTERIA_MONOCYTOGENES_ENTRY_INTO_HOST_CELLS	sex	up	Male vs female	0.0104549	13	-0.522467	0.161982	-3.22546	0.00126219	0.0251128	CDH1, MET, CBL, STAM, SH3GL1, RPS27A, UBC, CTNNB1, UBB, GRB2, HGS, CTNND1, UBA52	REACTOME	c2.cp.reactome.v7.1
REACTOME_PROTEIN_METHYLATION	sex	up	Male vs female	0.00828952	10	-0.545989	0.174344	-3.13168	0.00174366	0.0297906	METTL22, VCPKMT, HSPA8, RPS2, METTL21A, EEF1A1, VCP, EEF2, PRMT3, CALM1	REACTOME	c2.cp.reactome.v7.1
REACTOME_DISEASES_OF_DNA_REPAIR	sex	up	Male vs female	0.00585976	7	-0.675113	0.193307	-3.49244	0.000480922	0.0129258	NTHL1, MLH1, MSH2, NEIL3, MSH3, MSH6, PMS2	REACTOME	c2.cp.reactome.v7.1
REACTOME_FORMATION_OF_SENESCENCE_ASSOCIATED_HETEROCHROMATIN_FOCI_SAHF	sex	down	Male vs female	0.0104018	13	1.04915	0.289393	3.62535	0.000290156	0.0444954	CABIN1, ASF1A, LMNB1, H1-3, CDKN1A, HMGA1, RB1, TP53, HMGA2, H1-4, H1-5, H1-2, H1-0	REACTOME	c2.cp.reactome.v7.1
REACTOME_DEFECTIVE_EXT2_CAUSES_EXOSTOSES_2	sex	down	Male vs female	0.00898941	11	1.0603	0.295469	3.58852	0.000334325	0.0465623	GPC1, GPC4, SDC1, SDC4, HSPG2, GPC3, EXT2, SDC3, SDC2, GPC5, EXT1	REACTOME	c2.cp.reactome.v7.1
REACTOME_SURFACTANT_METABOLISM	sex	down	Male vs female	0.0050554	6	1.31332	0.341502	3.8457	0.000121034	0.023178	CTSH, ZDHHC2, CKAP4, GATA6, ABCA3, SFTPB	REACTOME	c2.cp.reactome.v7.1
REACTOME_TFAP2_AP_2_FAMILY_REGULATES_TRANSCRIPTION_OF_CELL_CYCLE_FACTORS	sex	down	Male vs female	0.00216916	3	1.91242	0.458617	4.16997	3.07485e-05	0.00672953	CDKN1A, MYC, TFAP2A	REACTOME	c2.cp.reactome.v7.1
REACTOME_FOXO_MEDIATED_TRANSCRIPTION	sex	down	Male vs female	0.0301314	44	0.821667	0.190777	4.30696	1.67265e-05	0.00427084	NFYA, CREBBP, ATXN3, SREBF1, SIRT1, EP300, RBL2, AKT2, BBC3, CAV1, GCK, PPARGC1A, CDKN1B, SOD2, NR3C1, BCL6, KAT2B, HDAC1, AKT3, FASLG, STK11, FOXO3, NFYB, CDKN1A, G6PC, BTG1, YWHAQ, KLF4, SMAD4, SIRT3, AKT1, IGFBP1, FOXO1, BCL2L11, CITED2, YWHAZ, YWHAB, SMAD3, SIN3A, SMAD2, SFN, FOXG1, HDAC2, TXNIP	REACTOME	c2.cp.reactome.v7.1
REACTOME_FOXO_MEDIATED_TRANSCRIPTION_OF_CELL_CYCLE_GENES	sex	down	Male vs female	0.00943756	12	1.21044	0.266771	4.53738	5.76936e-06	0.00284375	RBL2, CAV1, CDKN1B, FOXO3, CDKN1A, BTG1, KLF4, SMAD4, FOXO1, SMAD3, SMAD2, FOXG1	REACTOME	c2.cp.reactome.v7.1
REACTOME_NR1H2_NR1H3_REGULATE_GENE_EXPRESSION_TO_LIMIT_CHOLESTEROL_UPTAKE	sex	down	Male vs female	0.00249061	3	1.62616	0.366597	4.43581	9.28118e-06	0.00284375	MYLIP, NR1H2, RXRB	REACTOME	c2.cp.reactome.v7.1
REACTOME_NR1H2_NR1H3_REGULATE_GENE_EXPRESSION_LINKED_TO_TRIGLYCERIDE_LIPOLYSIS_IN_ADIPOSE	sex	down	Male vs female	0.00147351	2	1.97545	0.153361	12.8811	1.23267e-37	9.44227e-35	NR1H2, RXRB	REACTOME	c2.cp.reactome.v7.1
REACTOME_NR1H2_NR1H3_REGULATE_GENE_EXPRESSION_TO_CONTROL_BILE_ACID_HOMEOSTASIS	sex	down	Male vs female	0.00432142	5	1.30458	0.359874	3.6251	0.00029044	0.0444954	NCOA1, NR1H2, NCOR1, NCOR2, RXRB	REACTOME	c2.cp.reactome.v7.1
REACTOME_RRNA_MODIFICATION_IN_THE_MITOCHONDRION	smoke	down	<16 vs never	0.00273078	3	0.558291	0.161823	3.45002	0.000563109	0.0215285	NSUN4, MRM3, MRM1	REACTOME	c2.cp.reactome.v7.1
REACTOME_PROPIONYL_COA_CATABOLISM	smoke	down	<16 vs never	0.00193875	2	0.531776	0.163024	3.26194	0.00111064	0.0357955	PCCB, PCCA	REACTOME	c2.cp.reactome.v7.1
REACTOME_TFAP2_AP_2_FAMILY_REGULATES_TRANSCRIPTION_OF_CELL_CYCLE_FACTORS	smoke	down	<16 vs never	0.0024942	3	0.654194	0.142934	4.57688	4.78256e-06	0.000430993	CDKN1A, MYC, TFAP2A	REACTOME	c2.cp.reactome.v7.1
REACTOME_REGULATION_OF_RUNX1_EXPRESSION_AND_ACTIVITY	smoke	down	<16 vs never	0.0121868	16	0.511301	0.102882	4.96979	6.82579e-07	8.71425e-05	CBFB, TNRC6C, TNRC6A, AGO1, TNRC6B, CDK6, CCND1, CCND3, CCND2, AGO2, AGO3, AGO4, PML, MOV10, RUNX1, PTPN11	REACTOME	c2.cp.reactome.v7.1
REACTOME_REGULATION_OF_PTEN_MRNA_TRANSLATION	smoke	down	<16 vs never	0.00721528	9	0.557282	0.111588	4.99412	6.02096e-07	8.39727e-05	TNRC6C, TNRC6A, AGO1, TNRC6B, AGO2, AGO3, AGO4, MOV10, PTEN	REACTOME	c2.cp.reactome.v7.1
REACTOME_COMPETING_ENDOGENOUS_RNAS_CERNAS_REGULATE_PTEN_TRANSLATION	smoke	down	<16 vs never	0.00653306	8	0.549952	0.119279	4.61063	4.06965e-06	0.000389669	TNRC6C, TNRC6A, AGO1, TNRC6B, AGO2, AGO3, AGO4, MOV10	REACTOME	c2.cp.reactome.v7.1
REACTOME_CHYLOMICRON_ASSEMBLY	smoke	down	<16 vs never	0.00262375	3	0.606269	0.0982887	6.16824	7.20186e-10	5.51662e-07	APOC3, SAR1B, P4HB	REACTOME	c2.cp.reactome.v7.1
REACTOME_RRNA_MODIFICATION_IN_THE_MITOCHONDRION	smoke	down	Former vs never	0.00273078	3	0.558291	0.161823	3.45002	0.000563109	0.0215285	NSUN4, MRM3, MRM1	REACTOME	c2.cp.reactome.v7.1
REACTOME_PROPIONYL_COA_CATABOLISM	smoke	down	Former vs never	0.00193875	2	0.531776	0.163024	3.26194	0.00111064	0.0357955	PCCB, PCCA	REACTOME	c2.cp.reactome.v7.1
REACTOME_TFAP2_AP_2_FAMILY_REGULATES_TRANSCRIPTION_OF_CELL_CYCLE_FACTORS	smoke	down	Former vs never	0.0024942	3	0.654194	0.142934	4.57688	4.78256e-06	0.000430993	CDKN1A, MYC, TFAP2A	REACTOME	c2.cp.reactome.v7.1
REACTOME_REGULATION_OF_RUNX1_EXPRESSION_AND_ACTIVITY	smoke	down	Former vs never	0.0121868	16	0.511301	0.102882	4.96979	6.82579e-07	8.71425e-05	CBFB, TNRC6C, TNRC6A, AGO1, TNRC6B, CDK6, CCND1, CCND3, CCND2, AGO2, AGO3, AGO4, PML, MOV10, RUNX1, PTPN11	REACTOME	c2.cp.reactome.v7.1
REACTOME_REGULATION_OF_PTEN_MRNA_TRANSLATION	smoke	down	Former vs never	0.00721528	9	0.557282	0.111588	4.99412	6.02096e-07	8.39727e-05	TNRC6C, TNRC6A, AGO1, TNRC6B, AGO2, AGO3, AGO4, MOV10, PTEN	REACTOME	c2.cp.reactome.v7.1
REACTOME_COMPETING_ENDOGENOUS_RNAS_CERNAS_REGULATE_PTEN_TRANSLATION	smoke	down	Former vs never	0.00653306	8	0.549952	0.119279	4.61063	4.06965e-06	0.000389669	TNRC6C, TNRC6A, AGO1, TNRC6B, AGO2, AGO3, AGO4, MOV10	REACTOME	c2.cp.reactome.v7.1
REACTOME_CHYLOMICRON_ASSEMBLY	smoke	down	Former vs never	0.00262375	3	0.606269	0.0982887	6.16824	7.20186e-10	5.51662e-07	APOC3, SAR1B, P4HB	REACTOME	c2.cp.reactome.v7.1
REACTOME_RRNA_MODIFICATION_IN_THE_MITOCHONDRION	smoke	down	>16 vs <16	0.00273078	3	0.558291	0.161823	3.45002	0.000563109	0.0215285	NSUN4, MRM3, MRM1	REACTOME	c2.cp.reactome.v7.1
REACTOME_PROPIONYL_COA_CATABOLISM	smoke	down	>16 vs <16	0.00193875	2	0.531776	0.163024	3.26194	0.00111064	0.0357955	PCCB, PCCA	REACTOME	c2.cp.reactome.v7.1
REACTOME_TFAP2_AP_2_FAMILY_REGULATES_TRANSCRIPTION_OF_CELL_CYCLE_FACTORS	smoke	down	>16 vs <16	0.0024942	3	0.654194	0.142934	4.57688	4.78256e-06	0.000430993	CDKN1A, MYC, TFAP2A	REACTOME	c2.cp.reactome.v7.1
REACTOME_REGULATION_OF_RUNX1_EXPRESSION_AND_ACTIVITY	smoke	down	>16 vs <16	0.0121868	16	0.511301	0.102882	4.96979	6.82579e-07	8.71425e-05	CBFB, TNRC6C, TNRC6A, AGO1, TNRC6B, CDK6, CCND1, CCND3, CCND2, AGO2, AGO3, AGO4, PML, MOV10, RUNX1, PTPN11	REACTOME	c2.cp.reactome.v7.1
REACTOME_REGULATION_OF_PTEN_MRNA_TRANSLATION	smoke	down	>16 vs <16	0.00721528	9	0.557282	0.111588	4.99412	6.02096e-07	8.39727e-05	TNRC6C, TNRC6A, AGO1, TNRC6B, AGO2, AGO3, AGO4, MOV10, PTEN	REACTOME	c2.cp.reactome.v7.1
REACTOME_COMPETING_ENDOGENOUS_RNAS_CERNAS_REGULATE_PTEN_TRANSLATION	smoke	down	>16 vs <16	0.00653306	8	0.549952	0.119279	4.61063	4.06965e-06	0.000389669	TNRC6C, TNRC6A, AGO1, TNRC6B, AGO2, AGO3, AGO4, MOV10	REACTOME	c2.cp.reactome.v7.1
REACTOME_CHYLOMICRON_ASSEMBLY	smoke	down	>16 vs <16	0.00262375	3	0.606269	0.0982887	6.16824	7.20186e-10	5.51662e-07	APOC3, SAR1B, P4HB	REACTOME	c2.cp.reactome.v7.1
REACTOME_RRNA_MODIFICATION_IN_THE_MITOCHONDRION	smoke	down	>16 vs never	0.00273078	3	0.558291	0.161823	3.45002	0.000563109	0.0215285	NSUN4, MRM3, MRM1	REACTOME	c2.cp.reactome.v7.1
REACTOME_PROPIONYL_COA_CATABOLISM	smoke	down	>16 vs never	0.00193875	2	0.531776	0.163024	3.26194	0.00111064	0.0357955	PCCB, PCCA	REACTOME	c2.cp.reactome.v7.1
REACTOME_TFAP2_AP_2_FAMILY_REGULATES_TRANSCRIPTION_OF_CELL_CYCLE_FACTORS	smoke	down	>16 vs never	0.0024942	3	0.654194	0.142934	4.57688	4.78256e-06	0.000430993	CDKN1A, MYC, TFAP2A	REACTOME	c2.cp.reactome.v7.1
REACTOME_REGULATION_OF_RUNX1_EXPRESSION_AND_ACTIVITY	smoke	down	>16 vs never	0.0121868	16	0.511301	0.102882	4.96979	6.82579e-07	8.71425e-05	CBFB, TNRC6C, TNRC6A, AGO1, TNRC6B, CDK6, CCND1, CCND3, CCND2, AGO2, AGO3, AGO4, PML, MOV10, RUNX1, PTPN11	REACTOME	c2.cp.reactome.v7.1
REACTOME_REGULATION_OF_PTEN_MRNA_TRANSLATION	smoke	down	>16 vs never	0.00721528	9	0.557282	0.111588	4.99412	6.02096e-07	8.39727e-05	TNRC6C, TNRC6A, AGO1, TNRC6B, AGO2, AGO3, AGO4, MOV10, PTEN	REACTOME	c2.cp.reactome.v7.1
REACTOME_COMPETING_ENDOGENOUS_RNAS_CERNAS_REGULATE_PTEN_TRANSLATION	smoke	down	>16 vs never	0.00653306	8	0.549952	0.119279	4.61063	4.06965e-06	0.000389669	TNRC6C, TNRC6A, AGO1, TNRC6B, AGO2, AGO3, AGO4, MOV10	REACTOME	c2.cp.reactome.v7.1
REACTOME_CHYLOMICRON_ASSEMBLY	smoke	down	>16 vs never	0.00262375	3	0.606269	0.0982887	6.16824	7.20186e-10	5.51662e-07	APOC3, SAR1B, P4HB	REACTOME	c2.cp.reactome.v7.1
REACTOME_RRNA_MODIFICATION_IN_THE_MITOCHONDRION	smoke	down	>16 vs former	0.00273078	3	0.558291	0.161823	3.45002	0.000563109	0.0215285	NSUN4, MRM3, MRM1	REACTOME	c2.cp.reactome.v7.1
REACTOME_PROPIONYL_COA_CATABOLISM	smoke	down	>16 vs former	0.00193875	2	0.531776	0.163024	3.26194	0.00111064	0.0357955	PCCB, PCCA	REACTOME	c2.cp.reactome.v7.1
REACTOME_TFAP2_AP_2_FAMILY_REGULATES_TRANSCRIPTION_OF_CELL_CYCLE_FACTORS	smoke	down	>16 vs former	0.0024942	3	0.654194	0.142934	4.57688	4.78256e-06	0.000430993	CDKN1A, MYC, TFAP2A	REACTOME	c2.cp.reactome.v7.1
REACTOME_REGULATION_OF_RUNX1_EXPRESSION_AND_ACTIVITY	smoke	down	>16 vs former	0.0121868	16	0.511301	0.102882	4.96979	6.82579e-07	8.71425e-05	CBFB, TNRC6C, TNRC6A, AGO1, TNRC6B, CDK6, CCND1, CCND3, CCND2, AGO2, AGO3, AGO4, PML, MOV10, RUNX1, PTPN11	REACTOME	c2.cp.reactome.v7.1
REACTOME_REGULATION_OF_PTEN_MRNA_TRANSLATION	smoke	down	>16 vs former	0.00721528	9	0.557282	0.111588	4.99412	6.02096e-07	8.39727e-05	TNRC6C, TNRC6A, AGO1, TNRC6B, AGO2, AGO3, AGO4, MOV10, PTEN	REACTOME	c2.cp.reactome.v7.1
REACTOME_COMPETING_ENDOGENOUS_RNAS_CERNAS_REGULATE_PTEN_TRANSLATION	smoke	down	>16 vs former	0.00653306	8	0.549952	0.119279	4.61063	4.06965e-06	0.000389669	TNRC6C, TNRC6A, AGO1, TNRC6B, AGO2, AGO3, AGO4, MOV10	REACTOME	c2.cp.reactome.v7.1
REACTOME_CHYLOMICRON_ASSEMBLY	smoke	down	>16 vs former	0.00262375	3	0.606269	0.0982887	6.16824	7.20186e-10	5.51662e-07	APOC3, SAR1B, P4HB	REACTOME	c2.cp.reactome.v7.1
REACTOME_SYNTHESIS_OF_BILE_ACIDS_AND_BILE_SALTS_VIA_7ALPHA_HYDROXYCHOLESTEROL	coffee	down	high_vs_no	0.00518458	2	-9.86774	2.49633	-3.95289	7.93732e-05	0.00935383	PTGIS, NCOA2	REACTOME	c2.cp.reactome.v7.1
REACTOME_ARMS_MEDIATED_ACTIVATION	coffee	down	high_vs_no	0.00495657	2	0.820387	0.169363	4.84395	1.3513e-06	0.000517549	YWHAB, CRK	REACTOME	c2.cp.reactome.v7.1
REACTOME_SYNTHESIS_OF_BILE_ACIDS_AND_BILE_SALTS_VIA_27_HYDROXYCHOLESTEROL	coffee	down	high_vs_no	0.00518458	2	-9.86774	2.49633	-3.95289	7.93732e-05	0.00935383	PTGIS, NCOA2	REACTOME	c2.cp.reactome.v7.1
REACTOME_CARNITINE_METABOLISM	coffee	down	high_vs_no	0.00516337	2	-10.0363	2.93728	-3.41686	0.000643692	0.0448244	PRKAA2, ACACA	REACTOME	c2.cp.reactome.v7.1
REACTOME_FORMATION_OF_SENESCENCE_ASSOCIATED_HETEROCHROMATIN_FOCI_SAHF	coffee	down	high_vs_no	0.012415	5	0.684808	0.127712	5.3621	8.98651e-08	6.88367e-05	CDKN1A, HMGA1, TP53, HMGA2, H1-4	REACTOME	c2.cp.reactome.v7.1
REACTOME_KSRP_KHSRP_BINDS_AND_DESTABILIZES_MRNA	coffee	down	high_vs_no	0.0130378	5	0.61505	0.14866	4.1373	3.63139e-05	0.00556328	KHSRP, MAPK14, EXOSC2, AKT1, DCP2	REACTOME	c2.cp.reactome.v7.1
REACTOME_TP53_REGULATES_TRANSCRIPTION_OF_CELL_DEATH_GENES	coffee	down	high_vs_no	0.0287314	12	0.51315	0.129469	3.96351	7.59442e-05	0.00935383	CREBBP, TP73, BBC3, PERP, TNFRSF10B, CASP6, TP53, PMAIP1, IGFBP3, ATM, TP53INP1, TNFRSF10D	REACTOME	c2.cp.reactome.v7.1
REACTOME_TP53_REGULATES_TRANSCRIPTION_OF_DEATH_RECEPTORS_AND_LIGANDS	coffee	down	high_vs_no	0.0124986	5	0.676253	0.143146	4.72421	2.4392e-06	0.000747372	TP73, TNFRSF10B, TP53, IGFBP3, TNFRSF10D	REACTOME	c2.cp.reactome.v7.1
REACTOME_COPI_INDEPENDENT_GOLGI_TO_ER_RETROGRADE_TRAFFIC	coffee	down	high_vs_no	0.0180537	7	0.539106	0.14882	3.62255	0.000297579	0.0308491	CAPZB, TUBB2A, RAB6B, DCTN5, BICD2, CAPZA2, DYNLL2	REACTOME	c2.cp.reactome.v7.1
REACTOME_TRAIL_SIGNALING	coffee	down	high_vs_no	0.00531385	2	0.756232	0.163771	4.61762	4.08002e-06	0.00104176	TNFRSF10B, TNFRSF10D	REACTOME	c2.cp.reactome.v7.1
REACTOME_TFAP2_AP_2_FAMILY_REGULATES_TRANSCRIPTION_OF_GROWTH_FACTORS_AND_THEIR_RECEPTORS	coffee	down	high_vs_no	0.0155351	6	0.579557	0.160158	3.61867	0.000302047	0.0308491	TFAP2B, YY1, VEGFA, ERBB2, EGFR, KIT	REACTOME	c2.cp.reactome.v7.1
REACTOME_RIPK1_MEDIATED_REGULATED_NECROSIS	coffee	down	high_vs_no	0.0106165	4	0.638474	0.180526	3.53673	0.000412543	0.035112	XIAP, FASLG, TNFRSF10B, UBB	REACTOME	c2.cp.reactome.v7.1

## Sheet: Enrichment terms overlap
Covariates	Number of overlapped terms	Enriched terms
Age, Sex, Smoking	1	REACTOME_TFAP2_AP_2_FAMILY_REGULATES_TRANSCRIPTION_OF_CELL_CYCLE_FACTORS
BMI, Age, Smoking	2	REACTOME_COMPETING_ENDOGENOUS_RNAS_CERNAS_REGULATE_PTEN_TRANSLATION
		REACTOME_REGULATION_OF_PTEN_MRNA_TRANSLATION
Coffee, Sex	1	REACTOME_FORMATION_OF_SENESCENCE_ASSOCIATED_HETEROCHROMATIN_FOCI_SAHF
Physical activity, Smoking	1	REACTOME_REGULATION_OF_RUNX1_EXPRESSION_AND_ACTIVITY
